# Supplementary material for: Ceftiofur treatment of sows results in long-term alterations in the nasal microbiota of the offspring that can be ameliorated by inoculation of nasal colonizers
Source: Anim Microbiome. 2023 Oct 20;5:53. doi: 10.1186/s42523-023-00275-3 (PMC10588210; doi:10.1186/s42523-023-00275-3)
Supplement: Supplementary file 2 — Additional file 2. Table S1. Statistical results from differential abundance analysis at ASV level of the TP, TS and control groups at D7 and D21 (ANCOM-BC). Each comparison performed is indicated in the column header and includes a column with the W value and a second column with the significance. [file 42523_2023_275_MOESM2_ESM.xlsx]

## Sheet: ASVs
taxon	W TP vs control	TP vs control	W TS vs control	TS vs control	W TS vs TP vs control	TS vs TP vs control
k__Bacteria; p__SR1; c__; o__; f__; g__; s__, 000a43870e9a859252149c444e28a314	-1.1087	FALSE	-1.98364	FALSE	3.95007	FALSE
k__Bacteria; p__Firmicutes; c__Bacilli; o__Lactobacillales; f__Enterococcaceae; g__Vagococcus; s__, 004e2b8c0a002deb22040d513d6a9fa7	-1.28515	FALSE	-1.4568	FALSE	2.42639	FALSE
k__Bacteria; p__Proteobacteria; c__Alphaproteobacteria; o__Rhodospirillales; f__Acetobacteraceae; g__Acetobacter; s__, 004ecc74770d5aed1688856f3d58c9b3	1.56041	FALSE	-3.70315	FALSE	16.9116	FALSE
k__Bacteria; p__Actinobacteria; c__Actinobacteria; o__Actinomycetales; f__Actinomycetaceae; g__Arcanobacterium; s__, 00ce783d2d9170fe9ac1c923f4fb017e	1.07437	FALSE	3.04466	TRUE	10.0907	TRUE
k__Bacteria; p__Firmicutes; c__Clostridia; o__Clostridiales; f__Clostridiaceae; g__Sarcina; s__, 0117a19ee071b740b9c2b029c390e0a4	1.10827	FALSE	-1.62643	FALSE	4.04143	FALSE
k__Bacteria; p__Bacteroidetes; c__Bacteroidia; o__Bacteroidales; f__Bacteroidaceae; g__Bacteroides; s__uniformis, 013294676ede34c290a25d5da1d2540d	1.10601	FALSE	-0.761127	FALSE	1.8472	FALSE
k__Bacteria; p__WPS-2; c__; o__; f__; g__; s__, 0158745d9e5f8df0b6e52114f921321d	1.11105	FALSE	-0.802976	FALSE	1.92907	FALSE
k__Bacteria; p__Proteobacteria; c__Gammaproteobacteria; o__Aeromonadales; f__Aeromonadaceae; g__Aeromonas, 01954cf7aebc10d45612f237903df8e7	0.335721	FALSE	-2.78249	TRUE	23.9423	TRUE
k__Bacteria; p__Actinobacteria; c__Actinobacteria; o__Actinomycetales; f__Microbacteriaceae; g__Leucobacter; s__, 0197ffa5d08ec374f57492ffe0dc4748	-0.145912	FALSE	1.45624	TRUE	2.2036	TRUE
k__Bacteria; p__Firmicutes; c__Bacilli; o__Lactobacillales; f__Aerococcaceae; g__Alloiococcus; s__otitis, 019b50a457413fef7b3fabfb8793da97	1.81094	FALSE	3.52229	TRUE	15.4055	TRUE
k__Bacteria; p__Firmicutes; c__Clostridia; o__Clostridiales; f__Lachnospiraceae; g__Dorea; s__, 01ff1110da531ffe3754500e66d2a890	2.01452	TRUE	0.048696	TRUE	5.28922	TRUE
k__Bacteria; p__Firmicutes; c__Bacilli; o__Lactobacillales; f__Lactobacillaceae; g__Pediococcus; s__, 0266f5ab4fd0a50056d133dc9524d5e3	-1.13379	FALSE	-1.58057	FALSE	2.50036	FALSE
k__Bacteria; p__Firmicutes; c__Clostridia; o__Clostridiales; f__Ruminococcaceae; g__Oscillospira; s__, 02a3cab760036e3b99d9ebadb2593e1e	1.11989	FALSE	-0.728841	FALSE	1.82249	FALSE
k__Bacteria; p__Firmicutes; c__Clostridia; o__Clostridiales; f__Ruminococcaceae; g__Oscillospira; s__, 02bf15068e3e7108f4912f7b2e144b1c	-0.145912	FALSE	0.93103	TRUE	0.912134	TRUE
k__Bacteria; p__Firmicutes; c__Clostridia; o__Clostridiales, 02c8e9fdf082e3012849383269507235	-1.27605	FALSE	-0.0146095	TRUE	2.71691	TRUE
k__Bacteria; p__Bacteroidetes; c__Bacteroidia; o__Bacteroidales; f__Prevotellaceae; g__Prevotella; s__copri, 02ecc2d405c5e5759f807cdb89af9a46	-1.11855	FALSE	-1.07279	FALSE	1.72721	FALSE
k__Bacteria; p__Bacteroidetes; c__Flavobacteriia; o__Flavobacteriales; f__[Weeksellaceae]; g__; s__, 0310f78a8068611fca08c54a7f282afb	-1.97163	FALSE	-1.16809	FALSE	3.89252	FALSE
k__Bacteria; p__Firmicutes; c__Clostridia; o__Clostridiales; f__Ruminococcaceae; g__Oscillospira; s__, 0315b4e8bce2698878f0c9433d72b2f6	-0.145912	FALSE	-0.447624	FALSE	0.20758	FALSE
k__Bacteria; p__Firmicutes; c__Clostridia; o__Clostridiales; f__Lachnospiraceae, 038f26906e03e7b5b534a667b3ce13b3	-0.492631	FALSE	2.64771	TRUE	10.5607	TRUE
k__Bacteria; p__Firmicutes; c__Bacilli; o__Lactobacillales; f__Lactobacillaceae; g__Lactobacillus; s__helveticus, 03d5e4101d334fc8722dd0fe9973e79e	1.38712	TRUE	-0.887228	FALSE	3.95818	TRUE
k__Bacteria; p__Firmicutes; c__Clostridia; o__Clostridiales; f__Clostridiaceae; g__Clostridium; s__, 040f275d2977c72e0ebd7aea0192a29a	1.05935	FALSE	-0.72661	FALSE	1.72987	FALSE
k__Bacteria; p__Proteobacteria; c__Alphaproteobacteria; o__Caulobacterales; f__Caulobacteraceae; g__Brevundimonas; s__diminuta, 0447f54a3fa8e079f1ee9ef8ff17039e	-2.06299	FALSE	-3.75296	FALSE	17.1514	FALSE
Unassigned, 048b0a94aafe421fe531a40eeee0950b	-1.74514	TRUE	0.205205	FALSE	3.91374	TRUE
k__Bacteria; p__Firmicutes; c__Clostridia; o__Clostridiales; f__Peptostreptococcaceae; g__Peptostreptococcus; s__, 04a290ec2ac771c4fff9c0538e348595	-0.304455	FALSE	-2.19575	TRUE	6.09242	TRUE
k__Bacteria; p__Firmicutes; c__Bacilli; o__Bacillales; f__Staphylococcaceae; g__Staphylococcus, 04be702b895fe5ed0568344daf564276	0.879018	FALSE	-0.651879	FALSE	1.23688	FALSE
k__Bacteria; p__Actinobacteria; c__Coriobacteriia; o__Coriobacteriales; f__Coriobacteriaceae; g__; s__, 04caabb7d755fb313cc4f5fefd1adf82	1.03094	FALSE	1.23336	TRUE	2.48151	TRUE
k__Bacteria; p__Firmicutes; c__Clostridia; o__Clostridiales; f__Veillonellaceae; g__Veillonella; s__, 04d96a43b64069a3d96b0ffd57f4c004	-0.145912	FALSE	0.931667	TRUE	0.918423	TRUE
k__Bacteria; p__Proteobacteria; c__Alphaproteobacteria; o__Rhodobacterales; f__Rhodobacteraceae; g__Paracoccus; s__, 04f1170dec9ddf14ae1ef09314eae40e	-1.12884	FALSE	-1.25482	FALSE	1.86469	FALSE
k__Bacteria; p__Firmicutes; c__Bacilli; o__Gemellales; f__Gemellaceae; g__Gemella; s__, 050e26330b8f2ace6d8dffdee41a5ad2	0.919721	FALSE	0.362633	FALSE	0.963957	FALSE
k__Bacteria; p__Proteobacteria; c__Gammaproteobacteria; o__Pasteurellales; f__Pasteurellaceae; g__Haemophilus; s__parasuis, 05292469e88f1c134b52c7c6b11db820	-0.768502	FALSE	1.14291	FALSE	5.08045	FALSE
k__Bacteria; p__Firmicutes; c__Clostridia; o__Clostridiales; f__Christensenellaceae; g__; s__, 05d8414561ed56054d1098e84ea2f712	1.04771	FALSE	3.37416	TRUE	12.0353	TRUE
k__Bacteria; p__Spirochaetes; c__Spirochaetes; o__Spirochaetales; f__Spirochaetaceae; g__Treponema; s__, 05e480f4f4df299f81f085cc6dc5525c	-0.145912	FALSE	1.5668	TRUE	2.52312	TRUE
k__Bacteria; p__Firmicutes; c__Clostridia; o__Clostridiales; f__Ruminococcaceae; g__; s__, 06c333b6fa9bb0cc1273b913b18a0b75	-1.28121	FALSE	-0.00987738	FALSE	2.11375	FALSE
k__Bacteria; p__Bacteroidetes; c__Flavobacteriia; o__Flavobacteriales; f__Flavobacteriaceae; g__; s__, 06cfc18700acac6eb881eeae1a6e3ce4	-1.31874	FALSE	-0.394544	FALSE	1.83382	FALSE
k__Bacteria; p__Actinobacteria; c__Actinobacteria; o__Actinomycetales; f__Corynebacteriaceae; g__Corynebacterium; s__, 06da206065a1879c0d55c45b3bbf5a59	-1.76936	FALSE	-3.14918	FALSE	14.8245	FALSE
k__Bacteria; p__Firmicutes; c__Erysipelotrichi; o__Erysipelotrichales; f__Erysipelotrichaceae; g__RFN20; s__, 07222076a57a78030f585c7896a1350e	0.943995	FALSE	1.2099	TRUE	2.30428	TRUE
k__Bacteria; p__Bacteroidetes; c__Bacteroidia; o__Bacteroidales, 074aa9412c89ed780c5d40f981baf51b	-0.145912	FALSE	3.01047	TRUE	9.30376	TRUE
k__Bacteria; p__Firmicutes; c__Clostridia; o__Clostridiales; f__Christensenellaceae; g__; s__, 074c36f44d241888c7071ce94f0c2590	1.08986	FALSE	-0.59984	FALSE	1.6023	FALSE
k__Bacteria; p__Proteobacteria; c__Gammaproteobacteria; o__Pseudomonadales; f__Moraxellaceae; g__Acinetobacter; s__, 07633950a19d6530f976cec3b3e188b1	-0.869918	TRUE	-1.63181	FALSE	2.76546	TRUE
k__Bacteria; p__Actinobacteria; c__Coriobacteriia; o__Coriobacteriales; f__Coriobacteriaceae; g__; s__, 07a7749d9d4fff6ab96c3c924c6cdec6	-0.145912	FALSE	0.268746	FALSE	0.102475	FALSE
k__Bacteria; p__Actinobacteria; c__Actinobacteria; o__Actinomycetales; f__Micrococcaceae; g__Micrococcus; s__, 0842eb17dc281bd9ce3b8eb62f1b904c	-1.93946	FALSE	0.969081	TRUE	15.7419	TRUE
k__Bacteria; p__Firmicutes; c__Clostridia; o__Clostridiales; f__Christensenellaceae; g__; s__, 084691dd0c1424493e0d1464db4195f2	-0.145912	FALSE	-0.07414	FALSE	0.024583	FALSE
k__Bacteria; p__Firmicutes; c__Bacilli; o__Lactobacillales; f__Carnobacteriaceae; g__Granulicatella; s__, 0854c4b116dc5e2967f4ab296a82419e	-1.07225	FALSE	-1.10482	FALSE	1.52215	FALSE
k__Bacteria; p__Firmicutes; c__Clostridia; o__Clostridiales; f__Christensenellaceae; g__; s__, 085fb8aa3b5246e9bde28e6943a75603	-1.71613	FALSE	0.411267	TRUE	6.39472	TRUE
k__Bacteria; p__Actinobacteria; c__Actinobacteria; o__Actinomycetales; f__Corynebacteriaceae; g__Corynebacterium; s__, 08a2e03329e38122852af81306ef218a	-0.946388	FALSE	-1.99121	FALSE	4.22019	FALSE
k__Bacteria; p__Firmicutes; c__Erysipelotrichi; o__Erysipelotrichales; f__Erysipelotrichaceae; g__Erysipelothrix; s__, 08b534ec129a91d71dad67cdbda08a43	-0.145912	FALSE	-0.00601947	FALSE	0.0213553	FALSE
k__Bacteria; p__Proteobacteria; c__Gammaproteobacteria; o__Pseudomonadales; f__Pseudomonadaceae; g__Pseudomonas; s__, 08bee45f988b5a67915d2c70a370cf61	-0.145912	FALSE	1.89368	TRUE	3.68969	TRUE
k__Bacteria; p__Firmicutes; c__Clostridia; o__Clostridiales; f__Lachnospiraceae; g__; s__, 08c384fce152c34bc37400f23a1c7443	1.10867	FALSE	-1.52428	FALSE	3.73534	FALSE
k__Bacteria; p__Firmicutes; c__Clostridia; o__Clostridiales; f__Lachnospiraceae; g__Epulopiscium; s__, 09071524e1caabdbc281636c7884f630	-0.308228	FALSE	-0.932029	FALSE	0.928665	FALSE
k__Bacteria; p__Actinobacteria; c__Actinobacteria; o__Actinomycetales; f__Micrococcaceae, 0918edde397936110988918d7da17ae3	1.11418	FALSE	3.83782	TRUE	15.7026	TRUE
k__Bacteria; p__Bacteroidetes; c__Bacteroidia; o__Bacteroidales; f__Porphyromonadaceae; g__Porphyromonas; s__endodontalis, 0922b02aee05a709f38de96b9d6d2cf3	-1.11855	FALSE	-0.142661	FALSE	1.37377	FALSE
k__Bacteria; p__Actinobacteria; c__Actinobacteria; o__Actinomycetales; f__Micrococcaceae; g__Micrococcus; s__, 09403870435de24e0d1079059a287957	0.372742	FALSE	-1.17437	FALSE	2.6218	FALSE
k__Bacteria; p__Bacteroidetes; c__Flavobacteriia; o__Flavobacteriales; f__Flavobacteriaceae; g__; s__, 0958563f7ca01d84b6786db86855b2c5	3.62943	TRUE	-1.19856	FALSE	30.556	TRUE
k__Bacteria; p__Firmicutes; c__Clostridia; o__Clostridiales; f__Christensenellaceae; g__; s__, 0995c1fd81d564af3cd4cfe152107888	-2.83863	TRUE	0.110112	FALSE	11.9443	TRUE
k__Bacteria; p__Firmicutes; c__Clostridia; o__Clostridiales; f__Ruminococcaceae; g__; s__, 09a619e6d127cb7b47ff791b721e6111	1.10585	FALSE	-0.920299	FALSE	2.12711	FALSE
k__Bacteria; p__Firmicutes; c__Bacilli; o__Bacillales; f__Planococcaceae; g__Solibacillus; s__, 09ab8d0cee7730facabbdac02ff7939c	0.265807	FALSE	1.54608	TRUE	2.55592	TRUE
k__Bacteria; p__Actinobacteria; c__Actinobacteria; o__Actinomycetales; f__Corynebacteriaceae; g__Corynebacterium; s__, 09ada26b2efa43a48ac8fda82be74855	-1.12604	FALSE	1.16808	TRUE	4.94771	TRUE
k__Bacteria; p__Actinobacteria; c__Actinobacteria; o__Actinomycetales; f__Propionibacteriaceae; g__; s__, 09afb3e948ef2fcd930cff25231558c8	1.00218	FALSE	-3.62638	TRUE	36.152	TRUE
k__Bacteria; p__Firmicutes; c__Clostridia; o__Clostridiales; f__Ruminococcaceae, 09c6eb7d1754ec0849c53c7df87b2f3d	-0.145912	FALSE	-0.493464	FALSE	0.252452	FALSE
k__Bacteria; p__Bacteroidetes; c__Bacteroidia; o__Bacteroidales; f__Porphyromonadaceae; g__Dysgonomonas; s__, 0a0891baa98b456e97d0cebe5a320fea	1.09778	FALSE	-1.03235	FALSE	2.35924	FALSE
k__Bacteria; p__Proteobacteria; c__Gammaproteobacteria; o__Pseudomonadales; f__Moraxellaceae; g__Enhydrobacter; s__, 0a1f5ed70dcb37a86924dbd5fde981af	-0.19843	FALSE	-1.79055	FALSE	3.81019	FALSE
k__Bacteria; p__Firmicutes; c__Clostridia; o__Clostridiales; f__Lachnospiraceae; g__Coprococcus; s__, 0a5c3e0cf961e4274c009ec10af1b868	-1.13054	FALSE	-1.17484	FALSE	1.66922	FALSE
k__Bacteria; p__Actinobacteria; c__Coriobacteriia; o__Coriobacteriales; f__Coriobacteriaceae; g__Atopobium; s__, 0a7d4e3c44cdad8443ae9e8daa0cbc8c	-0.145912	FALSE	1.3067	TRUE	1.78198	TRUE
k__Bacteria; p__Firmicutes; c__Clostridia; o__Clostridiales; f__Ruminococcaceae; g__Ruminococcus; s__, 0a98cd3a56b5bb8d315a9e379b932916	-0.373245	FALSE	-1.60289	FALSE	3.34747	FALSE
k__Bacteria; p__Proteobacteria; c__Gammaproteobacteria; o__Pseudomonadales; f__Moraxellaceae; g__Acinetobacter; s__lwoffii, 0aa6767415c3c1d08d147c80b16ec596	-1.13599	FALSE	1.91536	TRUE	14.7181	TRUE
k__Bacteria; p__Actinobacteria; c__Actinobacteria; o__Actinomycetales; f__Microbacteriaceae; g__Leucobacter; s__, 0ab6064f1600a94e07177527c07a9f29	1.07878	FALSE	-1.55639	FALSE	3.81382	FALSE
k__Bacteria; p__Bacteroidetes; c__Flavobacteriia; o__Flavobacteriales; f__[Weeksellaceae], 0addf2192d8067036f65750a11054ec2	-2.41798	FALSE	-2.86715	FALSE	8.36637	FALSE
k__Bacteria; p__Firmicutes; c__Clostridia; o__Clostridiales; f__Veillonellaceae; g__Veillonella; s__, 0b289dbbd142f9b2e136c6e42926e1e4	3.29107	TRUE	-3.70315	FALSE	25.3492	TRUE
k__Bacteria; p__Firmicutes; c__Bacilli; o__Bacillales; f__Planococcaceae; g__Rummeliibacillus; s__, 0b629a19a175b16ca21975ff5d4ac151	3.34626	TRUE	2.28827	TRUE	11.641	TRUE
k__Bacteria; p__Firmicutes; c__Clostridia; o__Clostridiales; f__Lachnospiraceae; g__Dorea; s__, 0b684f32ed4ec1e656d464accbdc4d59	1.11622	FALSE	0.279134	FALSE	1.31342	FALSE
k__Bacteria; p__Proteobacteria; c__Betaproteobacteria; o__Burkholderiales; f__Alcaligenaceae; g__Alcaligenes; s__faecalis, 0b871b14b49d0f83f4adf22a8a919bb3	-1.12062	FALSE	-0.260103	FALSE	1.34884	FALSE
k__Bacteria; p__Actinobacteria; c__Actinobacteria; o__Actinomycetales; f__Actinomycetaceae; g__Arcanobacterium; s__, 0ba5564267d73169e987f83b79e1d9f4	-1.09567	FALSE	-0.274152	FALSE	1.23136	FALSE
k__Bacteria; p__Firmicutes; c__Bacilli; o__Bacillales; f__Staphylococcaceae; g__Macrococcus; s__caseolyticus, 0bb331a6433c10383d8ab7d12c5dc76d	0.953983	FALSE	-0.768564	FALSE	5.89182	FALSE
k__Bacteria; p__Firmicutes; c__Bacilli; o__Lactobacillales; f__Lactobacillaceae; g__Lactobacillus; s__mucosae, 0bb47f6e088c63eec1cf288aebc80ab3	3.85567	TRUE	0.86999	FALSE	15.5415	TRUE
k__Bacteria; p__Bacteroidetes; c__Bacteroidia; o__Bacteroidales; f__Prevotellaceae; g__Prevotella; s__, 0bd6d6221ad5b0eaff5e31da7344ce8a	1.7008	FALSE	-3.70315	FALSE	17.5518	FALSE
k__Bacteria; p__Firmicutes; c__Bacilli; o__Lactobacillales; f__Aerococcaceae; g__Facklamia; s__, 0c079ac33c9e569790ab7241314b941c	1.90925	FALSE	0.394735	FALSE	3.77735	FALSE
k__Bacteria; p__Firmicutes; c__Clostridia; o__Clostridiales; f__[Mogibacteriaceae]; g__; s__, 0c39954fca2402d45c3599607b731f29	-0.16913	FALSE	0.744012	TRUE	0.896338	TRUE
k__Bacteria; p__Actinobacteria; c__Actinobacteria; o__Actinomycetales; f__Microbacteriaceae; g__Leucobacter; s__, 0c54fde53e93035400c34132b909cb0d	-0.145912	FALSE	-0.21756	FALSE	0.0616491	FALSE
k__Bacteria; p__Firmicutes; c__Clostridia; o__Clostridiales; f__; g__; s__, 0c58cecd01d608e3f8fb6f2ea5fe14a5	-1.13567	FALSE	-1.1853	FALSE	1.66041	FALSE
k__Bacteria; p__Firmicutes; c__Clostridia; o__Clostridiales; f__Ruminococcaceae; g__Oscillospira; s__, 0c64b58d5fb63a6d37139ea87fb86bdd	-0.145912	FALSE	0.0413581	FALSE	0.0247049	FALSE
k__Bacteria; p__Proteobacteria; c__Gammaproteobacteria; o__Pseudomonadales; f__Moraxellaceae; g__Moraxella; s__, 0c72f62a698342904a15df872416885b	-0.145912	FALSE	1.80249	TRUE	3.36101	TRUE
k__Bacteria; p__Firmicutes; c__Clostridia; o__Clostridiales; f__Clostridiaceae; g__; s__, 0c7e34b3f516cbcf84bb645dae7120a3	-0.175232	FALSE	-0.0332161	TRUE	0.0340519	TRUE
k__Bacteria; p__Firmicutes; c__Clostridia; o__Clostridiales; f__; g__; s__, 0cc280c8fc815aed09538c9d30526760	-1.01713	FALSE	-1.79815	FALSE	3.2348	FALSE
k__Bacteria; p__Proteobacteria; c__Gammaproteobacteria; o__Pseudomonadales; f__Pseudomonadaceae; g__Pseudomonas; s__, 0cce7982066124071e6a9861ef7a3a61	1.10506	FALSE	-1.84242	FALSE	4.81434	FALSE
k__Bacteria; p__Bacteroidetes; c__Bacteroidia; o__Bacteroidales; f__p-2534-18B5; g__; s__, 0cec7bba2ac242fe4300d6bf401216cb	0.522345	TRUE	1.87031	TRUE	3.83304	TRUE
k__Bacteria; p__Firmicutes; c__Bacilli; o__Lactobacillales; f__Lactobacillaceae; g__Lactobacillus; s__delbrueckii, 0cf3a2c867b5632992f47d06a363fa6e	1.41312	TRUE	-3.29357	FALSE	20.5331	TRUE
k__Bacteria; p__Firmicutes; c__Erysipelotrichi; o__Erysipelotrichales; f__Erysipelotrichaceae; g__; s__, 0cf7e5182e24988567408a29ce4ce34f	-0.852576	FALSE	-1.95442	TRUE	3.82504	TRUE
k__Bacteria; p__Firmicutes; c__Erysipelotrichi; o__Erysipelotrichales; f__Erysipelotrichaceae; g__; s__, 0d17469b2021d9cd06c62f9824d50f6b	-0.145912	FALSE	0.00632445	FALSE	0.0217435	FALSE
k__Bacteria; p__Proteobacteria; c__Gammaproteobacteria; o__Pseudomonadales; f__Moraxellaceae, 0d2c27d360757d9d41fdc125a10752e4	1.10915	FALSE	0.145697	FALSE	1.24459	FALSE
k__Bacteria; p__Actinobacteria; c__Actinobacteria; o__Actinomycetales; f__Microbacteriaceae; g__Pseudoclavibacter; s__, 0dc818f3a7e5924be85d37562eb36289	-0.769604	FALSE	-1.81882	FALSE	3.31642	FALSE
k__Bacteria; p__Spirochaetes; c__Spirochaetes; o__Spirochaetales; f__Spirochaetaceae; g__Treponema; s__, 0dd3d3fcebf7cdc468557ab27c761d45	-0.145912	FALSE	0.396988	FALSE	0.19115	FALSE
k__Bacteria; p__Firmicutes; c__Clostridia; o__Clostridiales; f__Ruminococcaceae; g__; s__, 0e4a25f949404619e61787e789cebd79	-0.145912	FALSE	1.4221	TRUE	2.10859	TRUE
k__Bacteria; p__Firmicutes; c__Clostridia; o__Clostridiales; f__Ruminococcaceae; g__; s__, 0e4c278569368f2968da6c31378c3b93	-0.145912	FALSE	1.36731	TRUE	1.93316	TRUE
k__Bacteria; p__Firmicutes; c__Clostridia; o__Clostridiales; f__Ruminococcaceae; g__Anaerotruncus; s__, 0e7d3e385205938a3696d376c04a870a	1.10644	FALSE	-1.59726	FALSE	3.89758	FALSE
k__Bacteria; p__Firmicutes; c__Clostridia; o__Clostridiales; f__Ruminococcaceae; g__; s__, 0e7fb59d0562602f6fbd4b49cdb6b374	1.06302	FALSE	2.00273	TRUE	4.20159	TRUE
k__Bacteria; p__Firmicutes; c__Clostridia; o__Clostridiales; f__Lachnospiraceae; g__; s__, 0e919b3df3fe2908864bb8c21687f234	-1.05766	FALSE	-0.135932	FALSE	1.32919	FALSE
k__Bacteria; p__Firmicutes; c__Clostridia; o__Clostridiales; f__Lachnospiraceae; g__Blautia; s__, 0eb07e2f779c7aab5e6c06d26b49632e	-0.145912	FALSE	0.557556	FALSE	0.350998	FALSE
k__Bacteria; p__Bacteroidetes; c__Flavobacteriia; o__Flavobacteriales; f__Flavobacteriaceae; g__; s__, 0f04d6cfe36ce92f5333c295a047c4c5	-0.145912	FALSE	-0.191674	FALSE	0.0516657	FALSE
k__Bacteria; p__Firmicutes; c__Clostridia; o__Clostridiales; f__Ruminococcaceae; g__Oscillospira; s__, 0f06bc73534321814ff0e341f4846fac	-0.246918	FALSE	1.32774	TRUE	3.12701	TRUE
k__Bacteria; p__Firmicutes; c__Clostridia; o__Clostridiales; f__; g__; s__, 0f20bd827d3cb9f80fe42cbd13b21779	-1.13452	FALSE	-0.345742	FALSE	1.45792	FALSE
k__Bacteria; p__Proteobacteria; c__Gammaproteobacteria; o__Aeromonadales; f__Aeromonadaceae, 0f24b125422af257fd02c5ee9fc192f2	-1.70409	FALSE	-2.69216	FALSE	13.127	FALSE
k__Bacteria; p__Firmicutes; c__Bacilli; o__Lactobacillales; f__Enterococcaceae; g__Enterococcus; s__casseliflavus, 0fb65b97cfcb0d59dfb10e73fc2e6e32	-0.145912	FALSE	1.57725	TRUE	2.57551	TRUE
k__Bacteria; p__Proteobacteria; c__Betaproteobacteria; o__Burkholderiales; f__Comamonadaceae; g__Comamonas; s__, 0fd5f06fa46c137e348a343529da7311	-0.145912	FALSE	0.263897	FALSE	0.0988246	FALSE
k__Bacteria; p__Firmicutes; c__Clostridia; o__Clostridiales; f__Lachnospiraceae; g__Coprococcus; s__, 0fe91f74b87293301b2bcc3ec530d54a	-1.19713	FALSE	-1.65257	FALSE	2.75981	FALSE
k__Bacteria; p__Bacteroidetes; c__Bacteroidia; o__Bacteroidales; f__[Paraprevotellaceae]; g__[Prevotella]; s__, 10060d7d366df4b77d85abd25a4db379	1.07949	FALSE	2.17528	TRUE	5.69367	TRUE
k__Bacteria; p__Firmicutes; c__Bacilli; o__Lactobacillales; f__Streptococcaceae; g__Streptococcus; s__infantis, 101637aba474a6614786486ad42acb11	-1.60505	FALSE	-1.60962	FALSE	3.12944	FALSE
k__Bacteria; p__Proteobacteria; c__Gammaproteobacteria; o__Pseudomonadales; f__Pseudomonadaceae; g__; s__, 10611e15296421a4057629458a60616c	0.563914	FALSE	0.497653	FALSE	0.507522	FALSE
k__Bacteria; p__Lentisphaerae; c__[Lentisphaeria]; o__Victivallales; f__Victivallaceae; g__Victivallis; s__vadensis, 10708689667f604348e8861975c9f03c	1.88058	FALSE	-1.98413	FALSE	7.86886	FALSE
k__Bacteria; p__Firmicutes; c__Clostridia; o__Clostridiales; f__[Tissierellaceae]; g__Anaerococcus; s__, 1091f806c73f1c0b5de7c297bbd70bc6	-0.899605	FALSE	-1.59201	FALSE	2.55865	FALSE
k__Bacteria; p__Actinobacteria; c__Actinobacteria; o__Actinomycetales; f__Corynebacteriaceae; g__Corynebacterium; s__, 10be23084de7cfe58d996376f95dc00d	-0.939346	FALSE	0.0535063	TRUE	1.28309	TRUE
k__Bacteria; p__Bacteroidetes; c__Bacteroidia; o__Bacteroidales; f__[Odoribacteraceae]; g__Butyricimonas; s__, 10fae19aa3418fc0992d9de8bf94e333	1.77869	FALSE	3.23519	TRUE	13.1077	TRUE
k__Bacteria; p__Firmicutes; c__Clostridia; o__Clostridiales; f__Dehalobacteriaceae; g__Dehalobacterium; s__, 10fbd7125aa12e2f463380bcfdc9f09e	-0.145912	FALSE	-0.312467	FALSE	0.109783	FALSE
k__Bacteria; p__Firmicutes; c__Clostridia; o__Clostridiales; f__Ruminococcaceae; g__; s__, 1132e4103efaf30abddd53781cc39e22	-0.145912	FALSE	0.212858	FALSE	0.0731282	FALSE
k__Bacteria; p__Firmicutes; c__Clostridia; o__Clostridiales; f__Lachnospiraceae; g__[Ruminococcus]; s__gnavus, 11902be998c8092e98cbe98af2f648af	4.405	TRUE	0.692441	TRUE	19.8514	TRUE
k__Bacteria; p__Actinobacteria; c__Actinobacteria; o__Actinomycetales; f__Actinomycetaceae; g__Trueperella; s__, 1210e20d0ec48c75fbb63f557281d605	-1.76614	FALSE	-1.83767	FALSE	3.71654	FALSE
k__Bacteria; p__Firmicutes; c__Clostridia; o__Clostridiales; f__Ruminococcaceae, 1229a9e81e02e1f9caf8857d296cf8ef	-1.23481	TRUE	-0.682366	FALSE	1.57318	TRUE
k__Bacteria; p__Proteobacteria; c__Gammaproteobacteria; o__Pasteurellales; f__Pasteurellaceae, 1231500ed25ad47cefd3ec7a1ccd28b4	1.72267	FALSE	-3.70315	FALSE	17.1827	FALSE
k__Bacteria; p__Actinobacteria; c__Actinobacteria; o__Actinomycetales; f__Corynebacteriaceae; g__Corynebacterium; s__, 123df4a25d484ddda9b17be1bffcf8df	-0.0305717	FALSE	-0.084491	FALSE	0.00817299	FALSE
k__Bacteria; p__Firmicutes; c__Clostridia; o__Clostridiales; f__Ruminococcaceae; g__Oscillospira; s__, 125df0a9c51d1dbb0aa9fb65bc4145bc	-0.145912	FALSE	0.403595	FALSE	0.19264	FALSE
k__Bacteria; p__Firmicutes; c__Clostridia; o__Clostridiales; f__Lachnospiraceae, 1277f813479333f57806f0ef9498fd31	-0.584381	TRUE	1.11779	FALSE	2.68958	TRUE
k__Bacteria; p__Firmicutes; c__Bacilli; o__Bacillales; f__Staphylococcaceae; g__Staphylococcus, 12d737c4baa575cd3d348363141f598e	-0.357839	FALSE	-2.67579	FALSE	12.352	FALSE
k__Bacteria; p__Proteobacteria; c__Betaproteobacteria; o__Burkholderiales; f__Comamonadaceae; g__Comamonas; s__terrigena, 13c1de23159e0b8de74c3fab5874ab6d	-1.07733	FALSE	-1.16158	FALSE	1.61203	FALSE
k__Bacteria; p__Proteobacteria; c__Betaproteobacteria; o__Burkholderiales; f__Comamonadaceae; g__Comamonas; s__, 13ccd3ba728545074b88d13209ca5df6	1.12337	FALSE	0.398108	FALSE	1.40732	FALSE
k__Bacteria; p__Firmicutes; c__Clostridia; o__Clostridiales; f__; g__; s__, 13e5112476988ae6473c3d1f9fed85cc	-0.145912	FALSE	0.0123281	FALSE	0.0218409	FALSE
k__Bacteria; p__Firmicutes; c__Bacilli; o__Lactobacillales; f__Streptococcaceae; g__Streptococcus, 13f7a1ef880f3b73eeffa18951ffe96f	0.307067	FALSE	1.24953	FALSE	1.72971	FALSE
k__Bacteria; p__Firmicutes; c__Clostridia; o__Clostridiales; f__Ruminococcaceae, 14249fe1429441597a4ef8a90f3b83b9	1.71353	FALSE	0.590082	FALSE	3.24617	FALSE
k__Bacteria; p__Actinobacteria; c__Actinobacteria; o__Actinomycetales; f__Yaniellaceae; g__Yaniella; s__, 143d20f57df2fc88315eacd0087d572d	-1.09567	FALSE	-1.65238	FALSE	2.88859	FALSE
k__Bacteria; p__Spirochaetes; c__Spirochaetes; o__Spirochaetales; f__Spirochaetaceae; g__Treponema; s__, 144c79eff0771721a66bb856fe4b20bb	0.0920617	FALSE	-1.36569	FALSE	2.88017	FALSE
k__Bacteria; p__Spirochaetes; c__Spirochaetes; o__Spirochaetales; f__Spirochaetaceae; g__Treponema; s__, 14a90cca574bdc35785cbb4747856b49	0.924135	FALSE	3.62503	TRUE	13.817	TRUE
k__Bacteria; p__Firmicutes; c__Clostridia; o__Clostridiales; f__Ruminococcaceae; g__; s__, 15172ed488507844de36be9db33be064	1.1217	FALSE	-0.49518	FALSE	1.52405	FALSE
k__Bacteria; p__Chloroflexi; c__Thermomicrobia; o__JG30-KF-CM45; f__; g__; s__, 155105db9ae4820278fbfe624269b964	1.07949	FALSE	-1.61744	FALSE	4.01103	FALSE
k__Bacteria; p__Bacteroidetes; c__Flavobacteriia; o__Flavobacteriales; f__Flavobacteriaceae; g__; s__, 1563e7b75c4ba2510cf17bea550b2a30	-0.145912	FALSE	3.07221	TRUE	9.5933	TRUE
k__Bacteria; p__Proteobacteria; c__Gammaproteobacteria; o__Pasteurellales; f__Pasteurellaceae; g__Haemophilus; s__parasuis, 1573ede4865d425f22d8fd2cf2551bf6	-1.13567	FALSE	-0.602316	FALSE	1.30223	FALSE
k__Bacteria; p__Proteobacteria; c__Gammaproteobacteria; o__Pseudomonadales; f__Moraxellaceae; g__Acinetobacter; s__, 157ba9d2b318f400b654ab995f7d7d4e	-0.397683	FALSE	-0.802235	FALSE	0.650681	FALSE
k__Bacteria; p__Firmicutes; c__Clostridia; o__Clostridiales, 158d8889b6d0e448fe533f8100c15187	2.63481	TRUE	1.3032	TRUE	8.50296	TRUE
k__Bacteria; p__Bacteroidetes; c__Bacteroidia; o__Bacteroidales; f__; g__; s__, 15946e2596e6f595df919e6fc0f43ba2	1.0049	FALSE	-1.1308	FALSE	2.45089	FALSE
k__Bacteria; p__Proteobacteria; c__Deltaproteobacteria; o__GMD14H09; f__; g__; s__, 15c62186bd2cf9c4a48cdfce2de06e90	1.11709	FALSE	-1.17859	FALSE	2.72253	FALSE
k__Bacteria; p__Proteobacteria; c__Gammaproteobacteria; o__Pseudomonadales; f__Moraxellaceae; g__Acinetobacter; s__, 15e409cec6365290b44b6ac6c6aad668	-0.988804	FALSE	-1.44258	FALSE	2.09807	FALSE
k__Bacteria; p__Cyanobacteria; c__4C0d-2; o__YS2; f__; g__; s__, 1604c900eb5d93afc4a94f709a5abc72	-1.13094	FALSE	0.399341	TRUE	2.70719	TRUE
k__Bacteria; p__Firmicutes; c__Clostridia; o__Clostridiales; f__Lachnospiraceae, 16a3305dca0a3045d9c1407b06211c1f	-0.145912	FALSE	0.382366	FALSE	0.182771	FALSE
k__Bacteria; p__Firmicutes; c__Clostridia; o__Clostridiales; f__Ruminococcaceae; g__; s__, 16af97c9cd594e26b3f7685345fc8cd3	-0.0692002	FALSE	1.15683	TRUE	2.13384	TRUE
k__Bacteria; p__Proteobacteria; c__Gammaproteobacteria; o__Pasteurellales; f__Pasteurellaceae; g__Haemophilus; s__parasuis, 16d0ae2cdf51b3a318a0910aab6aa6eb	-1.13504	FALSE	-0.404115	FALSE	1.34196	FALSE
k__Bacteria; p__Synergistetes; c__Synergistia; o__Synergistales; f__Dethiosulfovibrionaceae; g__Pyramidobacter; s__, 16fd5c8912fc991eb3d271b3ca7ded15	-0.145912	FALSE	0.149626	FALSE	0.0484325	FALSE
k__Bacteria; p__Firmicutes; c__Bacilli; o__Lactobacillales; f__Lactobacillaceae; g__Lactobacillus; s__plantarum, 1799bb6fa3baa5becf58a1b7909fe4e0	-0.539202	FALSE	-1.00517	FALSE	1.01434	FALSE
k__Bacteria; p__Proteobacteria; c__Gammaproteobacteria; o__Alteromonadales; f__[Chromatiaceae]; g__Rheinheimera; s__aquimaris, 179a1f4e843e0d5af307bcf95a57af71	1.03094	FALSE	-0.50877	FALSE	1.3824	FALSE
k__Bacteria; p__Bacteroidetes; c__Bacteroidia; o__Bacteroidales; f__Prevotellaceae; g__Prevotella; s__copri, 17a39cb7fa5ca613bb6ca2103e761946	-0.145912	FALSE	-0.188541	FALSE	0.0499827	FALSE
k__Bacteria; p__Firmicutes; c__Clostridia; o__Clostridiales; f__; g__; s__, 17a79117ad948eab3e7424c72c76f56e	-0.145912	FALSE	0.16183	FALSE	0.0545502	FALSE
k__Bacteria; p__Firmicutes; c__Clostridia; o__Clostridiales; f__Lachnospiraceae; g__; s__, 17fdda78730bfacccea7d1b032ad0de9	1.59496	FALSE	1.97192	TRUE	6.33775	TRUE
k__Bacteria; p__Firmicutes; c__Clostridia; o__Clostridiales; f__Lachnospiraceae; g__; s__, 181e2ea4ca21a3f3af0325c7d93cb7d9	-1.30102	FALSE	-0.616147	FALSE	1.72767	FALSE
k__Bacteria; p__Firmicutes; c__Clostridia; o__Clostridiales; f__Clostridiaceae; g__Proteiniclasticum; s__, 1861b1a5616e481e10393d070ffe7ad6	0.192078	FALSE	0.862045	TRUE	0.743639	TRUE
k__Bacteria; p__Firmicutes; c__Bacilli; o__Bacillales; f__Planococcaceae; g__Solibacillus; s__, 186dac409db9a94d9cfb1c41fc2554d4	-1.10713	FALSE	-0.170415	TRUE	1.6646	TRUE
k__Bacteria; p__Firmicutes; c__Clostridia; o__Clostridiales; f__Christensenellaceae; g__; s__, 1876e3f859011fd096bd6858f1cb2a63	0.903554	FALSE	1.53693	TRUE	3.08907	TRUE
k__Bacteria; p__Verrucomicrobia; c__Verruco-5; o__WCHB1-41; f__RFP12; g__; s__, 18b9987b82cd2366880e47218810cbd6	-0.145912	FALSE	0.363258	FALSE	0.163483	FALSE
k__Bacteria; p__Proteobacteria; c__Betaproteobacteria; o__Burkholderiales; f__Alcaligenaceae; g__Advenella; s__faeciporci, 18c9e1909de000782df8157362aeb398	-0.145912	FALSE	0.27035	FALSE	0.10162	FALSE
k__Bacteria; p__Proteobacteria; c__Gammaproteobacteria; o__Pasteurellales; f__Pasteurellaceae; g__Haemophilus; s__parainfluenzae, 18eb929cf9350e0af65cf863c2786858	0.241244	FALSE	-2.60926	FALSE	10.1452	FALSE
k__Bacteria; p__Firmicutes; c__Clostridia; o__Clostridiales; f__Ruminococcaceae; g__; s__, 1945c362b75af5603e9406ee4eafb3d3	1.63604	FALSE	8.24455	TRUE	69.403	TRUE
k__Bacteria; p__Bacteroidetes; c__Bacteroidia; o__Bacteroidales; f__Prevotellaceae; g__Prevotella; s__stercorea, 196c0366394f786cb4c7925ed0786e4c	1.87285	FALSE	-3.70315	FALSE	17.8907	FALSE
k__Bacteria; p__Proteobacteria; c__Gammaproteobacteria; o__Aeromonadales; f__Aeromonadaceae, 19be7114c0ab9b34fe9e0217c008d6bd	1.03091	FALSE	-2.47745	FALSE	12.4903	FALSE
k__Bacteria; p__Proteobacteria; c__Gammaproteobacteria; o__Enterobacteriales; f__Enterobacteriaceae, 19c7e712aefff101a768f6f21ccee9e5	-0.145912	FALSE	0.617464	FALSE	0.424145	FALSE
k__Bacteria; p__Firmicutes; c__Clostridia; o__Clostridiales; f__[Tissierellaceae]; g__Anaerococcus; s__, 1a0bc365daa84252f03a35dce72bb56e	0.16216	FALSE	0.22146	TRUE	0.0660896	TRUE
k__Bacteria; p__Firmicutes; c__Bacilli; o__Lactobacillales; f__Carnobacteriaceae; g__Trichococcus; s__, 1a0cf7f10eb94d09c89c0eac9ce6044e	1.21603	FALSE	0.85826	FALSE	1.56685	FALSE
k__Bacteria; p__Firmicutes; c__Clostridia; o__Clostridiales; f__Ruminococcaceae; g__Oscillospira; s__, 1a26defba6c68a539ce158cf8cdfa716	1.09958	FALSE	-0.714931	FALSE	1.77861	FALSE
k__Bacteria; p__Firmicutes; c__Bacilli; o__Lactobacillales; f__Aerococcaceae; g__Facklamia; s__, 1a343425a3f1de4dbb47895fdfd42836	-0.956272	FALSE	0.0488561	FALSE	1.15159	FALSE
k__Bacteria; p__Firmicutes; c__Bacilli; o__Lactobacillales; f__Streptococcaceae; g__Streptococcus; s__, 1ac73ae1e756f443e862e698a985d65a	-1.06487	FALSE	-1.8627	FALSE	3.54454	FALSE
k__Bacteria; p__Firmicutes; c__Bacilli; o__Bacillales; f__Staphylococcaceae; g__Macrococcus; s__caseolyticus, 1adbabfa5bbb25427f8c93fe772b2153	-0.217789	FALSE	-2.96659	FALSE	15.1598	FALSE
k__Bacteria; p__Firmicutes; c__Clostridia; o__Clostridiales; f__Lachnospiraceae; g__; s__, 1af945087b67ea0ddd5536c317923591	-0.261994	FALSE	1.62441	TRUE	3.62639	TRUE
k__Bacteria; p__Firmicutes; c__Clostridia; o__Clostridiales; f__Clostridiaceae; g__; s__, 1c412f987f12489b6a82d99851b7dab0	0.958969	FALSE	0.497631	FALSE	1.1457	FALSE
k__Bacteria; p__Fusobacteria; c__Fusobacteriia; o__Fusobacteriales; f__Fusobacteriaceae; g__Fusobacterium; s__, 1c4b7e046bd1a0198ace88ba7c64fd25	-1.36282	FALSE	0.122637	TRUE	2.27873	TRUE
k__Bacteria; p__Proteobacteria; c__Betaproteobacteria; o__Burkholderiales; f__Comamonadaceae; g__Comamonas; s__, 1c55cb61e3737aa71f56b79873e68756	-0.253615	FALSE	-2.85375	FALSE	13.2775	FALSE
k__Bacteria; p__Proteobacteria; c__Betaproteobacteria; o__Neisseriales; f__Neisseriaceae; g__; s__, 1cbde2829502a55582b2e4b47c91b103	-0.145912	FALSE	0.366893	FALSE	0.166186	FALSE
k__Bacteria; p__Firmicutes; c__Clostridia; o__Clostridiales; f__Ruminococcaceae; g__; s__, 1cd23a36503b0eabc94c27ca7011839d	-0.145912	FALSE	0.0737277	FALSE	0.0289634	FALSE
k__Bacteria; p__Proteobacteria; c__Alphaproteobacteria; o__Rhodobacterales; f__Rhodobacteraceae; g__Rhodobacter; s__, 1ceafdafe86fe793c1ff04fcfd1bf441	-1.10323	FALSE	-0.584704	FALSE	1.22389	FALSE
k__Bacteria; p__Proteobacteria; c__Gammaproteobacteria; o__Alteromonadales; f__Alteromonadaceae; g__Cellvibrio; s__, 1cfb8127c0e6f63ced4c26745fe60ff4	-0.498543	FALSE	0.442185	TRUE	0.96563	TRUE
k__Bacteria; p__Actinobacteria; c__Actinobacteria; o__Actinomycetales; f__Microbacteriaceae; g__Leucobacter; s__, 1d0f043ade319c76efba691acabcc36a	-1.28515	FALSE	-1.09179	FALSE	1.86916	FALSE
k__Bacteria; p__Proteobacteria; c__Gammaproteobacteria; o__Pasteurellales; f__Pasteurellaceae; g__Haemophilus; s__parasuis, 1d0fe0ec3462f1ef42e9e29f62fcf8e1	-1.0346	FALSE	-0.584359	TRUE	1.07298	TRUE
k__Bacteria; p__Firmicutes; c__Bacilli; o__Lactobacillales; f__Aerococcaceae; g__Facklamia; s__, 1d2ccce7bbf7178808ecc2b511c7411a	1.91488	FALSE	-0.49436	FALSE	3.9553	FALSE
k__Bacteria; p__Proteobacteria; c__Betaproteobacteria; o__Burkholderiales; f__Alcaligenaceae; g__Sutterella; s__, 1d5d65bf5ed3436d8712b56460b49b76	1.91906	FALSE	-3.70315	FALSE	18.1144	FALSE
k__Bacteria; p__Bacteroidetes; c__Flavobacteriia; o__Flavobacteriales; f__Flavobacteriaceae; g__Capnocytophaga; s__, 1d806b79f0bdb457c4eb258ea1263a48	1.54898	FALSE	-0.787131	FALSE	3.06566	FALSE
k__Bacteria; p__Firmicutes; c__Bacilli; o__Lactobacillales; f__Streptococcaceae; g__Streptococcus; s__, 1de6eade7be3b3c10758510e76b8d913	1.02157	TRUE	0.271226	TRUE	1.09917	TRUE
k__Bacteria; p__Proteobacteria; c__Betaproteobacteria; o__Neisseriales; f__Neisseriaceae; g__; s__, 1de97158bc1898e880a1b0a9b9f8a2c3	-3.44056	TRUE	-3.81538	TRUE	15.5341	TRUE
k__Bacteria; p__Bacteroidetes; c__Bacteroidia; o__Bacteroidales; f__Prevotellaceae; g__Prevotella; s__, 1e01af67b1ddc35368ffa574c7c1599e	1.93175	FALSE	-0.739139	FALSE	4.39199	FALSE
k__Bacteria; p__Firmicutes; c__Clostridia; o__Clostridiales; f__Lachnospiraceae; g__; s__, 1e08e8f0abd43abf3d41e2ddcae91423	-1.29898	FALSE	-1.55478	FALSE	2.69302	FALSE
k__Bacteria; p__Firmicutes; c__Bacilli; o__Bacillales; f__[Exiguobacteraceae]; g__Exiguobacterium; s__, 1e0a09e86c18de3a059aa7dcc186b18d	1.05935	FALSE	0.5646	FALSE	1.39692	FALSE
k__Bacteria; p__Verrucomicrobia; c__Verruco-5; o__WCHB1-41; f__RFP12; g__; s__, 1e13509cf0fbbac9f6179151d1237eb4	-0.145912	FALSE	-0.197343	FALSE	0.0537054	FALSE
k__Bacteria; p__Bacteroidetes; c__Bacteroidia; o__Bacteroidales; f__Porphyromonadaceae; g__; s__, 1e3903ccda711b07ee806ecc2de82982	0.0921928	FALSE	-3.04076	FALSE	12.6217	FALSE
k__Bacteria; p__Proteobacteria; c__Betaproteobacteria; o__Burkholderiales; f__Comamonadaceae; g__Pelomonas; s__, 1e49ea05196d01db42590d502dd85e3a	-1.27075	FALSE	-1.26274	FALSE	2.00612	FALSE
k__Bacteria; p__Actinobacteria; c__Actinobacteria; o__Actinomycetales; f__Corynebacteriaceae; g__Corynebacterium; s__variabile, 1e91e046e94f9d8ae98279d855e43acf	-0.145912	FALSE	3.44715	TRUE	12.1469	TRUE
k__Bacteria; p__Firmicutes; c__Clostridia; o__Clostridiales; f__; g__; s__, 1e9acfbb7e5b55ac014cd8109c4c82a1	-0.145912	FALSE	0.513807	FALSE	0.304046	FALSE
k__Bacteria; p__Firmicutes; c__Clostridia; o__Clostridiales; f__Christensenellaceae; g__; s__, 1ee2c9c63586e30b2fab0b4e82120967	-0.145912	FALSE	1.81637	TRUE	3.40909	TRUE
k__Bacteria; p__Firmicutes; c__Clostridia; o__Clostridiales; f__Ruminococcaceae; g__; s__, 1f2dda5d2f361fc8d646e55a515ae1e4	0.144493	FALSE	-0.867915	FALSE	0.943832	FALSE
k__Bacteria; p__Firmicutes; c__Clostridia; o__Clostridiales; f__; g__; s__, 1f706ae3096456ae055561177872c061	0.772423	FALSE	-0.960363	FALSE	1.68226	FALSE
k__Bacteria; p__Firmicutes; c__Erysipelotrichi; o__Erysipelotrichales; f__Erysipelotrichaceae; g__Bulleidia; s__p-1630-c5, 1f7e7409b782f2f210b92b3eb396b2d0	2.09371	TRUE	-0.225561	FALSE	4.6417	TRUE
k__Bacteria; p__Firmicutes; c__Bacilli; o__Lactobacillales; f__Streptococcaceae; g__Streptococcus; s__, 200b346f090c81071971203203b05ed8	0.619123	FALSE	-0.421504	FALSE	0.912661	FALSE
k__Bacteria; p__Proteobacteria; c__Betaproteobacteria; o__Burkholderiales; f__Oxalobacteraceae; g__Herbaspirillum; s__, 200d58f25e4647bfff808b78e7dc6ac2	0.991737	TRUE	-1.0805	FALSE	3.0394	TRUE
k__Bacteria; p__Firmicutes; c__Clostridia; o__Clostridiales; f__Lachnospiraceae; g__Lachnospira; s__, 202938f6ff9392b6e167b20b956d9ed1	-1.06129	FALSE	-0.771093	FALSE	1.19553	FALSE
k__Bacteria; p__Actinobacteria; c__Actinobacteria; o__Actinomycetales; f__Corynebacteriaceae; g__Corynebacterium; s__, 2054dd7c4d7cb972aa9b1d82a7c0b6f3	0.259321	FALSE	-1.60667	FALSE	3.93893	FALSE
k__Bacteria; p__Actinobacteria; c__Actinobacteria; o__Actinomycetales; f__Actinomycetaceae; g__Trueperella; s__, 20850950a078d9fe866fd23e93188128	1.11657	FALSE	-0.548259	FALSE	1.57271	FALSE
k__Bacteria; p__Firmicutes; c__Clostridia; o__Clostridiales; f__Veillonellaceae; g__Phascolarctobacterium; s__, 20913612f7b9c432e4a1ab21ab4b6104	0.321639	FALSE	-0.883403	FALSE	1.012	FALSE
k__Bacteria; p__Firmicutes; c__Bacilli; o__Lactobacillales; f__Leuconostocaceae; g__Weissella; s__paramesenteroides, 20ac467db592c5f2150163c7967d8a74	-2.77744	TRUE	-1.42284	TRUE	8.07148	TRUE
k__Bacteria; p__Proteobacteria; c__Epsilonproteobacteria; o__Campylobacterales; f__Helicobacteraceae; g__Helicobacter; s__rodentium, 21527b03c9f51e444c3d9fba61cf5bd3	0.540533	FALSE	-1.13364	FALSE	1.93657	FALSE
k__Bacteria; p__Firmicutes; c__Clostridia; o__Clostridiales; f__Ruminococcaceae; g__; s__, 217dfe17f2d9eeb31fb7a566495fe084	1.08706	FALSE	1.66576	TRUE	3.79514	TRUE
k__Bacteria; p__Synergistetes; c__Synergistia; o__Synergistales; f__Dethiosulfovibrionaceae; g__; s__, 21a2055939ab988624b7cfd0c8336193	-0.145912	FALSE	0.792623	FALSE	0.673136	FALSE
k__Bacteria; p__Proteobacteria; c__Betaproteobacteria; o__Burkholderiales; f__Comamonadaceae; g__Comamonas; s__, 21e6be3d28e885b8083382a7630cbdd8	-1.02046	FALSE	-1.61687	FALSE	2.76172	FALSE
k__Bacteria; p__Bacteroidetes; c__Bacteroidia; o__Bacteroidales; f__[Paraprevotellaceae]; g__; s__, 220d64a552cb58c777ba934b4e85ab4d	-0.630649	FALSE	-0.234708	TRUE	0.422089	TRUE
k__Bacteria; p__Proteobacteria; c__Gammaproteobacteria; o__Vibrionales; f__Vibrionaceae; g__Vibrio; s__, 22b4472e507b4cfe748a26405d36156f	1.12464	FALSE	-0.619551	FALSE	1.67797	FALSE
k__Bacteria; p__Fusobacteria; c__Fusobacteriia; o__Fusobacteriales; f__Fusobacteriaceae; g__Fusobacterium; s__, 22c9eac57511b268c3eb3ae0ef01dea2	-0.145912	FALSE	-0.0428156	FALSE	0.0223423	FALSE
k__Bacteria; p__Firmicutes; c__Clostridia; o__Clostridiales; f__Ruminococcaceae, 22d4a0903666a858ba6dc63bcaef338e	1.60612	FALSE	0.582816	FALSE	2.88104	FALSE
k__Bacteria; p__Bacteroidetes; c__Bacteroidia; o__Bacteroidales; f__RF16; g__; s__, 22e0a74692c0105bc5ffd2331620c31f	-1.04706	FALSE	-1.21517	FALSE	1.79194	FALSE
k__Bacteria; p__Firmicutes; c__Clostridia; o__Clostridiales; f__Ruminococcaceae; g__Faecalibacterium; s__prausnitzii, 22f4ee9a41a4d73580bf7ade8e9e017a	-1.30434	FALSE	-0.613955	FALSE	1.71745	FALSE
k__Bacteria; p__Bacteroidetes; c__Bacteroidia; o__Bacteroidales; f__Porphyromonadaceae; g__Porphyromonas; s__, 2301c31fc3abe53e6b9187ea2ce62eba	1.10338	FALSE	-1.08218	FALSE	2.46583	FALSE
k__Bacteria; p__Firmicutes; c__Clostridia; o__Clostridiales; f__Clostridiaceae; g__Clostridium; s__, 2306d4630b6202e466b0bc50456ce364	1.0049	FALSE	-0.166812	FALSE	1.06745	FALSE
k__Bacteria; p__Proteobacteria; c__Gammaproteobacteria; o__Xanthomonadales; f__Xanthomonadaceae; g__Lysobacter; s__, 231257d957c255b5b2858459aea6d1ac	-0.145912	FALSE	0.0136768	FALSE	0.022248	FALSE
k__Bacteria; p__Firmicutes; c__Clostridia; o__Clostridiales, 2332fdacc2c6a092cee1f3c2411945b3	-1.13419	FALSE	-1.32635	FALSE	1.88616	FALSE
k__Bacteria; p__Firmicutes; c__Clostridia; o__Clostridiales; f__Lachnospiraceae; g__; s__, 233d60a455d82a60b76bb1db4835d8a2	-0.145912	FALSE	0.145758	FALSE	0.0461875	FALSE
k__Bacteria; p__Firmicutes; c__Clostridia; o__Clostridiales; f__Ruminococcaceae; g__Ruminococcus; s__, 235360f68e2473e5c5d6cc37b9547a7d	-0.381647	FALSE	-1.44877	FALSE	2.22926	FALSE
k__Bacteria; p__Actinobacteria; c__Actinobacteria; o__Actinomycetales; f__Corynebacteriaceae; g__Corynebacterium; s__variabile, 235a61e92023eb113879341c0bfbd15e	-0.145912	FALSE	0.684141	FALSE	0.507489	FALSE
k__Bacteria; p__Actinobacteria; c__Actinobacteria; o__Actinomycetales; f__Corynebacteriaceae; g__Corynebacterium; s__, 2368fcdc3a45c26d806862eef5f2f247	-1.03649	FALSE	-2.97219	FALSE	12.4979	FALSE
k__Bacteria; p__Firmicutes; c__Erysipelotrichi; o__Erysipelotrichales; f__Erysipelotrichaceae; g__Erysipelothrix; s__, 236cc43fe9523aa81f50fb2481f2a157	1.03094	FALSE	-0.540207	FALSE	1.41475	FALSE
k__Bacteria; p__Firmicutes; c__Clostridia; o__Clostridiales; f__Ruminococcaceae; g__Oscillospira; s__, 23abe79cfd5c4f781f3257e8e9e31cd3	0.934795	FALSE	0.324541	FALSE	0.966985	FALSE
k__Bacteria; p__Proteobacteria; c__Betaproteobacteria; o__Neisseriales; f__Neisseriaceae; g__Vitreoscilla; s__, 23ca53314bdd457ae58f855525903d04	1.10768	FALSE	-1.45517	FALSE	3.47201	FALSE
k__Bacteria; p__Firmicutes; c__Clostridia; o__Clostridiales; f__Clostridiaceae; g__Proteiniclasticum; s__, 23d6a82f6fc2045573330602497a016e	1.05935	FALSE	-0.807609	FALSE	1.85255	FALSE
k__Bacteria; p__Firmicutes; c__Clostridia; o__Clostridiales; f__Ruminococcaceae; g__; s__, 23d9991e10b237f573674193438cc3e0	1.10887	FALSE	-0.621227	FALSE	1.64445	FALSE
k__Bacteria; p__; c__; o__; f__; g__; s__, 23fa20a72a39fb98d9a88c92c6816a4e	-0.145912	FALSE	-0.156019	FALSE	0.0398449	FALSE
k__Bacteria; p__Bacteroidetes; c__Bacteroidia; o__Bacteroidales; f__Prevotellaceae; g__Prevotella; s__, 246ad009353a4d1fcfc2642646a4edd6	-0.145912	FALSE	0.157072	FALSE	0.0503111	FALSE
k__Bacteria; p__Firmicutes; c__Bacilli; o__Bacillales; f__Staphylococcaceae; g__Jeotgalicoccus; s__psychrophilus, 2482f83adf722e91f3812965098694a0	1.09186	FALSE	-3.19156	FALSE	11.9095	FALSE
k__Bacteria; p__Firmicutes; c__Clostridia; o__Clostridiales; f__Ruminococcaceae; g__Oscillospira; s__, 24be96c949209b63e819f05001bf3a48	-0.145912	FALSE	-0.302981	FALSE	0.105686	FALSE
k__Bacteria; p__Firmicutes; c__Clostridia; o__Clostridiales; f__Christensenellaceae; g__; s__, 24c53dd4d9c7fd98276dfe888e2c0e6d	-0.145912	FALSE	2.31139	TRUE	5.54171	TRUE
k__Bacteria; p__Firmicutes; c__Clostridia; o__Clostridiales; f__Lachnospiraceae; g__; s__, 24d88b4835dfccebf9798d65e5600d9a	1.12294	FALSE	-0.749358	FALSE	1.86556	FALSE
k__Bacteria; p__Firmicutes; c__Clostridia; o__Clostridiales; f__[Mogibacteriaceae]; g__; s__, 2516e25ed9e8d6b064ecbf38dad7a331	-0.145912	FALSE	-0.419941	FALSE	0.185156	FALSE
k__Bacteria; p__Firmicutes; c__Clostridia; o__Clostridiales; f__Ruminococcaceae; g__Gemmiger; s__formicilis, 25f027f72118e3a7e13c3b96b45c84c7	1.05935	FALSE	-0.705742	FALSE	1.7039	FALSE
k__Bacteria; p__Bacteroidetes; c__Bacteroidia; o__Bacteroidales; f__Porphyromonadaceae; g__Porphyromonas; s__endodontalis, 261bf472ecb0fff63af762d4d9f5ea57	-0.145912	FALSE	0.231448	FALSE	0.0827076	FALSE
k__Bacteria; p__Bacteroidetes; c__Bacteroidia; o__Bacteroidales; f__Bacteroidaceae; g__Bacteroides; s__fragilis, 26547c96837ae7efcfa67fca0cc71140	0.0547791	FALSE	0.907349	TRUE	0.961828	TRUE
k__Bacteria; p__Firmicutes; c__Bacilli; o__Lactobacillales, 26559ae2b44a5ffd311012914742fa60	-0.736706	FALSE	-1.53516	FALSE	2.5673	FALSE
k__Bacteria; p__Firmicutes; c__Bacilli; o__Bacillales; f__Staphylococcaceae; g__Jeotgalicoccus; s__psychrophilus, 266479cdbddc394c54d3d8371d7dd432	-0.790764	TRUE	0.468465	FALSE	1.79705	TRUE
k__Bacteria; p__Firmicutes; c__Bacilli; o__Bacillales; f__Staphylococcaceae; g__Staphylococcus, 2679b8b0ab103413bb1c011108deb411	-0.120257	FALSE	-1.56414	FALSE	3.55837	FALSE
k__Bacteria; p__Firmicutes; c__Clostridia; o__Clostridiales, 26806c6c75ac42e4528ec623dbbd4013	-0.114132	FALSE	-1.23078	FALSE	1.74857	FALSE
k__Bacteria; p__TM7; c__TM7-3; o__CW040; f__F16; g__; s__, 26b9abb021e89eab7644862adde7652e	-0.996075	FALSE	0.0279968	TRUE	1.11781	TRUE
k__Bacteria; p__Proteobacteria; c__Epsilonproteobacteria; o__Campylobacterales; f__Campylobacteraceae; g__Arcobacter; s__cryaerophilus, 26c78d8ce7cb6905ea74deb4659ad6e2	3.04723	TRUE	3.61084	TRUE	21.7619	TRUE
k__Bacteria; p__Firmicutes; c__Clostridia; o__Clostridiales; f__Clostridiaceae; g__Clostridium; s__butyricum, 26f5fefce8bafd0c1933143ffd471ebc	1.13895	FALSE	2.86109	TRUE	8.44889	TRUE
k__Bacteria; p__Bacteroidetes; c__Bacteroidia; o__Bacteroidales; f__Bacteroidaceae; g__Bacteroides; s__, 270648bb24ed69849d96f8cfbddd684c	1.12013	FALSE	1.31176	TRUE	2.936	TRUE
k__Bacteria; p__Bacteroidetes; c__Bacteroidia; o__Bacteroidales; f__; g__; s__, 278bd169a10dc9498534d63fd38f539b	-0.145912	FALSE	1.45238	TRUE	2.18988	TRUE
k__Bacteria; p__Proteobacteria; c__Gammaproteobacteria; o__Pasteurellales; f__Pasteurellaceae; g__Actinobacillus, 27a0fdac0c1a91ce51e5aff7f0a0875e	3.91007	TRUE	1.63051	TRUE	19.593	TRUE
k__Bacteria; p__Proteobacteria; c__Gammaproteobacteria; o__Enterobacteriales; f__Enterobacteriaceae, 27c084596610201a4ab02a8817000e4d	1.72008	FALSE	-3.70315	FALSE	17.0869	FALSE
k__Bacteria; p__Firmicutes; c__Clostridia; o__Clostridiales; f__Dehalobacteriaceae; g__; s__, 27d1f904007d90b2a5004d336a43e675	1.93592	FALSE	-0.603246	FALSE	4.21757	FALSE
k__Bacteria; p__Bacteroidetes; c__Bacteroidia; o__Bacteroidales; f__; g__; s__, 28754b96bf099f6cff817cae943e24e1	-0.145912	FALSE	0.235978	FALSE	0.0848405	FALSE
k__Bacteria; p__Firmicutes; c__Bacilli; o__Bacillales, 2886fac85961b70000e943f6651dbcd4	-0.145912	FALSE	0.490765	FALSE	0.276851	FALSE
k__Bacteria; p__Firmicutes; c__Bacilli; o__Bacillales; f__Planococcaceae; g__Solibacillus; s__, 288b3f58983c999bc3fa4ecee3228365	-0.601104	FALSE	-0.0199314	FALSE	0.417584	FALSE
k__Bacteria; p__Firmicutes; c__Bacilli; o__Bacillales; f__Staphylococcaceae; g__Staphylococcus; s__sciuri, 28ae837ac42f381dc48d585d0caea24d	1.10644	FALSE	-0.96921	FALSE	2.22974	FALSE
k__Bacteria; p__Bacteroidetes; c__Bacteroidia; o__Bacteroidales; f__RF16; g__; s__, 28f9137af5404fa542a67b9eca739004	-0.145912	FALSE	0.282244	FALSE	0.110237	FALSE
k__Bacteria; p__Firmicutes; c__Clostridia; o__Clostridiales; f__Lachnospiraceae; g__Coprococcus; s__, 28fcdaf50b4b90fad5f3eb8ff7184dcc	-0.145912	FALSE	0.132453	FALSE	0.0428947	FALSE
k__Bacteria; p__Firmicutes; c__Clostridia; o__Clostridiales; f__Christensenellaceae; g__; s__, 2980c54e3c3b3ffb5a9ad24bd766748f	-0.145912	FALSE	-0.0697405	FALSE	0.0243395	FALSE
k__Bacteria; p__Firmicutes; c__Clostridia; o__Clostridiales; f__[Tissierellaceae]; g__; s__, 2980cc63844a831e96d1b45a39abaca2	-1.29801	FALSE	-0.792036	FALSE	1.68553	FALSE
k__Bacteria; p__Firmicutes; c__Clostridia; o__Clostridiales, 2980f2bcd3e5ec32f69c422fbf0b3a6b	0.960079	FALSE	-0.50651	FALSE	1.19946	FALSE
k__Bacteria; p__Proteobacteria; c__Gammaproteobacteria; o__Pseudomonadales; f__Pseudomonadaceae; g__Pseudomonas; s__, 29a8912c9c0969aa287d0a0639a3c427	1.80226	FALSE	1.89211	TRUE	6.69847	TRUE
k__Bacteria; p__Actinobacteria; c__Actinobacteria; o__Actinomycetales; f__Intrasporangiaceae, 29b9b0c2d3a36ff404bfba4cb63aca1e	0.420577	FALSE	-1.00862	FALSE	1.76942	FALSE
k__Bacteria; p__Firmicutes; c__Clostridia; o__Clostridiales; f__Lachnospiraceae; g__[Ruminococcus]; s__gnavus, 29d99c403350ace6163a97c294d048da	-0.145912	FALSE	0.793567	FALSE	0.675122	FALSE
k__Bacteria; p__Firmicutes; c__Bacilli; o__Bacillales; f__Planococcaceae; g__Sporosarcina; s__, 29dae3444ec03609e9fee0b58d4ad5ef	-0.145912	FALSE	0.816389	TRUE	0.761926	TRUE
k__Bacteria; p__Fusobacteria; c__Fusobacteriia; o__Fusobacteriales; f__Fusobacteriaceae; g__Fusobacterium; s__, 29f75425e17c611e49f9bcd464d6c339	0.907899	TRUE	0.134262	TRUE	0.878982	TRUE
k__Bacteria; p__Proteobacteria; c__Gammaproteobacteria; o__Pseudomonadales; f__Moraxellaceae; g__Psychrobacter, 2a00f5c563d34a493dccccac34b40886	-0.300295	FALSE	-2.20519	FALSE	5.99931	FALSE
k__Bacteria; p__Firmicutes; c__Clostridia; o__Clostridiales; f__[Tissierellaceae]; g__; s__, 2a0e82ac64810656b5db7b042686bd40	1.09778	FALSE	-0.224477	FALSE	1.26956	FALSE
k__Bacteria; p__Proteobacteria; c__Gammaproteobacteria; o__Xanthomonadales; f__Xanthomonadaceae; g__Wohlfahrtiimonas; s__, 2a34978f95e6666033fa678bbd5581c2	-1.69851	FALSE	-1.7532	FALSE	3.96803	FALSE
k__Bacteria; p__Firmicutes; c__Erysipelotrichi; o__Erysipelotrichales; f__Erysipelotrichaceae; g__p-75-a5; s__, 2a6c6fc8063d71f1981c20df233648a5	-0.0534047	FALSE	0.946874	TRUE	1.20937	TRUE
k__Bacteria; p__Firmicutes; c__Clostridia; o__Clostridiales; f__Lachnospiraceae; g__Clostridium; s__symbiosum, 2ab424bb8819d10f58e3059611aeb88c	2.97107	TRUE	3.96038	TRUE	23.8491	TRUE
k__Bacteria; p__Firmicutes; c__Clostridia; o__Clostridiales; f__Ruminococcaceae; g__Oscillospira; s__, 2af476270553eced4995d904584bfd12	1.10601	FALSE	0.0625847	FALSE	1.22367	FALSE
k__Bacteria; p__Firmicutes; c__Clostridia; o__Clostridiales; f__Lachnospiraceae; g__Clostridium; s__lavalense, 2afd81e05992550f91838c57bdeb8158	1.08986	FALSE	0.497316	FALSE	1.39502	FALSE
k__Bacteria; p__Actinobacteria; c__Actinobacteria; o__Actinomycetales; f__Micrococcaceae; g__Micrococcus; s__, 2b868acb906ca5a23d3950b48894cd70	2.35773	TRUE	0.991807	TRUE	5.55945	TRUE
k__Bacteria; p__Bacteroidetes; c__Bacteroidia; o__Bacteroidales; f__; g__; s__, 2bd48986d690ae8ca01649bb1010f550	1.11422	FALSE	0.0727384	FALSE	1.24378	FALSE
k__Bacteria; p__Firmicutes; c__Clostridia; o__Clostridiales; f__Ruminococcaceae; g__; s__, 2bdaa937f63fe712e3416e5fc86e19b8	-0.145912	FALSE	0.632421	FALSE	0.443031	FALSE
k__Bacteria; p__Firmicutes; c__Erysipelotrichi; o__Erysipelotrichales; f__Erysipelotrichaceae; g__p-75-a5; s__, 2bf7bca53d799dbf455958c68592f884	-1.06599	FALSE	-0.77839	FALSE	1.26514	FALSE
k__Bacteria; p__Firmicutes; c__Clostridia; o__Clostridiales; f__Lachnospiraceae; g__; s__, 2c59311cbe18f6cc3ab350ec1e31e36d	-1.83117	FALSE	-1.0284	FALSE	3.50512	FALSE
k__Bacteria; p__Proteobacteria; c__Betaproteobacteria; o__Burkholderiales; f__Comamonadaceae; g__Comamonas; s__, 2c79bbdd10465f3942af0d9745e68d6c	0.154407	FALSE	-1.4868	FALSE	2.90228	FALSE
k__Bacteria; p__Firmicutes; c__Clostridia; o__Clostridiales; f__Lachnospiraceae; g__Clostridium, 2cc8056443c7b23450392a5ea92a5f7a	-1.06157	FALSE	-0.160133	FALSE	1.26976	FALSE
k__Bacteria; p__Proteobacteria; c__Alphaproteobacteria; o__Caulobacterales; f__Caulobacteraceae; g__Brevundimonas; s__vesicularis, 2cd30e9eda91687ba73dcae76f4f1880	1.11963	FALSE	-1.58431	FALSE	3.88075	FALSE
k__Bacteria; p__Cyanobacteria; c__4C0d-2; o__YS2; f__; g__; s__, 2d05ee2db39ad69cd7eb2ee979939d39	-1.08811	FALSE	-0.273226	FALSE	1.32323	FALSE
k__Bacteria; p__Firmicutes; c__Clostridia; o__Clostridiales; f__Ruminococcaceae; g__; s__, 2d43c2f7f0d9ef5fc2ed3fd7a6e41f53	1.08701	FALSE	0.0768391	FALSE	1.18226	FALSE
k__Bacteria; p__Bacteroidetes; c__Bacteroidia; o__Bacteroidales; f__S24-7; g__; s__, 2d4a46148bf02ec8248075d0a901bfb7	1.77507	FALSE	0.275234	FALSE	3.20111	FALSE
k__Bacteria; p__Firmicutes; c__Clostridia; o__Clostridiales; f__Veillonellaceae; g__Megasphaera; s__, 2dd3d28b8bcefe0b263b3d6caf8b29a6	0.487591	FALSE	-0.0256351	FALSE	0.265817	FALSE
k__Bacteria; p__Firmicutes; c__Bacilli; o__Bacillales; f__Planococcaceae; g__Lysinibacillus, 2ddb2d5d9acd2673b254d2e25b7f8b11	-0.145912	FALSE	1.27691	TRUE	1.69889	TRUE
k__Bacteria; p__Proteobacteria; c__Gammaproteobacteria; o__Aeromonadales; f__Aeromonadaceae; g__Aeromonas, 2e119ce67894fe00027176e52f17a225	0.82518	FALSE	-3.20117	TRUE	106.057	TRUE
k__Bacteria; p__Actinobacteria; c__Actinobacteria; o__Actinomycetales; f__Brevibacteriaceae; g__Brevibacterium, 2ea2b9083d96a1465773e51aa6e12232	1.11375	FALSE	-0.96227	FALSE	2.22559	FALSE
k__Bacteria; p__Actinobacteria; c__Actinobacteria; o__Actinomycetales; f__Brevibacteriaceae; g__Brevibacterium; s__, 2ea9a7a51fef009cb91effe3ed2ca815	-1.60643	TRUE	-0.526481	FALSE	2.63717	TRUE
k__Bacteria; p__Bacteroidetes; c__Flavobacteriia; o__Flavobacteriales; f__Flavobacteriaceae, 2eb1956dd34984def5ea05f2efe1e02a	-1.39599	FALSE	-1.41718	FALSE	2.79909	FALSE
k__Bacteria; p__Firmicutes; c__Bacilli; o__Bacillales; f__Planococcaceae; g__Solibacillus; s__, 2eb3d37fb18ddd1491d8430d8ffcd1ba	-0.145912	FALSE	0.31981	FALSE	0.132682	FALSE
k__Bacteria; p__Firmicutes; c__Clostridia; o__Clostridiales; f__Lachnospiraceae; g__Blautia; s__, 2eb8a6496c4ce69cebc34e616c471356	2.36972	TRUE	-0.821754	FALSE	6.36967	TRUE
k__Bacteria; p__Actinobacteria; c__Actinobacteria; o__Actinomycetales; f__Corynebacteriaceae; g__Corynebacterium; s__, 2ec2324c6dc2619d3495ae2d8d5c5271	-0.145912	FALSE	0.598399	FALSE	0.393887	FALSE
k__Bacteria; p__Actinobacteria; c__Actinobacteria; o__Actinomycetales; f__Microbacteriaceae; g__Leucobacter; s__, 2edb69150d23a1c9ebefda4c5adb1c9e	0.949197	FALSE	-1.01733	FALSE	1.98109	FALSE
k__Bacteria; p__Bacteroidetes; c__Bacteroidia; o__Bacteroidales; f__BS11; g__; s__, 2ee4a3ff9824316d31802059c1808329	-0.145912	FALSE	0.65989	FALSE	0.478807	FALSE
k__Bacteria; p__Firmicutes; c__Clostridia; o__Clostridiales; f__Lachnospiraceae; g__; s__, 2ee657e8d73105fdb87313a047117230	-0.145912	FALSE	1.64895	TRUE	2.80753	TRUE
k__Bacteria; p__Firmicutes; c__Clostridia; o__Clostridiales; f__Lachnospiraceae; g__Blautia; s__obeum, 2eedf896e95f02090d22dd3e68742ce7	-1.23239	FALSE	-0.609363	FALSE	1.557	FALSE
k__Bacteria; p__Bacteroidetes; c__Bacteroidia; o__Bacteroidales; f__[Paraprevotellaceae]; g__[Prevotella]; s__, 2f346a60c0c8e3623fcb408fec9f98cc	1.5851	FALSE	0.205354	FALSE	2.54344	FALSE
k__Bacteria; p__Firmicutes; c__Clostridia; o__Clostridiales; f__Christensenellaceae; g__; s__, 3024f6ef92f9eb3fa97388d474401ab3	1.10204	FALSE	-0.999364	FALSE	2.28788	FALSE
k__Bacteria; p__Firmicutes; c__Clostridia; o__Clostridiales; f__Peptococcaceae; g__Peptococcus; s__, 3029a248a6c933f31ee7aad7e8cd4b94	-0.145912	FALSE	-0.312467	FALSE	0.109783	FALSE
k__Bacteria; p__Proteobacteria; c__Gammaproteobacteria; o__Pseudomonadales; f__Moraxellaceae; g__Moraxella; s__, 30415ee59db942122ca2e76a24eee60d	-2.27436	TRUE	-2.84606	TRUE	8.50891	TRUE
k__Bacteria; p__Firmicutes; c__Clostridia; o__Clostridiales; f__Lachnospiraceae; g__Epulopiscium; s__, 30885be1439e2b4b854cb0cb09edee77	1.12102	FALSE	0.277964	FALSE	1.32139	FALSE
k__Bacteria; p__Firmicutes; c__Clostridia; o__Clostridiales; f__Veillonellaceae; g__Veillonella, 30cdbdc00a41901a1486b197dc35c7b3	3.74985	TRUE	1.23313	TRUE	17.3091	TRUE
k__Bacteria; p__Proteobacteria; c__Gammaproteobacteria; o__Pseudomonadales; f__Pseudomonadaceae; g__Pseudomonas; s__, 30f7cba6eb64747f90515f3dc5406dab	0.556501	FALSE	-2.19212	FALSE	12.0096	FALSE
k__Bacteria; p__Firmicutes; c__Clostridia; o__Clostridiales; f__Ruminococcaceae; g__; s__, 311fcd46fd720fc7495e3e6c970cdf3d	-0.145912	FALSE	0.517006	FALSE	0.303876	FALSE
k__Bacteria; p__Firmicutes; c__Bacilli; o__Lactobacillales; f__Aerococcaceae; g__Facklamia; s__, 3121e1d571d1f15d6d3e7912f8dd4332	-1.19922	FALSE	-2.12157	FALSE	4.52324	FALSE
k__Bacteria; p__Bacteroidetes; c__Cytophagia; o__Cytophagales; f__Cytophagaceae; g__Leadbetterella; s__, 313f4c713f17739aa360e1b89a90f64c	-1.08206	FALSE	-1.36853	FALSE	1.88385	FALSE
k__Bacteria; p__Spirochaetes; c__Spirochaetes; o__Spirochaetales; f__Spirochaetaceae; g__Treponema; s__, 31504d3655e37ba4fdb9ebe12eb6add2	1.09919	FALSE	0.337371	FALSE	1.29942	FALSE
k__Bacteria; p__Proteobacteria; c__Gammaproteobacteria; o__Pseudomonadales; f__Moraxellaceae; g__Moraxella; s__, 317294d17450d0419f8d933edc83c2dd	0.980021	FALSE	0.762396	FALSE	1.51853	FALSE
k__Bacteria; p__Firmicutes; c__Clostridia; o__Clostridiales; f__Clostridiaceae; g__Clostridium; s__butyricum, 318669d5d926e9b81ca6911da00a14ea	0.153981	FALSE	-2.95803	FALSE	13.6372	FALSE
k__Bacteria; p__Proteobacteria; c__Gammaproteobacteria; o__Enterobacteriales; f__Enterobacteriaceae; g__Rahnella; s__aquatilis, 3191e85d748fe67fda3951f583df5e4a	1.12358	FALSE	0.448557	FALSE	1.44906	FALSE
k__Bacteria; p__Firmicutes; c__Clostridia; o__Clostridiales; f__Lachnospiraceae; g__[Ruminococcus]; s__, 3194a7a0b76e6688ad149980c3e556cc	1.45796	FALSE	-3.70315	FALSE	16.3026	FALSE
k__Bacteria; p__Firmicutes; c__Clostridia; o__Clostridiales; f__Lachnospiraceae; g__Coprococcus; s__, 31c7bc067538dcf7916e8b7cbefa44e5	0.107897	FALSE	-1.6326	FALSE	3.27563	FALSE
k__Bacteria; p__Firmicutes; c__Clostridia; o__Clostridiales; f__Lachnospiraceae; g__; s__, 31f583eaf652d733d85badecc9350fe1	-0.145912	FALSE	1.22586	TRUE	1.56753	TRUE
k__Bacteria; p__Bacteroidetes; c__Bacteroidia; o__Bacteroidales; f__; g__; s__, 321ecf16053c7075ae264ac3d1267d4a	2.60899	TRUE	0.295409	FALSE	6.86316	TRUE
k__Bacteria; p__Firmicutes; c__Clostridia; o__Clostridiales; f__Veillonellaceae; g__Veillonella; s__, 32882f8755e0952451a943240190a063	-0.404594	FALSE	-1.08966	FALSE	1.27929	FALSE
k__Bacteria; p__Proteobacteria; c__Alphaproteobacteria; o__Caulobacterales; f__Caulobacteraceae; g__Caulobacter; s__, 3298b709ac149b580703c9a58e1d3e4d	0.753797	TRUE	-0.0649126	TRUE	0.740997	TRUE
k__Bacteria; p__Proteobacteria; c__Gammaproteobacteria; o__Enterobacteriales; f__Enterobacteriaceae; g__Enterobacter, 32ab1812bd3770f4b7f6aad7273783da	-0.820525	FALSE	-3.01976	FALSE	13.9161	FALSE
k__Bacteria; p__Bacteroidetes; c__Bacteroidia; o__Bacteroidales; f__[Paraprevotellaceae]; g__[Prevotella]; s__, 32d6fe3418ac46869f631d7f59b3ea09	1.05124	FALSE	-0.864965	FALSE	2.33239	FALSE
k__Bacteria; p__Bacteroidetes; c__Bacteroidia; o__Bacteroidales; f__Porphyromonadaceae; g__Paludibacter; s__, 32e00ed92178ae88381a1f56f39fae3e	-2.01703	FALSE	-1.5978	FALSE	4.55627	FALSE
k__Bacteria; p__Fusobacteria; c__Fusobacteriia; o__Fusobacteriales; f__Fusobacteriaceae, 332811fcb661e79447862c31a56e9e19	0.823836	TRUE	-1.80985	FALSE	7.71582	TRUE
k__Bacteria; p__Firmicutes; c__Clostridia; o__Clostridiales; f__Ruminococcaceae; g__; s__, 336d87245f31adbca49e208dd1a44aa3	-0.145912	FALSE	-0.286567	FALSE	0.0947536	FALSE
k__Bacteria; p__Bacteroidetes; c__Flavobacteriia; o__Flavobacteriales; f__[Weeksellaceae], 337552b4ad234d05045a1d4f14aa7fad	-1.9035	FALSE	-2.76084	FALSE	13.3398	FALSE
k__Bacteria; p__Proteobacteria; c__Gammaproteobacteria; o__Pseudomonadales; f__Pseudomonadaceae; g__Pseudomonas, 33912d87bf459f6d72002098f6f232a9	2.59089	TRUE	-2.50642	FALSE	32.3968	TRUE
k__Bacteria; p__Firmicutes; c__Bacilli; o__Bacillales; f__Staphylococcaceae; g__Jeotgalicoccus; s__, 339ef0a91effb3d5ca33765f095f6215	1.11936	FALSE	-0.476741	FALSE	1.50324	FALSE
k__Bacteria; p__Proteobacteria; c__Gammaproteobacteria; o__Pasteurellales; f__Pasteurellaceae; g__Haemophilus; s__parasuis, 33a516cae2f7156d55fc9dcc32a7839d	-0.828877	FALSE	-0.548346	FALSE	0.724729	FALSE
k__Bacteria; p__Fibrobacteres; c__Fibrobacteria; o__Fibrobacterales; f__Fibrobacteraceae; g__Fibrobacter; s__succinogenes, 33c00f8ac5173fa09706a94382205da6	-1.11281	FALSE	-0.707127	FALSE	1.26197	FALSE
k__Bacteria; p__Proteobacteria; c__Gammaproteobacteria; o__Pseudomonadales; f__Moraxellaceae; g__Moraxella; s__, 33e3d66434eba61d9303aec51fb68bb0	1.443	TRUE	2.22816	TRUE	5.11349	TRUE
k__Bacteria; p__Firmicutes; c__Bacilli; o__Bacillales; f__Staphylococcaceae; g__Staphylococcus; s__, 33f0cf8c1fdb477e9f624800e13a6b0e	1.66876	FALSE	-0.916157	FALSE	3.68541	FALSE
k__Bacteria; p__Actinobacteria; c__Actinobacteria; o__Actinomycetales; f__Dermabacteraceae; g__Brachybacterium, 33f189871ac7a19a956f4f921596033a	0.945111	FALSE	-0.419829	FALSE	1.08732	FALSE
k__Bacteria; p__Firmicutes; c__Bacilli; o__Lactobacillales; f__Lactobacillaceae; g__Lactobacillus; s__reuteri, 34124dd0058f9b9ea6d9130505ecfc2f	1.11498	FALSE	-0.64738	FALSE	1.69524	FALSE
k__Bacteria; p__Firmicutes; c__Bacilli; o__Bacillales; f__Planococcaceae; g__Solibacillus; s__, 34170e10b0f5595669a02e7743350490	1.12126	FALSE	-0.729235	FALSE	1.83413	FALSE
k__Bacteria; p__Firmicutes; c__Bacilli; o__Lactobacillales; f__Lactobacillaceae; g__Lactobacillus; s__helveticus, 347d6219cf3fbe9f59cb45dce57a4c12	2.7164	TRUE	1.07655	TRUE	8.49777	TRUE
k__Bacteria; p__Proteobacteria; c__Epsilonproteobacteria; o__Campylobacterales; f__Campylobacteraceae; g__Arcobacter; s__cryaerophilus, 3496c26ef8425434e7829cb4b0921731	-1.34775	TRUE	-2.9394	TRUE	8.72291	TRUE
k__Bacteria; p__Firmicutes; c__Clostridia; o__Clostridiales; f__Clostridiaceae; g__Clostridium; s__butyricum, 34db419abb4bce758654bd6f144c8176	0.947225	FALSE	-0.290701	FALSE	0.993068	FALSE
k__Bacteria; p__Firmicutes; c__Clostridia; o__Clostridiales; f__Ruminococcaceae; g__Ruminococcus; s__, 34e3a1483ef24173251fdc9e15a3d63f	1.08701	FALSE	-1.66627	FALSE	4.18436	FALSE
k__Bacteria; p__Firmicutes; c__Clostridia; o__Clostridiales; f__Ruminococcaceae; g__; s__, 34f6a9f2891692941ec6fdb0095c4012	0.115741	TRUE	1.94	TRUE	6.12774	TRUE
k__Bacteria; p__Actinobacteria; c__Actinobacteria; o__Actinomycetales; f__Nocardiaceae; g__Rhodococcus; s__, 35302b7770508ffee8565a1c6e61a3d9	-1.94072	FALSE	-1.98678	FALSE	4.42036	FALSE
k__Bacteria; p__Firmicutes; c__Clostridia; o__Clostridiales; f__Lachnospiraceae; g__Coprococcus; s__, 3534b4be198dac95882f6e730b647c60	-0.145912	FALSE	0.856311	TRUE	0.78195	TRUE
k__Bacteria; p__Bacteroidetes; c__Flavobacteriia; o__Flavobacteriales; f__[Weeksellaceae], 3546450d4d78c4679cd954470bf8f1c6	-0.145912	FALSE	0.248234	FALSE	0.0886848	FALSE
k__Bacteria; p__Proteobacteria; c__Gammaproteobacteria; o__Aeromonadales; f__Aeromonadaceae, 3561bb4537ce2068c75ae6986fe5df1a	0.173519	FALSE	-7.12841	TRUE	70.7164	TRUE
k__Bacteria; p__Bacteroidetes; c__Bacteroidia; o__Bacteroidales; f__[Paraprevotellaceae]; g__[Prevotella]; s__, 358b58096f5a76e54e8d46cd312ab3d3	-0.145912	FALSE	-0.233562	FALSE	0.0700897	FALSE
k__Bacteria; p__Firmicutes; c__Erysipelotrichi; o__Erysipelotrichales; f__Erysipelotrichaceae; g__Catenibacterium; s__, 35b91b23a4598c139c364dc36ecabb2d	1.02369	FALSE	0.320873	TRUE	1.06778	TRUE
k__Bacteria; p__Spirochaetes; c__Spirochaetes; o__Sphaerochaetales; f__Sphaerochaetaceae; g__Sphaerochaeta; s__, 35d98aaafb2b06cf376c08ecbb611344	0.0603988	FALSE	2.40551	TRUE	11.6291	TRUE
k__Bacteria; p__Actinobacteria; c__Actinobacteria; o__Actinomycetales; f__Actinomycetaceae; g__Actinomyces; s__hyovaginalis, 362f0b63af7ad7ce77c7f5b65d415319	1.06924	FALSE	-0.388697	FALSE	1.32964	FALSE
k__Bacteria; p__Proteobacteria; c__Betaproteobacteria; o__Burkholderiales; f__Oxalobacteraceae; g__Ralstonia; s__, 3638f2062c305c79df283ef573a10b97	2.52809	FALSE	0.910838	FALSE	11.0036	FALSE
k__Bacteria; p__Bacteroidetes; c__Bacteroidia; o__Bacteroidales; f__Bacteroidaceae; g__Bacteroides; s__plebeius, 365d40757b7a146d54fb57f51f28657c	1.12142	FALSE	0.594352	FALSE	1.58241	FALSE
k__Bacteria; p__Verrucomicrobia; c__Opitutae; o__[Cerasicoccales]; f__[Cerasicoccaceae]; g__; s__, 3674aa955004da8e1159ebc4f3c6c74f	-0.145912	FALSE	-0.409558	FALSE	0.179926	FALSE
k__Bacteria; p__Firmicutes; c__Clostridia; o__Clostridiales; f__[Tissierellaceae]; g__Finegoldia; s__, 3678d26eb8e3fd26e603acd051347085	1.63307	FALSE	-3.70315	FALSE	16.914	FALSE
k__Bacteria; p__Firmicutes; c__Clostridia; o__Clostridiales; f__Ruminococcaceae; g__; s__, 36b249063df383154e6c0258610e7a5a	1.1125	FALSE	-0.612829	FALSE	1.65347	FALSE
k__Bacteria; p__Firmicutes; c__Clostridia; o__Clostridiales; f__Ruminococcaceae; g__; s__, 36b7c2d92aa0029d479eba8a22a8a9e3	-0.145912	FALSE	-0.59219	FALSE	0.356498	FALSE
k__Bacteria; p__Bacteroidetes; c__Bacteroidia; o__Bacteroidales; f__S24-7; g__; s__, 36db56eb12bf3008fe448f300ed191a6	-0.145912	FALSE	0.761882	TRUE	0.672383	TRUE
k__Bacteria; p__Spirochaetes; c__Spirochaetes; o__Sphaerochaetales; f__Sphaerochaetaceae; g__Sphaerochaeta; s__, 372004d21bdb91d94e97e2c87b36042c	1.05383	FALSE	-0.0377522	FALSE	1.11912	FALSE
k__Bacteria; p__Bacteroidetes; c__Bacteroidia; o__Bacteroidales; f__Prevotellaceae; g__Prevotella; s__, 3725b7412852c888dbeb53a35757de7c	1.10998	FALSE	1.08033	TRUE	2.29173	TRUE
k__Bacteria; p__Actinobacteria; c__Actinobacteria; o__Actinomycetales; f__Actinomycetaceae; g__Trueperella; s__, 3727a29b3e7c85964a6a5460e3eb5d97	-0.145912	FALSE	0.077123	FALSE	0.0298095	FALSE
k__Bacteria; p__Actinobacteria; c__Actinobacteria; o__Actinomycetales; f__Propionibacteriaceae; g__Tessaracoccus; s__, 3728242dacbf47ae8be7eef3d2bdf115	-0.145912	FALSE	-0.256603	FALSE	0.0793143	FALSE
k__Bacteria; p__Firmicutes; c__Bacilli; o__Bacillales; f__Bacillaceae; g__Bacillus; s__badius, 3738b162de3d82bc6409e0ea4fb9e163	-0.402727	FALSE	-3.25218	FALSE	16.0299	FALSE
k__Bacteria; p__Proteobacteria; c__Gammaproteobacteria; o__Pseudomonadales; f__Moraxellaceae; g__Acinetobacter; s__, 373b4b0a38586eb36ab0d74ec1b763e1	-0.163849	FALSE	-1.03612	FALSE	1.29061	FALSE
k__Bacteria; p__Firmicutes; c__Clostridia; o__Clostridiales; f__[Mogibacteriaceae]; g__; s__, 374d0756af2dd1f43c217dcafb729687	-0.145912	FALSE	1.15463	TRUE	1.3964	TRUE
k__Bacteria; p__Bacteroidetes; c__Bacteroidia; o__Bacteroidales; f__Porphyromonadaceae; g__Porphyromonas; s__, 375537d466038b31193c3db1c8fcb2ff	-1.06157	FALSE	-1.20686	FALSE	1.71763	FALSE
k__Bacteria; p__Proteobacteria; c__Betaproteobacteria; o__Burkholderiales; f__Alcaligenaceae, 379ec947d389fdb91038e5cc8ebe6790	0.116617	FALSE	-3.35795	FALSE	15.5037	FALSE
k__Bacteria; p__Bacteroidetes; c__Bacteroidia; o__Bacteroidales; f__Bacteroidaceae; g__Bacteroides; s__, 37e65072ea522202c969a4621b964bc2	-0.145912	FALSE	0.68018	FALSE	0.505922	FALSE
k__Bacteria; p__Proteobacteria; c__Deltaproteobacteria; o__; f__; g__; s__, 381a1504646d8ff6a1a96eb5a23b6856	-0.145912	FALSE	0.516306	TRUE	0.31197	TRUE
k__Bacteria; p__Proteobacteria; c__Gammaproteobacteria; o__Pseudomonadales; f__Moraxellaceae, 3837c6ad1fab66d06a2dd12ebc8f1b0c	1.65435	FALSE	-3.70315	FALSE	16.9847	FALSE
k__Bacteria; p__Proteobacteria; c__Betaproteobacteria; o__Neisseriales; f__Neisseriaceae; g__; s__, 3846a52219534dc7b53fee757035550a	0.25933	FALSE	5.36128	TRUE	34.1077	TRUE
k__Bacteria; p__Proteobacteria; c__Betaproteobacteria; o__Burkholderiales; f__Alcaligenaceae; g__; s__, 386b59d83e99007a9f2d4e5a43944442	1.09958	FALSE	-1.34534	FALSE	3.13259	FALSE
k__Bacteria; p__Firmicutes; c__Clostridia; o__Clostridiales; f__Ruminococcaceae; g__; s__, 388532646b93a7c612ff13feb9741522	-1.07582	FALSE	0.0237536	FALSE	1.45179	FALSE
k__Bacteria; p__Actinobacteria; c__Actinobacteria; o__Actinomycetales; f__Corynebacteriaceae; g__Corynebacterium; s__stationis, 38a6bb5974651c98b22731ca556e71a5	0.965137	FALSE	1.27205	TRUE	2.50513	TRUE
k__Bacteria; p__Firmicutes; c__Clostridia; o__Clostridiales; f__Lachnospiraceae; g__Dorea; s__, 38d992296de851076e0280910c05c281	-1.90847	FALSE	-3.36892	FALSE	15.6977	FALSE
k__Bacteria; p__Proteobacteria; c__Gammaproteobacteria; o__Xanthomonadales; f__Xanthomonadaceae; g__Stenotrophomonas; s__, 39fef2b2235b8736e72e35bda4be9221	1.11364	FALSE	0.873902	FALSE	1.96614	FALSE
k__Bacteria; p__Proteobacteria; c__Gammaproteobacteria; o__Pseudomonadales; f__Moraxellaceae; g__Moraxella; s__, 3a080222a60ffa582f54769e66937f6c	-2.39539	FALSE	-4.42867	TRUE	19.6456	FALSE
k__Bacteria; p__Proteobacteria; c__Alphaproteobacteria; o__Rhodobacterales; f__Rhodobacteraceae, 3a64d7b39218e6faeff9c3a12ee08281	-0.361206	TRUE	-0.0237158	FALSE	0.149581	TRUE
k__Bacteria; p__Firmicutes; c__Bacilli; o__Lactobacillales; f__Streptococcaceae; g__Streptococcus; s__, 3ad1de350b50d8168e888361fbc8d3fe	0.0494462	FALSE	1.47435	TRUE	2.59704	TRUE
k__Bacteria; p__Firmicutes; c__Clostridia; o__Clostridiales; f__Christensenellaceae; g__; s__, 3aef969cbf37f66d9389aa0296959651	0.202743	FALSE	-1.2485	FALSE	1.97788	FALSE
k__Bacteria; p__Firmicutes; c__Clostridia; o__Clostridiales; f__Veillonellaceae; g__Phascolarctobacterium; s__, 3b49d1597ccca0e25ec0c2c1296fcf57	-0.145912	FALSE	0.399598	FALSE	0.19636	FALSE
k__Bacteria; p__Bacteroidetes; c__Bacteroidia; o__Bacteroidales; f__; g__; s__, 3b77b485c08221be7c043b3a679d0496	-0.145912	FALSE	0.217693	FALSE	0.0751051	FALSE
k__Bacteria; p__Firmicutes; c__Clostridia; o__Clostridiales; f__; g__; s__, 3b7d6eb4aac07018f5531242c0bf9300	1.10998	FALSE	-1.11457	FALSE	2.57293	FALSE
k__Bacteria; p__Firmicutes; c__Clostridia; o__Clostridiales; f__Ruminococcaceae; g__Oscillospira; s__, 3b7e8f3252114dbbeb4ab97a4650d987	-0.145912	FALSE	1.81091	TRUE	3.37896	TRUE
k__Bacteria; p__Firmicutes; c__Clostridia; o__Clostridiales; f__Christensenellaceae; g__; s__, 3b7f27f060155433f43d9ea453f13e65	-0.145912	FALSE	3.7753	TRUE	14.5802	TRUE
k__Bacteria; p__Firmicutes; c__Clostridia; o__Clostridiales; f__Ruminococcaceae; g__Oscillospira; s__, 3b88403f99791a45d58d32b34a137b15	-0.145912	FALSE	0.718032	FALSE	0.560162	FALSE
k__Bacteria; p__Firmicutes; c__Bacilli; o__Bacillales; f__Planococcaceae, 3b904115efc5637ac651f8ba926f24c7	1.75485	TRUE	-2.34112	FALSE	31.1485	TRUE
k__Bacteria; p__Proteobacteria; c__Betaproteobacteria; o__Burkholderiales; f__Alcaligenaceae; g__Alcaligenes; s__faecalis, 3bb3e53e5292bc7a91dcc4d6de2dc955	-1.13364	FALSE	-0.982336	FALSE	1.32012	FALSE
k__Bacteria; p__Proteobacteria; c__Gammaproteobacteria; o__Alteromonadales; f__Shewanellaceae; g__Shewanella; s__, 3bca2f062f71f0233c2ef027d85b1a00	-0.600975	FALSE	-2.77974	FALSE	12.1637	FALSE
k__Bacteria; p__Firmicutes; c__Clostridia; o__Clostridiales, 3bcb000e488713fc13bb867a8bdd49a4	-0.145912	FALSE	0.504484	FALSE	0.294717	FALSE
k__Bacteria; p__Bacteroidetes; c__Bacteroidia; o__Bacteroidales; f__Prevotellaceae; g__Prevotella; s__stercorea, 3bdf23bedd0478ae0e60a243549742c6	1.66091	FALSE	1.58787	FALSE	3.45297	FALSE
k__Bacteria; p__Proteobacteria; c__Alphaproteobacteria; o__Caulobacterales; f__Caulobacteraceae; g__Brevundimonas; s__diminuta, 3bf37d2db9ed7cedef08f606ca3722f8	0.484773	FALSE	0.812722	TRUE	0.704439	TRUE
k__Bacteria; p__Firmicutes; c__Clostridia; o__Clostridiales; f__[Tissierellaceae]; g__Helcococcus; s__, 3bf89efec6a4a142300665b6c458212b	-0.145912	FALSE	1.00328	TRUE	1.07495	TRUE
k__Bacteria; p__Firmicutes; c__Clostridia; o__Clostridiales; f__Ruminococcaceae; g__; s__, 3c16430e73261c256bc8ed4c01f66fe2	-0.145912	FALSE	-0.26083	FALSE	0.0796043	FALSE
k__Bacteria; p__Firmicutes; c__Clostridia; o__Clostridiales; f__Lachnospiraceae; g__Coprococcus; s__, 3c2da6d6377f97d0b5747b61702a42de	-1.29998	FALSE	-0.284572	FALSE	1.86137	FALSE
k__Bacteria; p__Proteobacteria; c__Gammaproteobacteria; o__Xanthomonadales; f__Xanthomonadaceae; g__; s__, 3c455eb3a9f4220fc75a29f15e4abb72	1.91979	FALSE	-1.26294	FALSE	5.47039	FALSE
k__Bacteria; p__Bacteroidetes; c__Bacteroidia; o__Bacteroidales; f__; g__; s__, 3c573d9dee0169a59cb2f22f3e07472b	-1.08106	FALSE	-1.87179	FALSE	3.57405	FALSE
k__Bacteria; p__Bacteroidetes; c__Bacteroidia; o__Bacteroidales; f__; g__; s__, 3c5811cd3c3d9d774fe4ab88bcaa4121	-1.12062	FALSE	0.169124	FALSE	1.63906	FALSE
k__Bacteria; p__Firmicutes; c__Clostridia; o__Clostridiales; f__Ruminococcaceae; g__; s__, 3c809bf0895415ef03c4682507f51885	0.219022	FALSE	2.7414	TRUE	8.30371	TRUE
k__Bacteria; p__Actinobacteria; c__Coriobacteriia; o__Coriobacteriales; f__Coriobacteriaceae; g__Collinsella; s__aerofaciens, 3c81266577d1fa34d82d8f5159bc391f	2.94211	TRUE	1.03548	TRUE	18.4304	TRUE
k__Bacteria; p__Firmicutes; c__Bacilli; o__Bacillales; f__Planococcaceae; g__Sporosarcina; s__ginsengi, 3cbd36a9cab270acd9999b390a4a13de	0.0745827	FALSE	-1.72849	FALSE	3.90745	FALSE
k__Bacteria; p__Firmicutes; c__Clostridia; o__Clostridiales; f__Ruminococcaceae; g__Ruminococcus; s__, 3cc2eaa91d2ee79d3c6e34046b56188c	-0.162679	FALSE	-1.26765	FALSE	1.91988	FALSE
k__Bacteria; p__Bacteroidetes; c__Bacteroidia; o__Bacteroidales, 3ccb001711e1d00a820fc6528da1ccda	0.998551	FALSE	0.132339	FALSE	1.00328	FALSE
k__Bacteria; p__Firmicutes; c__Bacilli; o__Bacillales; f__Staphylococcaceae; g__Staphylococcus, 3ccf928538449860da189c4e9079f066	-1.29998	FALSE	-1.9635	FALSE	3.90441	FALSE
k__Bacteria; p__Firmicutes; c__Clostridia; o__Clostridiales; f__Ruminococcaceae; g__Oscillospira, 3cd268e3552c0eab8c8126150ce67d72	1.72452	FALSE	1.62845	TRUE	5.48919	TRUE
k__Bacteria; p__Proteobacteria; c__Gammaproteobacteria; o__Pseudomonadales; f__Moraxellaceae, 3cdc71c1de38ad183ea5b2ca6b81ed80	-0.145912	FALSE	0.366554	FALSE	0.16598	FALSE
k__Bacteria; p__Firmicutes; c__Clostridia; o__Clostridiales; f__Christensenellaceae; g__; s__, 3cf0f95b89a5d7cd204b1d307df35a4f	-1.34975	FALSE	0.455799	TRUE	3.14218	TRUE
k__Bacteria; p__Firmicutes; c__Clostridia; o__Clostridiales; f__Lachnospiraceae; g__; s__, 3d537d26a94c24e780755b420b837716	-1.93176	FALSE	-3.1381	FALSE	14.9529	FALSE
k__Bacteria; p__Proteobacteria; c__Alphaproteobacteria; o__Rhodobacterales; f__Rhodobacteraceae; g__Paracoccus; s__aminovorans, 3d5b4d7ab54981728b1bf9be930964d8	-0.145912	FALSE	0.371666	FALSE	0.169898	FALSE
k__Bacteria; p__Proteobacteria; c__Gammaproteobacteria; o__Aeromonadales; f__Aeromonadaceae; g__Aeromonas, 3d8695d929e5509df985bd773988def5	-0.0232043	FALSE	-2.03652	FALSE	7.9708	FALSE
k__Bacteria; p__Firmicutes; c__Clostridia; o__Clostridiales; f__Ruminococcaceae; g__Ruminococcus; s__flavefaciens, 3d8c05797fcfe0d3dfe47c585a64db3b	-0.145912	FALSE	2.14317	TRUE	4.67766	TRUE
k__Bacteria; p__Actinobacteria; c__Actinobacteria; o__Actinomycetales; f__Dietziaceae; g__Dietzia; s__, 3dc6420f1c2b502e31b41e26ef959053	0.283809	FALSE	-1.5873	FALSE	3.10065	FALSE
k__Bacteria; p__Firmicutes; c__Clostridia; o__Clostridiales; f__Lachnospiraceae; g__Coprococcus; s__, 3dce96f66aba752378d9111b7c1d7544	1.68353	FALSE	-0.413069	FALSE	3.0237	FALSE
k__Bacteria; p__Bacteroidetes; c__Bacteroidia; o__Bacteroidales, 3de685c247fa3157c45ec2b9caa761ad	-0.145912	FALSE	-0.317596	FALSE	0.114838	FALSE
k__Bacteria; p__Proteobacteria; c__Gammaproteobacteria; o__Pseudomonadales; f__Pseudomonadaceae; g__Pseudomonas; s__stutzeri, 3e54c0c23c47e47ab152ef4f59bc2a75	0.459367	FALSE	0.341002	TRUE	0.24697	TRUE
k__Bacteria; p__Bacteroidetes; c__Bacteroidia; o__Bacteroidales; f__Bacteroidaceae; g__Bacteroides; s__, 3e93687b8cd83adb12e013fac46aab64	2.33831	TRUE	-3.70315	FALSE	19.6895	TRUE
k__Bacteria; p__Firmicutes; c__Clostridia; o__Clostridiales; f__Lachnospiraceae; g__Coprococcus; s__, 3eac51b62e5801baa2c09600ddcce4f5	1.10601	FALSE	-0.906694	FALSE	2.11247	FALSE
k__Bacteria; p__GN02; c__BD1-5; o__; f__; g__; s__, 3eae5241c7c2c4dd8139083d13b7c269	-0.763482	FALSE	1.18867	TRUE	4.91561	TRUE
k__Bacteria; p__Actinobacteria; c__Actinobacteria; o__Actinomycetales; f__Corynebacteriaceae; g__Corynebacterium; s__, 3ece7e7e6be51621ef7cc1d1397a9c0a	1.1238	FALSE	1.67142	TRUE	4.00724	TRUE
k__Bacteria; p__Firmicutes; c__Bacilli; o__Lactobacillales; f__Streptococcaceae; g__Streptococcus, 3f0c4177f94b73419d1429fb98f83ea2	1.72099	FALSE	-3.70315	FALSE	17.1738	FALSE
k__Bacteria; p__Actinobacteria; c__Actinobacteria; o__Actinomycetales; f__Micrococcaceae, 3f3281da9a3efec969ebd1af7c528545	-1.74282	FALSE	-3.20452	FALSE	14.9624	FALSE
k__Bacteria; p__Firmicutes; c__Clostridia; o__Clostridiales; f__Veillonellaceae; g__Phascolarctobacterium; s__, 3f4d73521ceac5aa678a264fd9e7c9d2	-1.4486	TRUE	1.73809	FALSE	17.8549	TRUE
k__Bacteria; p__Firmicutes; c__Clostridia; o__Clostridiales; f__[Tissierellaceae]; g__ph2; s__, 3f53adfcf372bc4e2d45ff909e3e226e	-0.807642	TRUE	-3.01621	TRUE	11.423	TRUE
k__Bacteria; p__Actinobacteria; c__Actinobacteria; o__Actinomycetales; f__Micrococcaceae; g__Rothia, 3fa519b60848f2ba8c6503103d7042a5	-0.872808	FALSE	-2.82698	FALSE	15.0223	FALSE
k__Bacteria; p__Firmicutes; c__Clostridia; o__Clostridiales; f__Ruminococcaceae; g__; s__, 3ff8a688e683f4d7325280249a3e56ef	1.05935	FALSE	1.0485	TRUE	2.13591	TRUE
k__Bacteria; p__Bacteroidetes; c__Bacteroidia; o__Bacteroidales; f__Prevotellaceae; g__Prevotella; s__, 3ffec1e333411aa72aef309d9c1fd4d7	3.91722	TRUE	1.64579	TRUE	17.801	TRUE
k__Bacteria; p__Actinobacteria; c__Actinobacteria; o__Actinomycetales; f__Actinomycetaceae; g__Actinomyces; s__hyovaginalis, 407c157b47b56f8df9cb994303de0b29	0.645159	TRUE	1.22242	TRUE	1.49787	TRUE
k__Bacteria; p__; c__; o__; f__; g__; s__, 4088a9a75e801af8139b45433f5a752b	-0.145912	FALSE	0.0593785	FALSE	0.0264343	FALSE
k__Bacteria; p__Proteobacteria; c__Gammaproteobacteria; o__Pasteurellales; f__Pasteurellaceae; g__Pasteurella; s__aerogenes, 40b1ae86a197e4da7789dfb2367e5339	1.7219	FALSE	-3.70315	FALSE	17.1856	FALSE
k__Bacteria; p__Firmicutes; c__Clostridia; o__Clostridiales; f__[Tissierellaceae]; g__Sedimentibacter; s__, 40c9fba08378ebbd6c8058da1ccec65e	1.09415	FALSE	-3.32414	FALSE	17.7697	FALSE
k__Bacteria; p__Proteobacteria; c__Gammaproteobacteria; o__; f__; g__; s__, 40ffe97e7e3f50192d7b29144ed35ee9	1.41841	TRUE	-2.89591	FALSE	22.7696	TRUE
k__Bacteria; p__Bacteroidetes; c__Bacteroidia; o__Bacteroidales; f__[Paraprevotellaceae]; g__[Prevotella]; s__, 42392b4a3652ccd058c54819929b12dd	1.09919	FALSE	-0.680887	FALSE	1.72549	FALSE
k__Bacteria; p__Firmicutes; c__Bacilli; o__Lactobacillales; f__Enterococcaceae; g__Enterococcus; s__, 427f5142ae52662b7db0bdd5689461f0	1.62064	FALSE	-0.0942686	FALSE	14.4211	FALSE
k__Bacteria; p__Bacteroidetes; c__Bacteroidia; o__Bacteroidales; f__Prevotellaceae; g__Prevotella; s__stercorea, 429729f3deb55b7b10a4ac3efc0a68b7	0.924135	FALSE	-1.00637	FALSE	1.92968	FALSE
k__Bacteria; p__Firmicutes; c__Clostridia; o__Clostridiales; f__Ruminococcaceae; g__; s__, 42a7bc78a5b91c30cc54721958d372d6	-0.267278	FALSE	-2.66609	FALSE	13.2746	FALSE
k__Bacteria; p__Firmicutes; c__Bacilli; o__Lactobacillales; f__Aerococcaceae; g__Facklamia; s__, 42c18a505397300bd7a10868107ab0a5	0.815028	TRUE	-1.69682	FALSE	8.98772	TRUE
k__Bacteria; p__Firmicutes; c__Clostridia; o__Clostridiales; f__[Tissierellaceae]; g__Peptoniphilus; s__, 42d80ba791a89ed37e27714de4564587	1.09501	FALSE	0.329902	FALSE	1.28286	FALSE
k__Bacteria; p__Actinobacteria; c__Actinobacteria; o__Actinomycetales; f__Promicromonosporaceae; g__Xylanimicrobium; s__, 42f8f297ed4d1733df8e4d267a4baaab	0.490944	FALSE	1.12664	TRUE	1.27337	TRUE
k__Bacteria; p__Actinobacteria; c__Actinobacteria; o__Actinomycetales; f__Actinomycetaceae; g__Trueperella; s__, 4307479de1d116492f5203bff29b49bd	-0.083321	FALSE	-2.42228	FALSE	9.8338	FALSE
k__Bacteria; p__Proteobacteria; c__Gammaproteobacteria; o__Enterobacteriales; f__Enterobacteriaceae, 435cd78f12997063e545087b8b4d9b5a	-1.68798	FALSE	-2.78029	FALSE	13.4887	FALSE
k__Bacteria; p__Firmicutes; c__Bacilli; o__Lactobacillales; f__Aerococcaceae; g__Facklamia; s__, 437d7b6ef01d4dd234f16666bcf1b35f	-1.11837	FALSE	-3.70933	FALSE	17.2241	FALSE
k__Bacteria; p__Firmicutes; c__Bacilli; o__Bacillales; f__Staphylococcaceae; g__Staphylococcus, 43a54829cc0d7a58a61ad7f833cc2b22	-1.24606	FALSE	-1.84374	FALSE	3.83917	FALSE
k__Bacteria; p__Proteobacteria; c__Gammaproteobacteria; o__Pseudomonadales; f__Moraxellaceae; g__Acinetobacter; s__, 43b81293560c6dafecd66a470b78c458	1.05935	FALSE	-1.15397	FALSE	2.59312	FALSE
k__Bacteria; p__Bacteroidetes; c__Bacteroidia; o__Bacteroidales; f__Prevotellaceae; g__Prevotella; s__, 4403a014db620e5cd2842e3de273eebd	0.613037	FALSE	-2.93976	FALSE	16.4858	FALSE
k__Bacteria; p__Firmicutes; c__Bacilli; o__Lactobacillales; f__Streptococcaceae; g__Streptococcus; s__, 440e5fc016c84ee77d2382ce9202a2c2	1.39643	TRUE	1.02145	TRUE	2.51588	TRUE
k__Bacteria; p__Firmicutes; c__Bacilli; o__Bacillales; f__Bacillaceae; g__Bacillus, 441dad280c75d0164dde7bc400667761	-0.145912	FALSE	3.32844	TRUE	11.4658	TRUE
k__Bacteria; p__Firmicutes; c__Clostridia; o__Clostridiales; f__Ruminococcaceae; g__Butyricicoccus; s__pullicaecorum, 4435c462e118e49cda161881b6e7e43a	4.16847	TRUE	0.392951	TRUE	19.2634	TRUE
k__Bacteria; p__Actinobacteria; c__Actinobacteria; o__Actinomycetales; f__Corynebacteriaceae; g__Corynebacterium; s__, 4453e6d9254f7fdccd79760aa76f78df	-1.80953	TRUE	-4.05864	TRUE	20.745	TRUE
k__Bacteria; p__Bacteroidetes; c__Bacteroidia; o__Bacteroidales; f__Rikenellaceae; g__; s__, 44cae38ace30f54ee81cc5c5b2ce47eb	1.39489	FALSE	0.155723	FALSE	1.9587	FALSE
k__Bacteria; p__Firmicutes; c__Clostridia; o__Clostridiales; f__Lachnospiraceae; g__; s__, 450a0ac618f607c0a7887cb63509d9f9	1.10915	FALSE	11.3464	TRUE	128.742	TRUE
k__Bacteria; p__Firmicutes; c__Clostridia; o__Clostridiales; f__Ruminococcaceae; g__Faecalibacterium; s__prausnitzii, 4516aa60a483dd8c7bbc57098c45f1a5	2.97071	TRUE	3.90446	TRUE	23.6428	TRUE
k__Bacteria; p__Firmicutes; c__Clostridia; o__Clostridiales; f__Ruminococcaceae; g__; s__, 454268476d65aecb8dd4d567c129d744	-0.145912	FALSE	-0.0387877	FALSE	0.0219032	FALSE
k__Bacteria; p__Proteobacteria; c__Alphaproteobacteria; o__Sphingomonadales; f__Sphingomonadaceae; g__Sphingomonas; s__yabuuchiae, 45823aed0f507b73a601876d4a4f45e7	-2.81963	TRUE	-4.24089	TRUE	20.6744	TRUE
k__Bacteria; p__Actinobacteria; c__Actinobacteria; o__Actinomycetales; f__Corynebacteriaceae; g__Corynebacterium; s__simulans, 4597bcbee8e8911d602b4f690547e694	-1.93883	FALSE	-1.16649	FALSE	3.81116	FALSE
k__Bacteria; p__Firmicutes; c__Clostridia; o__Clostridiales; f__; g__; s__, 45a44824c4535a0dd0a7f4e18a5aa25d	-0.145912	FALSE	1.63325	TRUE	2.76669	TRUE
k__Bacteria; p__Proteobacteria; c__Gammaproteobacteria; o__Pseudomonadales; f__Moraxellaceae; g__Moraxella; s__, 45d3e9da34952c522cdb4bd7a2834e91	-1.09382	FALSE	-0.864482	FALSE	1.33374	FALSE
k__Bacteria; p__Firmicutes; c__Bacilli; o__Lactobacillales; f__Streptococcaceae; g__Streptococcus; s__, 45d456086c965398cc89003cb973a3d9	2.67161	TRUE	0.644433	FALSE	7.50655	TRUE
k__Bacteria; p__Bacteroidetes; c__Bacteroidia; o__Bacteroidales; f__[Paraprevotellaceae]; g__CF231; s__, 45e99276b3f3e104205ff5ce50213ea6	-0.145912	FALSE	-0.026603	FALSE	0.0214866	FALSE
k__Bacteria; p__Proteobacteria; c__Gammaproteobacteria; o__Pasteurellales; f__Pasteurellaceae; g__Pasteurella; s__aerogenes, 46b31b7374a96e5698bb0289eaaca8da	-0.862908	TRUE	-0.915633	FALSE	1.21012	TRUE
k__Bacteria; p__Proteobacteria; c__Gammaproteobacteria; o__Xanthomonadales; f__Xanthomonadaceae; g__Lysobacter; s__, 46e0d142ed7c8cd6bced5c0bf5a335a8	1.08986	FALSE	-0.859503	FALSE	2.00048	FALSE
k__Bacteria; p__Proteobacteria; c__Gammaproteobacteria; o__Pseudomonadales; f__Moraxellaceae; g__Acinetobacter; s__lwoffii, 46e16e7f16d5433c4c504208c07ea555	0.849315	FALSE	-2.81728	FALSE	15.3788	FALSE
k__Bacteria; p__Proteobacteria; c__Gammaproteobacteria; o__Enterobacteriales; f__Enterobacteriaceae; g__Serratia; s__, 46e1cc50aa767178ea8c6e3d06eba6df	-0.0496152	FALSE	-2.35878	FALSE	10.1155	FALSE
k__Bacteria; p__Firmicutes; c__Clostridia; o__Clostridiales; f__Ruminococcaceae; g__Oscillospira; s__, 46e924a74447eeb4ab5f05b2b4d05c1c	1.10869	FALSE	16.115	TRUE	260.011	TRUE
k__Bacteria; p__Bacteroidetes; c__Bacteroidia; o__Bacteroidales, 4723f2087636be4be787d55e60c324fa	-0.145912	FALSE	0.136672	FALSE	0.0434215	FALSE
k__Bacteria; p__Bacteroidetes; c__[Saprospirae]; o__[Saprospirales]; f__Chitinophagaceae; g__; s__, 475760703db23757ce5a7b117a8544d0	0.959855	FALSE	-0.344226	FALSE	1.09618	FALSE
k__Bacteria; p__Firmicutes; c__Clostridia; o__Clostridiales; f__Veillonellaceae; g__Phascolarctobacterium; s__, 477bbef572188dad1d12f71f80118912	1.09437	FALSE	0.51834	TRUE	1.43277	TRUE
k__Bacteria; p__Firmicutes; c__Clostridia; o__Clostridiales; f__Lachnospiraceae, 47a65bcce7d00bdcc84173b71ba603da	-0.246906	FALSE	-0.547143	FALSE	0.300778	FALSE
k__Bacteria; p__Bacteroidetes; c__Bacteroidia; o__Bacteroidales; f__Porphyromonadaceae; g__Porphyromonas; s__, 47c704a100c7a6f3d7ddc9c3d1551d1a	1.6607	FALSE	-3.70315	FALSE	17.1129	FALSE
k__Bacteria; p__Firmicutes; c__Clostridia; o__Clostridiales; f__Ruminococcaceae; g__; s__, 47dde333821a5ce62a27b67cbf563300	-0.145912	FALSE	0.557566	FALSE	0.352422	FALSE
k__Bacteria; p__Actinobacteria; c__Actinobacteria; o__Actinomycetales; f__Corynebacteriaceae; g__Corynebacterium; s__simulans, 47e94702d2f8bbad28f0c99e1b2e6245	1.10887	FALSE	-0.275421	FALSE	1.32041	FALSE
k__Bacteria; p__Bacteroidetes; c__Bacteroidia; o__Bacteroidales; f__Bacteroidaceae; g__Bacteroides; s__fragilis, 47f3d645d96038371757074de1d8fb8d	2.41793	TRUE	3.35999	TRUE	11.4788	TRUE
k__Bacteria; p__Firmicutes; c__Bacilli; o__Bacillales; f__Staphylococcaceae; g__Staphylococcus, 47f96a90f8106636c470433ba0b3b32d	-0.145912	FALSE	0.554841	FALSE	0.343155	FALSE
k__Bacteria; p__Proteobacteria; c__Betaproteobacteria; o__Burkholderiales; f__Oxalobacteraceae; g__Herbaspirillum; s__, 480f7f87d69bd21b828562c56689915a	-0.669333	FALSE	-1.5461	FALSE	2.39552	FALSE
k__Bacteria; p__Firmicutes; c__Clostridia; o__Clostridiales; f__Peptostreptococcaceae; g__Proteocatella; s__sphenisci, 480fbf67648a5900351d379003c871cd	-1.12062	FALSE	-1.74223	FALSE	3.03644	FALSE
k__Bacteria; p__Firmicutes; c__Bacilli; o__Lactobacillales; f__Carnobacteriaceae; g__Desemzia; s__, 48c8eca09339b1ee1b7a403ad88bd76f	0.0943703	FALSE	-3.20724	FALSE	13.5779	FALSE
k__Bacteria; p__Firmicutes; c__Bacilli; o__Lactobacillales; f__Aerococcaceae; g__Facklamia; s__, 48d2f01659dcd505c770f61d22f1398e	1.27547	FALSE	1.08801	FALSE	1.91216	FALSE
k__Bacteria; p__Bacteroidetes; c__Bacteroidia; o__Bacteroidales; f__Prevotellaceae; g__Prevotella; s__, 48e2bfa3401f9cce1520779312e9cf2b	-1.13331	FALSE	-1.65311	FALSE	2.73435	FALSE
k__Bacteria; p__Actinobacteria; c__Actinobacteria; o__Actinomycetales; f__Micrococcaceae; g__Rothia; s__nasimurium, 49126158cce434c018e72452fb655630	-0.369355	FALSE	-0.952642	FALSE	1.11117	FALSE
k__Bacteria; p__Proteobacteria; c__Gammaproteobacteria; o__Pasteurellales; f__Pasteurellaceae; g__Haemophilus; s__parasuis, 493383c50142024bb10102384b1259f0	1.07437	FALSE	-0.829939	FALSE	1.92246	FALSE
k__Bacteria; p__Firmicutes; c__Bacilli; o__Bacillales; f__Staphylococcaceae; g__Staphylococcus, 496697e5fcf48a8c0c4b9ccd88129bde	-0.145912	FALSE	0.630048	FALSE	0.435164	FALSE
k__Bacteria; p__Firmicutes; c__Clostridia; o__Clostridiales; f__Ruminococcaceae, 49daf2d3f236ab6107e2fdf39234427b	1.07451	FALSE	0.347159	FALSE	1.2542	FALSE
k__Bacteria; p__Proteobacteria; c__Gammaproteobacteria; o__Enterobacteriales; f__Enterobacteriaceae; g__Klebsiella, 49eea156a0f17d7ec89418207dacb52d	0.0462537	FALSE	-2.26409	FALSE	9.10791	FALSE
k__Bacteria; p__Actinobacteria; c__Actinobacteria; o__Actinomycetales; f__Microbacteriaceae; g__Leucobacter; s__, 4a088b323d8b8ed28a5e9f365ca48b09	1.12065	FALSE	-0.87914	FALSE	2.08383	FALSE
k__Bacteria; p__Proteobacteria; c__Gammaproteobacteria; o__Oceanospirillales; f__Halomonadaceae; g__Halomonas; s__, 4a254eaf0f21aed7eeff0fca9a09bc25	-0.145912	FALSE	-0.130734	FALSE	0.0344555	FALSE
k__Bacteria; p__Bacteroidetes; c__Bacteroidia; o__Bacteroidales, 4a5a57bcbdcf6b687098af5ee9bcf4dc	1.72764	FALSE	-3.70315	FALSE	17.1908	FALSE
k__Bacteria; p__Actinobacteria; c__Actinobacteria; o__Actinomycetales; f__Nocardiaceae; g__Rhodococcus; s__, 4a7f867d55034fd3b2b4b28e0b1dda36	-0.308262	FALSE	-0.00361944	TRUE	0.118482	TRUE
k__Bacteria; p__Firmicutes; c__Clostridia; o__Clostridiales; f__Ruminococcaceae; g__Oscillospira; s__, 4a99d98fcac5c79fba8b44d07de165e8	-1.63999	TRUE	0.764405	FALSE	7.6773	TRUE
k__Bacteria; p__Actinobacteria; c__Actinobacteria; o__Actinomycetales; f__Microbacteriaceae; g__Leucobacter; s__, 4a9adcac2677298a7cf6cad82c3be753	-0.145912	FALSE	1.13299	TRUE	1.34371	TRUE
k__Bacteria; p__Firmicutes; c__Bacilli; o__Bacillales; f__Staphylococcaceae, 4aa577f56dac119dfef988617b5b3fef	-0.145912	FALSE	0.147419	FALSE	0.0475986	FALSE
k__Bacteria; p__Proteobacteria; c__Gammaproteobacteria; o__Pseudomonadales; f__Moraxellaceae; g__Acinetobacter; s__, 4aa72aa170cde9be765451c0d074b4c5	-0.0723626	FALSE	-0.07961	TRUE	0.00738362	TRUE
k__Bacteria; p__Proteobacteria; c__Gammaproteobacteria; o__Pseudomonadales; f__Pseudomonadaceae; g__; s__, 4ab65179f3e4c78b73fc3b1c50d3d72d	1.05935	FALSE	0.467372	FALSE	1.30222	FALSE
k__Bacteria; p__Bacteroidetes; c__Bacteroidia; o__Bacteroidales; f__Bacteroidaceae; g__Bacteroides; s__, 4abaa483334092f021534a979086baeb	-1.08393	FALSE	-0.84979	FALSE	1.30682	FALSE
k__Bacteria; p__Actinobacteria; c__Actinobacteria; o__Actinomycetales; f__Dietziaceae; g__Dietzia; s__, 4abb5a6cf8f27d138c5ab96c2bed4ea1	0.202136	FALSE	-1.66226	FALSE	3.70122	FALSE
k__Bacteria; p__Proteobacteria; c__Deltaproteobacteria; o__GMD14H09; f__; g__; s__, 4ac356ccde980f5a3f2294ba8c562d6a	-0.145912	FALSE	0.706453	TRUE	0.543963	TRUE
k__Bacteria; p__Firmicutes; c__Clostridia; o__Clostridiales; f__Clostridiaceae; g__Clostridium; s__tertium, 4adcf31ec6f620d560355d72574bf86c	0.936284	FALSE	0.84041	FALSE	1.55399	FALSE
k__Bacteria; p__Proteobacteria; c__Gammaproteobacteria; o__Pasteurellales; f__Pasteurellaceae; g__Haemophilus; s__parasuis, 4b07a1247f0c4dfc5e22a632ed429d5c	-0.145912	FALSE	-0.520479	FALSE	0.277716	FALSE
k__Bacteria; p__Firmicutes; c__Clostridia; o__Clostridiales; f__[Tissierellaceae]; g__GW-34; s__, 4b6055da38dbb7f4261bd7c8fc3b2c5d	-2.87575	TRUE	-4.19996	TRUE	20.658	TRUE
k__Bacteria; p__Spirochaetes; c__Spirochaetes; o__Spirochaetales; f__Spirochaetaceae; g__Treponema; s__, 4b94723b7b10a1ae04cdd7922d74ce56	0.315918	FALSE	0.535807	TRUE	0.334797	TRUE
k__Bacteria; p__Bacteroidetes; c__Bacteroidia; o__Bacteroidales; f__Bacteroidaceae; g__Bacteroides; s__, 4b9aa83dd2faf0fde6d55a983598efad	1.74441	FALSE	-1.49224	FALSE	5.35795	FALSE
k__Bacteria; p__Proteobacteria; c__Betaproteobacteria; o__Burkholderiales; f__Comamonadaceae; g__; s__, 4bed2b8087f5b596274447dd4c20a4de	-0.145912	FALSE	-0.00894739	FALSE	0.0214357	FALSE
k__Bacteria; p__Fusobacteria; c__Fusobacteriia; o__Fusobacteriales; f__Fusobacteriaceae, 4c09a638fd1cc958e5a5b3cedd3aba83	2.73073	TRUE	-3.70315	FALSE	21.7887	TRUE
k__Bacteria; p__Firmicutes; c__Clostridia; o__Clostridiales; f__Peptostreptococcaceae; g__[Clostridium], 4c52a8029625903bb8c4aa9b40216836	1.10274	FALSE	-0.169867	FALSE	1.25248	FALSE
k__Bacteria; p__Spirochaetes; c__Spirochaetes; o__Sphaerochaetales; f__Sphaerochaetaceae; g__Sphaerochaeta; s__, 4c963ee4228aa1ad5085499bfd4aab68	-1.30434	FALSE	-2.67197	FALSE	9.84866	FALSE
k__Bacteria; p__Bacteroidetes; c__Bacteroidia; o__Bacteroidales; f__[Paraprevotellaceae]; g__[Prevotella]; s__, 4cb3efd2587e4b3bc56dd06dbac16c6f	1.10047	FALSE	-0.531286	FALSE	1.52061	FALSE
k__Bacteria; p__Firmicutes; c__Clostridia; o__Clostridiales; f__Lachnospiraceae; g__Blautia; s__, 4cce95b713e8f2837b1e57c55c603c57	1.05935	FALSE	-0.870424	FALSE	1.98232	FALSE
k__Bacteria; p__Firmicutes; c__Clostridia; o__Clostridiales, 4d3207242c3397d16094852029e7dca5	1.07451	FALSE	-1.15397	FALSE	2.60852	FALSE
k__Bacteria; p__Firmicutes; c__Clostridia; o__Clostridiales; f__Lachnospiraceae, 4d35bbad93a93977b9653ef3b0c95474	-1.30553	FALSE	-1.1774	FALSE	2.01369	FALSE
k__Bacteria; p__Bacteroidetes; c__Bacteroidia; o__Bacteroidales; f__Porphyromonadaceae; g__Parabacteroides; s__, 4d6fe682a4dd9aad8decfab830a193e0	0.281674	FALSE	-1.7101	FALSE	3.38598	FALSE
k__Bacteria; p__Proteobacteria; c__Betaproteobacteria; o__Burkholderiales; f__Comamonadaceae; g__Acidovorax, 4d93383d0d775f7979f2fbe804ff9997	1.11163	FALSE	-0.837648	FALSE	2.00281	FALSE
k__Bacteria; p__Firmicutes; c__Clostridia; o__Clostridiales; f__Ruminococcaceae, 4df8473b0be4ef1e59f0b0709c586919	-1.34975	FALSE	-2.29926	FALSE	5.33756	FALSE
k__Bacteria; p__Actinobacteria; c__Actinobacteria; o__Actinomycetales; f__Micrococcaceae; g__Rothia; s__nasimurium, 4e1847c54ca4dc916e90fd1827ea96fd	2.22747	TRUE	1.88015	TRUE	5.83174	TRUE
k__Bacteria; p__Actinobacteria; c__Actinobacteria; o__Actinomycetales; f__Micrococcaceae; g__Arthrobacter; s__, 4e3e1cbdba7bee3e89fb48b0705a7cdf	1.90999	FALSE	1.87329	TRUE	7.05477	TRUE
k__Bacteria; p__Firmicutes; c__Clostridia; o__Clostridiales; f__Ruminococcaceae; g__; s__, 4e5eb6bd6611d65bbc6522d7e194ab4e	-1.24664	FALSE	-0.0447848	TRUE	2.40889	TRUE
k__Bacteria; p__Proteobacteria; c__Gammaproteobacteria; o__Pseudomonadales; f__Moraxellaceae; g__Psychrobacter; s__pulmonis, 4e606bed45a7f847bacd1820362435ad	0.884681	FALSE	-0.829939	FALSE	1.51617	FALSE
k__Bacteria; p__Firmicutes; c__Bacilli; o__Bacillales; f__Staphylococcaceae; g__Staphylococcus, 4e67d9c8926343c5f5e6a63b79e2c067	-0.161952	FALSE	-0.512402	FALSE	0.271212	FALSE
k__Bacteria; p__Bacteroidetes; c__Bacteroidia; o__Bacteroidales; f__Prevotellaceae; g__Prevotella; s__copri, 4e95c8ca2660a57aba8a7cbb893aa15b	1.66155	FALSE	-0.938561	FALSE	3.74858	FALSE
k__Bacteria; p__Firmicutes; c__Clostridia; o__Clostridiales; f__Lachnospiraceae; g__Coprococcus; s__, 4ed2241cbe48e072f3adbe7bc117459c	-0.145912	FALSE	0.430256	FALSE	0.218056	FALSE
k__Bacteria; p__Firmicutes; c__Clostridia; o__Clostridiales; f__Ruminococcaceae; g__Oscillospira; s__, 4eee4d4448c35a378adaf0800f585773	-0.145912	FALSE	0.274892	FALSE	0.103795	FALSE
k__Bacteria; p__Bacteroidetes; c__Bacteroidia; o__Bacteroidales; f__[Odoribacteraceae]; g__Butyricimonas; s__, 4ef2db943e5c1fe2d397fc296b3bce73	1.04771	FALSE	-0.306573	FALSE	1.24651	FALSE
k__Bacteria; p__Firmicutes; c__Clostridia; o__Clostridiales; f__Ruminococcaceae; g__Oscillospira; s__, 4f08a918cdab717fb02aa7d58d025891	1.10993	FALSE	-0.921194	FALSE	2.1494	FALSE
k__Bacteria; p__Spirochaetes; c__Spirochaetes; o__Sphaerochaetales; f__Sphaerochaetaceae; g__Sphaerochaeta; s__, 4f0a62be7f3ef189ce74fc9b7cf820cd	-1.30434	FALSE	1.58884	TRUE	13.6119	TRUE
k__Bacteria; p__Actinobacteria; c__Actinobacteria; o__Actinomycetales; f__Corynebacteriaceae; g__Corynebacterium; s__, 4f2d630e9ad1d168e74edeff151a5314	1.70581	FALSE	3.59817	TRUE	15.6543	TRUE
k__Bacteria; p__Bacteroidetes; c__Bacteroidia; o__Bacteroidales; f__Bacteroidaceae; g__Bacteroides; s__, 4f33070c3cd310c02e326bf74ea4f7af	2.54954	TRUE	-0.366553	FALSE	6.67343	TRUE
k__Bacteria; p__Firmicutes; c__Clostridia; o__Clostridiales; f__Clostridiaceae; g__Alkaliphilus; s__, 4f7456040fbcf61eb731425bbab1cd7a	1.10398	FALSE	-0.859503	FALSE	2.01584	FALSE
k__Bacteria; p__Firmicutes; c__Bacilli; o__Turicibacterales; f__Turicibacteraceae; g__Turicibacter; s__, 4f904ebdd10ebd14b54b088e8710dd22	0.115192	FALSE	-0.620633	FALSE	0.576468	FALSE
k__Bacteria; p__Firmicutes; c__Erysipelotrichi; o__Erysipelotrichales; f__Erysipelotrichaceae; g__; s__, 4facbde95f50d4dd5a31524beed0bef7	1.06256	FALSE	0.637231	TRUE	1.44052	TRUE
k__Bacteria; p__Firmicutes; c__Clostridia; o__Clostridiales; f__[Tissierellaceae]; g__Tissierella_Soehngenia; s__, 4fbddbda7f406350423af013b174c5fe	-1.12499	FALSE	-1.26501	FALSE	1.87656	FALSE
k__Bacteria; p__Firmicutes; c__Clostridia; o__Clostridiales; f__Ruminococcaceae; g__; s__, 4fd3834a530b018021e9f5ce82f11b30	-0.145912	FALSE	0.504133	FALSE	0.293839	FALSE
k__Bacteria; p__Firmicutes; c__Clostridia; o__Clostridiales; f__Ruminococcaceae; g__Butyricicoccus; s__pullicaecorum, 501c883a1ae0f30e3edc12fd0ac06d2a	-0.145912	FALSE	1.88985	TRUE	3.66928	TRUE
k__Bacteria; p__Firmicutes; c__Clostridia; o__Clostridiales; f__[Mogibacteriaceae]; g__; s__, 50b8e748cb7fc7eadf45bdea040afb84	-0.145912	FALSE	0.44591	FALSE	0.232149	FALSE
k__Bacteria; p__Proteobacteria; c__Alphaproteobacteria; o__Caulobacterales; f__Caulobacteraceae; g__; s__, 50cd083aab911d938d1ec95b952e0800	-0.555266	FALSE	-1.22015	FALSE	1.57527	FALSE
k__Bacteria; p__Firmicutes; c__Bacilli; o__Bacillales; f__Staphylococcaceae; g__Staphylococcus; s__, 50f924a04d7400549a5726f23256fe71	1.11873	FALSE	1.45249	TRUE	3.30529	TRUE
k__Bacteria; p__Actinobacteria; c__Actinobacteria; o__Actinomycetales; f__Corynebacteriaceae; g__Corynebacterium; s__, 5111ce392b1d13198629afe7f9c6862f	0.970658	FALSE	-0.906694	FALSE	1.80708	FALSE
k__Bacteria; p__Firmicutes; c__Clostridia; o__Clostridiales; f__Ruminococcaceae; g__Oscillospira; s__, 512a5b9fbf0c07d1c36c989c58d58544	-0.145912	FALSE	0.600164	FALSE	0.398386	FALSE
k__Bacteria; p__Firmicutes; c__Clostridia; o__Clostridiales; f__Ruminococcaceae; g__; s__, 515cdd99abdb6c3125c058c217abc402	-1.06157	FALSE	2.06431	TRUE	10.8595	TRUE
k__Bacteria; p__Proteobacteria; c__Alphaproteobacteria; o__Rhizobiales; f__Bradyrhizobiaceae; g__Afipia; s__, 5170e3e964d3c0a17f530616e16860fe	1.63269	FALSE	-3.70315	FALSE	17.2216	FALSE
k__Bacteria; p__Firmicutes; c__Erysipelotrichi; o__Erysipelotrichales; f__Erysipelotrichaceae; g__p-75-a5; s__, 5180b7e6d22f0a395527ba0dc145cb09	-1.1313	FALSE	-1.30497	FALSE	1.88868	FALSE
k__Bacteria; p__Bacteroidetes; c__Sphingobacteriia; o__Sphingobacteriales; f__Sphingobacteriaceae; g__; s__, 518be48bf20ef5d30b522c3d4eec9844	-0.174981	FALSE	0.515906	TRUE	0.370031	TRUE
k__Bacteria; p__Firmicutes; c__Clostridia; o__Clostridiales; f__Lachnospiraceae; g__Dorea; s__, 51d884cb2660dd8b33068678bad40357	4.02445	TRUE	1.93098	TRUE	19.7477	TRUE
k__Bacteria; p__Bacteroidetes; c__Bacteroidia; o__Bacteroidales; f__RF16; g__; s__, 51f18628f3f711d07695fa36f8b6d623	-0.145912	FALSE	1.0507	TRUE	1.16763	TRUE
k__Bacteria; p__Firmicutes; c__Clostridia; o__Clostridiales; f__Clostridiaceae; g__Clostridium, 51f940cfeda0914398c990953360ea22	-0.145912	FALSE	0.82209	FALSE	0.719615	FALSE
k__Bacteria; p__Bacteroidetes; c__Bacteroidia; o__Bacteroidales; f__Prevotellaceae; g__Prevotella; s__, 52588b6ed9aceef9b6ba5afa9119a8f9	1.11322	FALSE	-0.0859314	FALSE	1.25285	FALSE
k__Bacteria; p__Firmicutes; c__Clostridia; o__Clostridiales; f__Lachnospiraceae; g__Coprococcus; s__, 525d50a3347049de543b037f3c8675c1	-1.29048	FALSE	-2.2662	FALSE	6.04037	FALSE
k__Bacteria; p__Firmicutes; c__Bacilli; o__Lactobacillales; f__Streptococcaceae; g__Streptococcus; s__, 526948a33e0df2d0389541700cca083b	-0.0399361	FALSE	-1.14985	FALSE	1.62078	FALSE
k__Bacteria; p__Spirochaetes; c__Spirochaetes; o__Spirochaetales; f__Spirochaetaceae; g__Treponema; s__, 526e379546940f1137370da5672869b0	1.09229	FALSE	0.815763	TRUE	1.8113	TRUE
k__Bacteria; p__Firmicutes; c__Clostridia; o__Clostridiales; f__Lachnospiraceae; g__Blautia; s__, 527cfdfdcb87e3962e15db2e651e6379	-1.30209	FALSE	-1.14426	FALSE	1.93503	FALSE
k__Bacteria; p__Firmicutes; c__Clostridia; o__Clostridiales; f__Lachnospiraceae; g__Coprococcus; s__, 52ba52e30f9d5544bdace0dc6dd18956	1.65628	FALSE	-0.558063	FALSE	3.07931	FALSE
k__Bacteria; p__Bacteroidetes; c__Bacteroidia; o__Bacteroidales; f__Prevotellaceae; g__Prevotella; s__, 52c273f6e5bd9a66063a2aa1fc2b299c	1.10774	FALSE	-0.668164	FALSE	1.71979	FALSE
k__Bacteria; p__Proteobacteria; c__Alphaproteobacteria; o__Caulobacterales; f__Caulobacteraceae; g__Caulobacter; s__, 52d6fae91fe613402b5eb064db422d2a	-0.460072	FALSE	-2.87536	FALSE	9.79148	FALSE
k__Bacteria; p__Actinobacteria; c__Actinobacteria; o__Actinomycetales; f__Nocardioidaceae; g__Propionicimonas; s__, 52de6658bfecf54ba421a8a5008a1101	-0.145912	FALSE	0.175876	FALSE	0.0573803	FALSE
k__Bacteria; p__Planctomycetes; c__Planctomycetia; o__Pirellulales; f__Pirellulaceae; g__; s__, 53161cb4f39c169090e16ce8e0207b80	1.10129	FALSE	1.56465	TRUE	3.57595	TRUE
k__Bacteria; p__Proteobacteria; c__Gammaproteobacteria; o__Pseudomonadales; f__Moraxellaceae; g__Psychrobacter; s__, 53300aa82de4ea1ed7c5d08ef86fa15e	0.12801	FALSE	-3.03662	FALSE	12.6051	FALSE
k__Bacteria; p__Bacteroidetes; c__Bacteroidia; o__Bacteroidales; f__Prevotellaceae; g__Prevotella; s__, 5341def5b317dff36029c1f9a28d262f	-0.145912	FALSE	0.240323	FALSE	0.0891635	FALSE
k__Bacteria; p__Firmicutes; c__Clostridia; o__Clostridiales; f__Lachnospiraceae; g__Dorea; s__, 53437cf38cb9cd729a344992716a499e	0.105325	FALSE	-2.5941	FALSE	11.1433	FALSE
k__Bacteria; p__Fibrobacteres; c__Fibrobacteria; o__Fibrobacterales; f__Fibrobacteraceae; g__Fibrobacter; s__succinogenes, 534b70ca5a387d793d0857dd19579554	1.06787	FALSE	0.487054	FALSE	1.33914	FALSE
k__Bacteria; p__Bacteroidetes; c__Bacteroidia; o__Bacteroidales; f__Porphyromonadaceae; g__Paludibacter; s__, 53a7234ff4acad8982c6e05ae776d800	-0.145912	FALSE	0.063151	FALSE	0.0274175	FALSE
k__Bacteria; p__Bacteroidetes; c__Flavobacteriia; o__Flavobacteriales; f__[Weeksellaceae]; g__Bergeyella; s__zoohelcum, 53fc038de111fb7a17310c238eea8025	-0.145912	FALSE	0.618342	FALSE	0.411047	FALSE
k__Bacteria; p__Proteobacteria; c__Gammaproteobacteria; o__Pasteurellales; f__Pasteurellaceae; g__Haemophilus; s__parasuis, 543721be936d034eafc6a01ec1c0d2c5	-0.145912	FALSE	0.690722	FALSE	0.521253	FALSE
k__Bacteria; p__Firmicutes; c__Clostridia; o__Clostridiales; f__Ruminococcaceae; g__Oscillospira; s__, 544bdbfbed9a11965f1b4457b4c00d1c	1.09186	FALSE	0.154081	FALSE	1.20382	FALSE
k__Bacteria; p__TM7; c__TM7-3; o__; f__; g__; s__, 544d7f554314c4b67b5aaacbba4f7c02	-0.997973	FALSE	-1.40456	FALSE	1.97803	FALSE
k__Bacteria; p__Firmicutes; c__Clostridia; o__Clostridiales; f__Veillonellaceae; g__Dialister; s__, 54730b7d59500876a402a779eaeef7d7	1.23834	TRUE	-2.75724	FALSE	19.4289	TRUE
k__Bacteria; p__Actinobacteria; c__Actinobacteria; o__Actinomycetales; f__Streptomycetaceae; g__Streptomyces, 547fde65dab2782e3cd9228d659445c8	1.82538	FALSE	10.6899	TRUE	115.312	TRUE
k__Bacteria; p__Firmicutes; c__Bacilli; o__Bacillales; f__Staphylococcaceae; g__Staphylococcus, 5497318e515a8c328a68f95975d9c7d4	1.37197	TRUE	-2.57898	FALSE	19.0475	TRUE
k__Bacteria; p__Firmicutes; c__Clostridia; o__Clostridiales; f__Veillonellaceae; g__Veillonella; s__, 54b925db1e335c23f8785b231353da49	2.47597	TRUE	-3.70315	FALSE	20.4316	TRUE
k__Bacteria; p__Bacteroidetes; c__Flavobacteriia; o__Flavobacteriales; f__[Weeksellaceae]; g__Wautersiella; s__, 54dc53de752f1669f561fae8b170bb12	1.09778	FALSE	-1.55639	FALSE	3.82678	FALSE
k__Bacteria; p__Tenericutes; c__RF3; o__ML615J-28; f__; g__; s__, 55110d0a9866873bddcf84aba62d751b	-1.27215	FALSE	-1.32312	FALSE	1.87389	FALSE
k__Bacteria; p__Firmicutes; c__Bacilli; o__Lactobacillales; f__Aerococcaceae; g__Facklamia; s__, 5534e11397022404762d44ab91d28793	-1.38038	FALSE	-0.532207	FALSE	1.90723	FALSE
k__Bacteria; p__Bacteroidetes; c__Bacteroidia; o__Bacteroidales; f__BS11; g__; s__, 55434bea7397b7a012afb47c4ab824e3	-0.145912	FALSE	1.18383	TRUE	1.46486	TRUE
k__Bacteria; p__Firmicutes; c__Bacilli; o__Bacillales; f__Planococcaceae, 55462428adfd8425073c1242d96978d7	-0.91054	TRUE	-3.04139	TRUE	9.35208	TRUE
k__Bacteria; p__Firmicutes; c__Clostridia; o__Clostridiales; f__Ruminococcaceae; g__; s__, 5553ac50a939e6655e083271924b70ad	1.03094	FALSE	0.658646	TRUE	1.44568	TRUE
k__Bacteria; p__Bacteroidetes; c__Bacteroidia; o__Bacteroidales; f__Bacteroidaceae; g__Bacteroides; s__, 5561e0a21e5205172fa237f64eb27231	-1.1296	FALSE	-1.17859	FALSE	1.76838	FALSE
k__Bacteria; p__Firmicutes; c__Clostridia; o__Clostridiales; f__[Tissierellaceae]; g__Helcococcus; s__, 55730e72f28d62938c84970f3a470c86	-0.145912	FALSE	1.61239	TRUE	2.68384	TRUE
k__Bacteria; p__Bacteroidetes; c__Bacteroidia; o__Bacteroidales; f__Bacteroidaceae; g__Bacteroides; s__, 5579d057521464653e60536419f856f7	-1.13094	FALSE	-1.16828	FALSE	1.68418	FALSE
k__Bacteria; p__Firmicutes; c__Bacilli; o__Lactobacillales; f__Aerococcaceae; g__Facklamia; s__, 55ba7bd9600e560a542ab846218cba50	0.51896	FALSE	-1.83357	FALSE	8.5159	FALSE
k__Bacteria; p__Proteobacteria; c__Gammaproteobacteria; o__Xanthomonadales; f__Xanthomonadaceae; g__Stenotrophomonas; s__acidaminiphila, 55ffda7a58eaecdcc45d783579fe750d	-0.145912	FALSE	0.0435835	FALSE	0.0248386	FALSE
k__Bacteria; p__Firmicutes; c__Clostridia; o__Clostridiales; f__[Tissierellaceae]; g__Tissierella_Soehngenia; s__, 5603c5b5faac5dd6242267cb8ba36297	-0.145912	FALSE	0.0807732	FALSE	0.030172	FALSE
k__Bacteria; p__Proteobacteria; c__Gammaproteobacteria; o__Pseudomonadales; f__Moraxellaceae; g__Acinetobacter; s__, 56945cfc7dcde97c195e08fbfc70357b	-0.550019	FALSE	-1.62796	FALSE	2.98956	FALSE
k__Bacteria; p__Firmicutes; c__Clostridia; o__Clostridiales; f__Lachnospiraceae; g__Dorea; s__, 56b8145b48c5d1736570ffc91b3c147a	1.08361	FALSE	-1.7691	FALSE	4.52272	FALSE
k__Bacteria; p__Firmicutes; c__Bacilli; o__Bacillales; f__Staphylococcaceae; g__Staphylococcus, 56d2c64886936b2d0eca12543fc7ed9d	-0.2679	FALSE	-2.46523	FALSE	10.6293	FALSE
k__Bacteria; p__Bacteroidetes; c__Sphingobacteriia; o__Sphingobacteriales; f__Sphingobacteriaceae; g__Sphingobacterium; s__mizutaii, 56dc62c870a8f1c9a7cd3c5dbbe86687	0.59282	FALSE	1.126	TRUE	1.30024	TRUE
k__Bacteria; p__Firmicutes; c__Bacilli; o__Bacillales; f__[Exiguobacteraceae]; g__Exiguobacterium; s__, 5727d3487e755c7535a608fe7c7c2627	-1.50513	FALSE	-0.559985	FALSE	2.31454	FALSE
k__Bacteria; p__Firmicutes; c__Bacilli; o__Bacillales; f__Bacillaceae, 57320f377d2ef556be293bac9bae5479	-0.145912	FALSE	0.165693	FALSE	0.0528134	FALSE
k__Bacteria; p__Firmicutes; c__Bacilli; o__Lactobacillales; f__Carnobacteriaceae; g__Trichococcus; s__, 57664a3183df30ae1803551cdcfd44eb	-1.12085	FALSE	-0.0106059	TRUE	1.66279	TRUE
k__Bacteria; p__Firmicutes; c__Bacilli; o__Lactobacillales; f__Aerococcaceae; g__Facklamia; s__, 577baa9a5ebefd69bdf5650b1040eab0	1.61938	FALSE	0.470328	FALSE	2.81151	FALSE
k__Bacteria; p__Proteobacteria; c__Betaproteobacteria; o__Burkholderiales; f__Comamonadaceae; g__Comamonas; s__, 57ae1389b6888de0e7dab70c215eb936	0.0420289	FALSE	0.164399	FALSE	0.0289069	FALSE
k__Bacteria; p__Firmicutes; c__Clostridia; o__Clostridiales; f__Peptococcaceae; g__Peptococcus; s__, 57b6c66ce5b8556517df063f1898866a	-0.346613	FALSE	-3.03375	FALSE	15.5039	FALSE
k__Bacteria; p__Firmicutes; c__Clostridia; o__Clostridiales, 57ebd161ada850aee389aa303657bc58	1.10993	FALSE	-0.557565	FALSE	1.57469	FALSE
k__Bacteria; p__Bacteroidetes; c__Bacteroidia; o__Bacteroidales; f__Bacteroidaceae; g__Bacteroides; s__coprophilus, 584ed94394f9cbc3a3f28b99f078b295	0.921995	FALSE	-0.771399	FALSE	1.4759	FALSE
k__Bacteria; p__Bacteroidetes; c__Bacteroidia; o__Bacteroidales; f__Bacteroidaceae; g__Bacteroides; s__ovatus, 5859c644498bf396619fcca4ed014b8d	1.10274	FALSE	-0.902001	FALSE	2.08961	FALSE
k__Bacteria; p__Proteobacteria; c__Gammaproteobacteria; o__Xanthomonadales; f__Xanthomonadaceae; g__Luteimonas; s__, 5872f935f948a6448b003d0becedcf56	2.59488	TRUE	-0.896566	FALSE	7.69719	TRUE
k__Bacteria; p__Firmicutes; c__Bacilli; o__Lactobacillales; f__Aerococcaceae; g__; s__, 587725a71e3e761eeb23a35918e4f4c0	1.10968	FALSE	0.193241	FALSE	1.25903	FALSE
k__Bacteria; p__Proteobacteria; c__Gammaproteobacteria; o__Pasteurellales; f__Pasteurellaceae; g__Actinobacillus; s__indolicus, 58d68ee0f5d54c8afafa3eb5e06b89c9	2.05285	TRUE	5.91931	TRUE	35.1373	TRUE
k__Bacteria; p__Bacteroidetes; c__Bacteroidia; o__Bacteroidales; f__Prevotellaceae; g__Prevotella; s__, 58db94061032837b15e86e970d763c69	-0.145912	FALSE	-0.425467	FALSE	0.1885	FALSE
k__Bacteria; p__Proteobacteria; c__Gammaproteobacteria; o__Pasteurellales; f__Pasteurellaceae, 5906ea718ec54431e7da0ae6a6021b65	-1.13656	FALSE	-0.497986	FALSE	1.29467	FALSE
k__Bacteria; p__Firmicutes; c__Clostridia; o__Clostridiales; f__Lachnospiraceae; g__; s__, 592321363a5a803fc1edf02b3e81d300	-0.145912	FALSE	3.49275	TRUE	12.4511	TRUE
k__Bacteria; p__Firmicutes; c__Clostridia; o__Clostridiales; f__; g__; s__, 5978984b241b458cab1e617f20f668ff	-0.145912	FALSE	1.68287	TRUE	2.9435	TRUE
k__Bacteria; p__Bacteroidetes; c__Bacteroidia; o__Bacteroidales; f__Bacteroidaceae; g__Bacteroides; s__, 598f7a6270c2bff22ac0c86e9ea3745c	0.895781	TRUE	-1.47937	FALSE	5.09458	TRUE
k__Bacteria; p__Firmicutes; c__Bacilli; o__Lactobacillales; f__Aerococcaceae; g__; s__, 59985f5a094e13bccb0d31e4807ea5d7	-1.08466	FALSE	-0.758798	FALSE	1.36651	FALSE
k__Bacteria; p__Proteobacteria; c__Gammaproteobacteria; o__Xanthomonadales; f__Xanthomonadaceae; g__Stenotrophomonas; s__, 599a1ee6d5e9b9007fd10ed08b4a2c6f	-0.145912	FALSE	1.51293	TRUE	2.3711	TRUE
k__Bacteria; p__Firmicutes; c__Clostridia; o__Clostridiales; f__Ruminococcaceae; g__; s__, 59b2a24f1bd4bf5ecbdee3763932db64	1.86574	FALSE	-1.38677	FALSE	5.63522	FALSE
k__Bacteria; p__Proteobacteria; c__Epsilonproteobacteria; o__Campylobacterales; f__Campylobacteraceae; g__Campylobacter; s__, 59e9d9b2790038720738d92981fa2083	1.10768	FALSE	1.62519	TRUE	3.77838	TRUE
k__Bacteria; p__Proteobacteria; c__Gammaproteobacteria; o__Pasteurellales; f__Pasteurellaceae; g__Haemophilus; s__parasuis, 5a6b8f8b765d766c1e51a25a8e7f102d	-0.938939	FALSE	0.0981201	FALSE	1.06073	FALSE
k__Bacteria; p__Firmicutes; c__Clostridia; o__Clostridiales; f__Lachnospiraceae; g__Clostridium, 5a900d46f0839a396bff0cc2819bf12d	0.0444759	FALSE	-0.330074	FALSE	0.143472	FALSE
k__Bacteria; p__Actinobacteria; c__Actinobacteria; o__Actinomycetales; f__Micrococcaceae; g__Arthrobacter; s__, 5aadeddbcf4780ee0a153e925062be7a	0.720863	FALSE	1.17344	FALSE	1.3951	FALSE
k__Bacteria; p__Proteobacteria; c__Gammaproteobacteria; o__Pseudomonadales; f__Moraxellaceae; g__Acinetobacter; s__johnsonii, 5ac63a1961da60133d5a9aea0fe8a928	1.67476	FALSE	-3.70315	FALSE	17.0491	FALSE
k__Bacteria; p__Bacteroidetes; c__Bacteroidia; o__Bacteroidales; f__Porphyromonadaceae; g__Paludibacter; s__, 5adda4bee20a8a357770d3b12ea8d21b	0.0720144	FALSE	-1.43574	FALSE	2.63052	FALSE
k__Bacteria; p__Bacteroidetes; c__Bacteroidia; o__Bacteroidales; f__; g__; s__, 5ae7aa418c62f033b14e3df077089a59	-0.145912	FALSE	0.225732	FALSE	0.0814074	FALSE
k__Bacteria; p__Firmicutes; c__Bacilli; o__Lactobacillales; f__Carnobacteriaceae; g__Trichococcus; s__, 5af974e0d56f7db0cebceb4f080d4930	0.926073	FALSE	0.494604	FALSE	1.07779	FALSE
k__Bacteria; p__Actinobacteria; c__Actinobacteria; o__Actinomycetales; f__Corynebacteriaceae; g__Corynebacterium; s__, 5b413f367326eb70353eec5a8c773459	-0.335429	FALSE	-3.05841	FALSE	15.1572	FALSE
k__Bacteria; p__Firmicutes; c__Bacilli, 5b472a496fb3119e016a43c2f53da147	1.83107	FALSE	-1.06867	FALSE	4.86174	FALSE
k__Bacteria; p__Firmicutes; c__Clostridia; o__Clostridiales; f__[Tissierellaceae]; g__; s__, 5b80647518f7b5b15dc539da0ef52639	1.08779	FALSE	-1.39438	FALSE	3.26532	FALSE
k__Bacteria; p__Proteobacteria; c__Alphaproteobacteria; o__Rhizobiales; f__Hyphomicrobiaceae; g__Devosia; s__, 5b8f2c7ce7c55c211c939c395d14dc07	-1.05766	FALSE	-0.310653	FALSE	1.14808	FALSE
k__Bacteria; p__Firmicutes; c__Clostridia; o__Clostridiales; f__Lachnospiraceae; g__[Ruminococcus]; s__gnavus, 5c695bba3e89d20f930baf9d13c55f49	-0.15377	FALSE	-0.425598	TRUE	0.182258	TRUE
k__Bacteria; p__Actinobacteria; c__Actinobacteria; o__Actinomycetales; f__Micrococcaceae; g__Arthrobacter; s__, 5d02351489181488741033268a1dd3a8	2.68702	TRUE	1.76717	TRUE	10.1928	TRUE
k__Bacteria; p__Bacteroidetes; c__Bacteroidia; o__Bacteroidales; f__Prevotellaceae; g__Prevotella; s__, 5d03ed5ef23ab9eea1b7bbd4b03a8e66	1.12013	FALSE	6.59359	TRUE	44.0589	TRUE
k__Bacteria; p__Proteobacteria; c__Gammaproteobacteria; o__Pseudomonadales; f__Moraxellaceae, 5d229e29006e9de9b4a3e5cbd031db8f	-0.487595	FALSE	3.19339	TRUE	38.3986	TRUE
k__Bacteria; p__Firmicutes; c__Clostridia; o__Clostridiales; f__Christensenellaceae; g__; s__, 5d34f1dd6d0659106fccb6c9f604de6d	-0.315909	FALSE	0.979707	TRUE	1.66397	TRUE
k__Bacteria; p__Firmicutes; c__Erysipelotrichi; o__Erysipelotrichales; f__Erysipelotrichaceae; g__p-75-a5; s__, 5d882f5d743d1d6be811ee5c5f88bc19	-0.145912	FALSE	0.136812	FALSE	0.0441726	FALSE
k__Bacteria; p__Firmicutes; c__Clostridia; o__Clostridiales; f__Ruminococcaceae; g__Oscillospira; s__, 5dae487e2fd76d6a92cf8ab01956888f	-1.13348	FALSE	2.30206	TRUE	16.6648	TRUE
k__Bacteria; p__Firmicutes; c__Bacilli; o__Bacillales; f__Bacillaceae; g__Bacillus; s__, 5e0494fdd15b1ce37a57b03cacbd13da	-1.27522	FALSE	-1.07802	FALSE	1.78339	FALSE
k__Bacteria; p__Firmicutes; c__Clostridia; o__Clostridiales; f__Ruminococcaceae; g__Ruminococcus; s__, 5e0673bde6e3a4692e3d9328e848137a	1.07949	FALSE	0.120412	FALSE	1.1712	FALSE
k__Bacteria; p__Bacteroidetes; c__Bacteroidia; o__Bacteroidales; f__; g__; s__, 5e187f6b8deb3a9aa91bd5874eda3768	-0.145912	FALSE	1.54212	TRUE	2.49476	TRUE
k__Bacteria; p__Proteobacteria; c__Betaproteobacteria; o__Burkholderiales; f__Alcaligenaceae; g__Oligella; s__, 5e49dc0ea4abfa177d90343f3c67bd35	0.37764	FALSE	-3.30562	FALSE	16.8675	FALSE
k__Bacteria; p__Proteobacteria; c__Betaproteobacteria; o__Burkholderiales; f__Comamonadaceae; g__Variovorax; s__paradoxus, 5e68f9a86cbb5736d2d6ec5539d71784	-0.597377	FALSE	-3.04762	FALSE	10.4073	FALSE
k__Bacteria; p__Firmicutes; c__Clostridia; o__Clostridiales; f__[Mogibacteriaceae]; g__; s__, 5ea09c48b475e758898c89e2b9c4a1da	-0.0483746	FALSE	0.00783111	TRUE	0.00316456	TRUE
k__Bacteria; p__Proteobacteria; c__Deltaproteobacteria; o__Desulfovibrionales; f__Desulfovibrionaceae; g__Bilophila; s__, 5ebb00de67412b5c530eba40e8b632f3	1.1211	FALSE	-0.808249	FALSE	1.9473	FALSE
k__Bacteria; p__Firmicutes; c__Clostridia; o__Clostridiales; f__Ruminococcaceae; g__Gemmiger; s__formicilis, 5eeb5711909535fd0e2989d7f933a0b7	1.08361	FALSE	-0.659569	FALSE	1.67478	FALSE
k__Bacteria; p__Firmicutes; c__Erysipelotrichi; o__Erysipelotrichales; f__Erysipelotrichaceae; g__Erysipelothrix; s__, 5efe29b0b64d3f16ee8948073abc1a08	0.63777	FALSE	0.693675	TRUE	0.698369	TRUE
k__Bacteria; p__Firmicutes; c__Clostridia; o__Clostridiales; f__Lachnospiraceae; g__Blautia; s__, 5efe9c4123ddb4fd8e8b4da7886b0a2f	-0.344888	FALSE	-0.405418	FALSE	0.182675	FALSE
k__Bacteria; p__Firmicutes; c__Clostridia; o__Clostridiales; f__; g__; s__, 5f244771f6998cc330b1990b928f69b5	-0.145912	FALSE	0.469471	FALSE	0.256038	FALSE
k__Bacteria; p__Firmicutes; c__Clostridia; o__Clostridiales; f__Clostridiaceae; g__Clostridium, 5f59449959e3285463fccef1b6a5b872	-0.145912	FALSE	0.493929	FALSE	0.278223	FALSE
k__Bacteria; p__Firmicutes; c__Clostridia; o__Clostridiales; f__; g__; s__, 5f802e86a172ca4acb0f4edae062635a	-0.145912	FALSE	-0.553108	FALSE	0.311897	FALSE
k__Bacteria; p__Bacteroidetes; c__Bacteroidia; o__Bacteroidales; f__Porphyromonadaceae; g__; s__, 5fb84f312675094e62c63203933f02a1	0.278266	FALSE	-2.6066	FALSE	16.4016	FALSE
k__Bacteria; p__Firmicutes; c__Bacilli; o__Lactobacillales; f__Streptococcaceae; g__Streptococcus; s__, 5fc851b3878b8ad5684819ba50eddf9c	-0.145912	FALSE	0.033391	FALSE	0.0230875	FALSE
k__Bacteria; p__Firmicutes; c__Bacilli; o__Lactobacillales; f__Streptococcaceae; g__Streptococcus; s__, 6016ebc1c7ab7fb007dc70f1aaa6f231	1.11963	FALSE	1.41595	TRUE	3.19557	TRUE
k__Bacteria; p__Bacteroidetes; c__Bacteroidia; o__Bacteroidales; f__Porphyromonadaceae; g__Porphyromonas; s__, 60370c7777bbaa143fb8539aa5c309ea	-0.0879405	FALSE	-1.05968	FALSE	1.23318	FALSE
k__Bacteria; p__Bacteroidetes; c__Bacteroidia; o__Bacteroidales; f__[Paraprevotellaceae]; g__[Prevotella]; s__, 6059154b7678b31f6602fb64f78dc791	-0.145912	FALSE	0.219458	FALSE	0.0747976	FALSE
k__Bacteria; p__Bacteroidetes; c__Bacteroidia; o__Bacteroidales; f__; g__; s__, 607407413df22e672bf29ba15414c8c5	-0.381101	FALSE	-1.57804	FALSE	2.76318	FALSE
k__Bacteria; p__Bacteroidetes; c__Bacteroidia; o__Bacteroidales, 607993b46fd65e6016a142d84767742f	-0.145912	FALSE	0.426919	FALSE	0.215216	FALSE
k__Bacteria; p__Actinobacteria; c__Actinobacteria; o__Actinomycetales; f__Corynebacteriaceae; g__Corynebacterium; s__, 60d4e5b2a467bbb655480ad8a4e9b458	1.9085	FALSE	-0.455682	FALSE	3.89361	FALSE
k__Bacteria; p__Spirochaetes; c__Spirochaetes; o__Sphaerochaetales; f__Sphaerochaetaceae; g__Sphaerochaeta; s__, 60ff2b6abc0763021527faab9947480b	-0.577493	FALSE	2.99635	TRUE	19.5682	TRUE
k__Bacteria; p__Actinobacteria; c__Actinobacteria; o__Actinomycetales; f__Actinomycetaceae; g__Actinomyces; s__hyovaginalis, 61201015081d58059efe90fb0af6d5c7	-1.0324	FALSE	-1.72257	FALSE	2.97431	FALSE
k__Bacteria; p__Proteobacteria; c__Betaproteobacteria; o__Neisseriales; f__Neisseriaceae; g__Kingella; s__, 612b7d18a394493c7d79a6947e6c9e04	1.38764	TRUE	1.69483	TRUE	3.79043	TRUE
k__Bacteria; p__Proteobacteria; c__Gammaproteobacteria; o__Pseudomonadales; f__Moraxellaceae; g__Acinetobacter; s__, 615e98f95754768b3a97483cecdf7830	0.759804	FALSE	-0.198521	FALSE	0.805998	FALSE
k__Bacteria; p__Firmicutes; c__Clostridia; o__Clostridiales; f__Clostridiaceae; g__Clostridium, 615ef1abe9dff77a80919380e5e4610f	-0.145912	FALSE	0.42463	FALSE	0.212948	FALSE
k__Bacteria; p__Bacteroidetes; c__Sphingobacteriia; o__Sphingobacteriales; f__Sphingobacteriaceae; g__Pedobacter; s__, 6187eca79875aed702809476d2505dd7	1.42269	FALSE	1.1	TRUE	3.02945	TRUE
k__Bacteria; p__Spirochaetes; c__Spirochaetes; o__Spirochaetales; f__Spirochaetaceae; g__Treponema; s__, 61b057450d5c93e24b048c87b6ee09b3	-0.145912	FALSE	1.54024	TRUE	2.47811	TRUE
k__Bacteria; p__Firmicutes; c__Bacilli; o__Bacillales; f__Planococcaceae; g__Solibacillus; s__, 61c722765cde84bc8c78371f4577b196	1.68977	TRUE	1.10609	TRUE	2.93925	TRUE
k__Bacteria; p__Firmicutes; c__Clostridia; o__Clostridiales; f__Lachnospiraceae; g__; s__, 620ea3c972dcab37b7ca1edcb04030ba	-0.145912	FALSE	0.359679	FALSE	0.164895	FALSE
k__Bacteria; p__Firmicutes; c__Clostridia; o__Clostridiales; f__Lachnospiraceae; g__[Ruminococcus]; s__torques, 62345141cf6c5dbb561769b3c783b77e	-1.30939	FALSE	-1.81107	FALSE	3.28859	FALSE
k__Bacteria; p__Proteobacteria; c__Betaproteobacteria; o__Neisseriales; f__Neisseriaceae; g__Neisseria, 6235a6d11a3da11c0b8fdc51758af3a8	-0.901834	FALSE	-1.24514	FALSE	1.60377	FALSE
k__Bacteria; p__Bacteroidetes; c__Bacteroidia; o__Bacteroidales; f__Bacteroidaceae; g__Bacteroides; s__, 6251bd9ebf43fae466939ab366f6e547	9.73907	TRUE	1.21395	TRUE	95.6423	TRUE
k__Bacteria; p__Firmicutes; c__Bacilli; o__Lactobacillales; f__Aerococcaceae; g__Facklamia; s__, 62a42f1125d3697f78ee8b975b22adb2	-0.123226	FALSE	-1.08074	FALSE	1.6923	FALSE
k__Bacteria; p__Fusobacteria; c__Fusobacteriia; o__Fusobacteriales; f__Fusobacteriaceae; g__Fusobacterium; s__, 62b2f8b995cc1695ea21eccbaf6bac87	-2.91577	TRUE	-2.65413	TRUE	8.57215	TRUE
k__Bacteria; p__Actinobacteria; c__Actinobacteria; o__Actinomycetales; f__Propionibacteriaceae, 62bd6c51be4dd8d69f5d15283ad122e3	-2.49089	TRUE	-4.06928	TRUE	19.1823	TRUE
k__Bacteria; p__Firmicutes; c__Bacilli; o__Lactobacillales; f__Lactobacillaceae; g__Lactobacillus; s__, 62f6249b21f8df20fab54da542553f95	2.4669	TRUE	0.793696	FALSE	6.67365	TRUE
k__Bacteria; p__Proteobacteria; c__Alphaproteobacteria; o__Rhodobacterales; f__Rhodobacteraceae; g__Paracoccus; s__marcusii, 630860d80a9dc35ed55113eeb8a3e761	-0.0987723	FALSE	-1.42339	FALSE	2.5674	FALSE
k__Bacteria; p__Bacteroidetes; c__Cytophagia; o__Cytophagales; f__Cytophagaceae; g__; s__, 631cc979ae05ed21441052a7ab70c289	-1.02603	FALSE	-0.630994	FALSE	1.05821	FALSE
k__Bacteria; p__Firmicutes; c__Clostridia; o__Clostridiales; f__Ruminococcaceae; g__Oscillospira; s__, 63276cdff1449462d1a5f259e62ef548	-0.145912	FALSE	1.27038	TRUE	1.69527	TRUE
k__Bacteria; p__Bacteroidetes; c__Bacteroidia; o__Bacteroidales; f__Prevotellaceae; g__Prevotella; s__copri, 63331571011d0c5d564b93cf586fd64b	1.10045	FALSE	-1.48385	FALSE	3.59786	FALSE
k__Bacteria; p__Spirochaetes; c__Spirochaetes; o__Spirochaetales; f__Spirochaetaceae; g__Treponema; s__, 638affe7a0fa83cb8137088cca4af618	-0.145912	FALSE	0.30418	FALSE	0.122731	FALSE
k__Bacteria; p__Firmicutes; c__Clostridia; o__Clostridiales; f__Lachnospiraceae; g__; s__, 6401d2b5e25240e725fe8ddd48e4c590	-0.305805	FALSE	-0.156258	FALSE	0.0935223	FALSE
k__Bacteria; p__Firmicutes; c__Clostridia; o__Clostridiales; f__Ruminococcaceae; g__; s__, 642eef1147946df22e218a71bc71ec2e	-0.145912	FALSE	-1.32011	FALSE	1.76933	FALSE
k__Bacteria; p__Bacteroidetes; c__Flavobacteriia; o__Flavobacteriales; f__[Weeksellaceae], 644ca6f215c914d68e7ff2e4d2f6aa24	-1.05525	FALSE	1.45573	TRUE	62.3685	TRUE
k__Bacteria; p__Firmicutes; c__Clostridia; o__Clostridiales; f__Ruminococcaceae, 6463e834bb07093fb6f26a6ba7a5ea98	-0.145912	FALSE	0.558228	TRUE	0.348503	TRUE
k__Bacteria; p__Firmicutes; c__Clostridia; o__Clostridiales; f__Ruminococcaceae; g__; s__, 64655cabd04ea844c2eba21b2ba840c5	-0.145912	FALSE	0.622216	FALSE	0.429876	FALSE
k__Bacteria; p__Proteobacteria; c__Gammaproteobacteria; o__Pseudomonadales; f__Moraxellaceae, 646a0e3c48d1c130872eb65ce84be12c	-1.14744	FALSE	-0.79741	FALSE	1.31665	FALSE
k__Bacteria; p__TM7; c__TM7-3; o__CW040; f__F16; g__; s__, 6472ddeb9024f9335f2d655d367ab506	-0.145912	FALSE	0.669092	FALSE	0.489244	FALSE
k__Bacteria; p__Proteobacteria; c__Gammaproteobacteria; o__Pseudomonadales; f__Moraxellaceae; g__Acinetobacter; s__, 648d859a4b7e266be6904351413af668	-0.207504	FALSE	-1.39402	FALSE	2.49331	FALSE
k__Bacteria; p__Bacteroidetes; c__Bacteroidia; o__Bacteroidales; f__RF16; g__; s__, 64a0e56f700eb9a0f3af6b07af741b30	-0.34898	FALSE	-1.51062	FALSE	2.97807	FALSE
k__Bacteria; p__Proteobacteria; c__Gammaproteobacteria; o__Pseudomonadales; f__Moraxellaceae; g__Acinetobacter; s__, 64f61e071872517ff665c147b9fe1d5c	-1.1387	TRUE	-2.89229	TRUE	10.0178	TRUE
k__Bacteria; p__Firmicutes; c__Clostridia; o__Clostridiales; f__Ruminococcaceae; g__Ruminococcus; s__, 6509e062e4feca40cb92d27b05014887	-0.145912	FALSE	0.0287078	FALSE	0.0233903	FALSE
k__Bacteria; p__Firmicutes; c__Clostridia; o__Clostridiales; f__Lachnospiraceae; g__Coprococcus; s__, 657e7b84024e6fc2332d140421e4be7f	-0.0440075	FALSE	-2.94247	FALSE	13.7919	FALSE
k__Bacteria; p__Actinobacteria; c__Actinobacteria; o__Actinomycetales; f__Micrococcaceae; g__Arthrobacter; s__, 6581d72f53e077961d07250573e97bbf	-0.145912	FALSE	3.93343	TRUE	15.8258	TRUE
k__Bacteria; p__Firmicutes; c__Bacilli; o__Bacillales; f__Staphylococcaceae; g__Staphylococcus; s__equorum, 659fd0d4ba3933fdd05705e768e5a7b6	-0.256335	FALSE	-0.398946	TRUE	0.159454	TRUE
k__Bacteria; p__Firmicutes; c__Clostridia; o__Clostridiales; f__Lachnospiraceae; g__; s__, 65ce1e70877df63d9a96014dfc99cb7d	-0.145912	FALSE	1.18353	TRUE	1.484	TRUE
k__Bacteria; p__Firmicutes; c__Clostridia; o__Clostridiales; f__Ruminococcaceae, 660c03558ae7a8d295765f3a0ccac5f3	-0.00282065	FALSE	-3.35365	FALSE	13.326	FALSE
k__Bacteria; p__Proteobacteria; c__Gammaproteobacteria; o__Pseudomonadales; f__Moraxellaceae; g__Moraxella; s__, 660c41ad08f2b146889109a0d9454eec	-1.91743	FALSE	-2.93491	FALSE	14.1444	FALSE
k__Bacteria; p__Firmicutes; c__Bacilli; o__Lactobacillales; f__Enterococcaceae; g__Enterococcus; s__, 661bd0518aeeb6d03b83848d9d9e647b	-1.09465	FALSE	2.09435	TRUE	14.7595	TRUE
k__Bacteria; p__Firmicutes; c__Clostridia; o__Clostridiales; f__Ruminococcaceae; g__Ruminococcus; s__, 663acf7b12bba01047229ee0665c0b8a	-0.145912	FALSE	-0.129625	FALSE	0.0330955	FALSE
k__Bacteria; p__Firmicutes; c__Clostridia; o__Clostridiales; f__[Tissierellaceae]; g__Helcococcus; s__, 663d25fe162b113e89224d653ca9441b	-0.993177	FALSE	-0.912785	FALSE	1.36384	FALSE
k__Bacteria; p__Bacteroidetes; c__Bacteroidia; o__Bacteroidales; f__; g__; s__, 664174bb75b057b0a4dba45d0c09ba24	-1.13567	FALSE	0.0262882	TRUE	2.71971	TRUE
k__Bacteria; p__Proteobacteria; c__Gammaproteobacteria; o__Pseudomonadales; f__Moraxellaceae; g__Acinetobacter; s__, 6669e2218703f6e7efc70eaa277fa48e	0.03606	TRUE	-0.13332	FALSE	0.0275202	TRUE
k__Bacteria; p__TM7; c__TM7-3; o__; f__; g__; s__, 667bb7005867e409d0828f1e8a8dcbf0	1.08701	FALSE	1.43431	TRUE	3.11814	TRUE
k__Bacteria; p__Firmicutes; c__Clostridia; o__Clostridiales, 668245749cfdbf5f55cbb5e5a950fed7	-0.0766085	FALSE	0.0671928	TRUE	0.0227854	TRUE
k__Bacteria; p__Firmicutes; c__Clostridia; o__Clostridiales; f__Ruminococcaceae; g__; s__, 66a4a71f364ed0427d803aaf0419d7a5	-0.145912	FALSE	0.0994618	FALSE	0.0344176	FALSE
k__Bacteria; p__Firmicutes; c__Bacilli; o__Lactobacillales; f__Streptococcaceae; g__Lactococcus; s__, 66fc65b3d7b94b137a7862de49ff6263	0.174453	FALSE	-2.01074	FALSE	5.87988	FALSE
k__Bacteria; p__Actinobacteria; c__Actinobacteria; o__Actinomycetales; f__Corynebacteriaceae; g__Corynebacterium; s__, 67061bf2887ea44ff051895481bc7d5c	1.43218	TRUE	-0.136323	TRUE	2.50753	TRUE
k__Bacteria; p__Firmicutes; c__Clostridia; o__Clostridiales; f__Lachnospiraceae, 675d47d0e00ce464efcc06550c8d986f	1.11629	FALSE	3.87696	TRUE	16.0117	TRUE
k__Bacteria; p__Firmicutes; c__Clostridia; o__Clostridiales; f__Peptostreptococcaceae, 675ff6627272028b678fc6742e0dafcb	2.6214	TRUE	0.258828	FALSE	6.91947	TRUE
k__Bacteria; p__Proteobacteria; c__Alphaproteobacteria; o__Rhodobacterales; f__Rhodobacteraceae; g__Anaerospora; s__, 6764d92707248e26ec82ed845fd7e784	-0.208151	FALSE	-1.20881	FALSE	1.6189	FALSE
k__Bacteria; p__Proteobacteria; c__Gammaproteobacteria; o__Pseudomonadales; f__Moraxellaceae, 678f90265375a71072774a6b3125fa49	1.92108	FALSE	2.50179	TRUE	9.77157	TRUE
k__Bacteria; p__Proteobacteria; c__Gammaproteobacteria; o__Pasteurellales; f__Pasteurellaceae; g__Haemophilus; s__parasuis, 67c4d1f8ebd2ddc28288989009c80ad1	1.0374	TRUE	3.21911	TRUE	10.5224	TRUE
k__Bacteria; p__Firmicutes; c__Clostridia; o__Clostridiales; f__[Tissierellaceae]; g__Finegoldia; s__, 67d84a4a96e55f621e98e6fffb505012	1.0249	FALSE	-0.64141	FALSE	1.5362	FALSE
k__Bacteria; p__Fusobacteria; c__Fusobacteriia; o__Fusobacteriales; f__Fusobacteriaceae; g__Fusobacterium; s__, 683a7abf9fe7dabf884810ac2b79690f	4.8761	TRUE	0.526521	TRUE	31.8298	TRUE
k__Bacteria; p__Firmicutes; c__Clostridia; o__Clostridiales; f__Ruminococcaceae; g__; s__, 6891f540ba881b5a21fc2962a20666f7	1.77921	FALSE	-3.70315	FALSE	17.6831	FALSE
k__Bacteria; p__Firmicutes; c__Bacilli; o__Gemellales; f__Gemellaceae; g__Gemella; s__, 68b1a877a1e82fa6f3d9d1a314abc4df	0.0714225	FALSE	0.333902	TRUE	0.113689	TRUE
k__Bacteria; p__Firmicutes; c__Clostridia; o__Clostridiales; f__Lachnospiraceae, 68cdb578fc3df7191eaec624b4b7ea2b	1.10585	FALSE	-0.647643	FALSE	1.68345	FALSE
k__Bacteria; p__Bacteroidetes; c__Bacteroidia; o__Bacteroidales; f__S24-7; g__; s__, 68d8f83463dc38902cdf2efc4c36f3e0	-0.145912	FALSE	0.927805	TRUE	0.906103	TRUE
k__Bacteria; p__Firmicutes; c__Clostridia; o__Clostridiales; f__Lachnospiraceae; g__; s__, 68e5ede91cf02e5598eaf871a76dbb65	1.90942	FALSE	-0.947552	FALSE	4.64458	FALSE
k__Bacteria; p__Firmicutes; c__Clostridia; o__Clostridiales; f__Ruminococcaceae; g__Ruminococcus; s__, 6906d498e44f6d93c0b0762725aab73a	-0.145912	FALSE	0.091922	FALSE	0.0321381	FALSE
k__Bacteria; p__Proteobacteria; c__Betaproteobacteria; o__Burkholderiales; f__Alcaligenaceae, 69198a434d4f418a6a1bdc248900bdb6	0.424326	FALSE	-0.0796522	TRUE	0.329461	TRUE
k__Bacteria; p__Bacteroidetes; c__Bacteroidia; o__Bacteroidales; f__Bacteroidaceae; g__Bacteroides; s__fragilis, 69809694b9f99be984b8341ef01084e2	-0.145912	FALSE	0.326597	FALSE	0.140885	FALSE
k__Bacteria; p__Proteobacteria; c__Epsilonproteobacteria; o__Campylobacterales; f__Campylobacteraceae; g__Arcobacter; s__cryaerophilus, 6992b528009fd2baa2eef62903872b9a	-0.145912	FALSE	1.73877	TRUE	3.12876	TRUE
k__Bacteria; p__Proteobacteria; c__Gammaproteobacteria; o__Pseudomonadales; f__Pseudomonadaceae; g__Pseudomonas; s__stutzeri, 69c02bab7d31ecf6e2f8264058c63525	1.11139	FALSE	3.71697	TRUE	14.8075	TRUE
k__Bacteria; p__Firmicutes; c__Clostridia; o__Clostridiales; f__; g__; s__, 69c0e8dd786d272489f1930c19d92b71	-0.145912	FALSE	-0.224438	FALSE	0.0643647	FALSE
k__Bacteria; p__Firmicutes; c__Bacilli; o__Bacillales; f__Planococcaceae; g__Solibacillus; s__, 69fad73888a1cb89f85b5e5fe2cd9ec0	0.620525	TRUE	-0.193794	TRUE	0.844403	TRUE
k__Bacteria; p__Actinobacteria; c__Actinobacteria; o__Actinomycetales; f__Actinomycetaceae; g__; s__, 6a00f4154d748eeb2971f7d5bc43ff90	-0.308928	FALSE	-0.875973	FALSE	0.897865	FALSE
k__Bacteria; p__Firmicutes; c__Bacilli; o__Bacillales; f__Planococcaceae; g__Sporosarcina; s__, 6a052f00341c9b6ad427a95c76382341	0.999801	FALSE	-0.679699	FALSE	1.4879	FALSE
k__Bacteria; p__Firmicutes; c__Clostridia; o__Clostridiales; f__Lachnospiraceae; g__; s__, 6a102b6dee849eb1e819a4bfbef49359	1.09919	FALSE	-0.96227	FALSE	2.20146	FALSE
k__Bacteria; p__Proteobacteria; c__Gammaproteobacteria; o__Pseudomonadales; f__Moraxellaceae; g__Moraxella; s__, 6a403e56bbfe5f9658253483b4c1133c	1.80348	FALSE	-0.0250188	FALSE	3.25369	FALSE
k__Bacteria; p__Firmicutes; c__Clostridia; o__Clostridiales; f__Ruminococcaceae; g__; s__, 6a57339163b1db2da81ab332dc9b1823	0.997479	FALSE	-0.420935	FALSE	1.18333	FALSE
k__Bacteria; p__Firmicutes; c__Clostridia; o__Clostridiales; f__[Tissierellaceae]; g__Parvimonas; s__, 6a7ec1743e42d0af30a4fa9413dafeae	-0.145912	FALSE	1.27606	TRUE	1.71831	TRUE
k__Bacteria; p__Actinobacteria; c__Actinobacteria; o__Actinomycetales; f__Corynebacteriaceae; g__Corynebacterium; s__, 6aafc9d2f063b8a4dbf1af5e658773bd	1.11921	FALSE	-0.770808	FALSE	1.89944	FALSE
k__Bacteria; p__Bacteroidetes; c__Flavobacteriia; o__Flavobacteriales; f__[Weeksellaceae]; g__Chryseobacterium; s__, 6ac4d404b574de4ab06712bb38b6e859	-0.145912	FALSE	-0.390694	FALSE	0.161236	FALSE
k__Bacteria; p__Firmicutes; c__Clostridia; o__Clostridiales; f__[Mogibacteriaceae]; g__; s__, 6ae0bf6649b93c9793a66623d9b99aca	-0.145912	FALSE	0.544158	FALSE	0.337001	FALSE
k__Bacteria; p__Firmicutes; c__Clostridia; o__Clostridiales; f__Ruminococcaceae; g__; s__, 6ae3e72b074c4be8105a2c21f89cb766	-1.13221	FALSE	-2.00843	FALSE	4.51251	FALSE
k__Bacteria; p__Bacteroidetes; c__Sphingobacteriia; o__Sphingobacteriales; f__Sphingobacteriaceae; g__Sphingobacterium, 6afcc318bb2dc662cb26a0af1bb26618	-0.145912	FALSE	0.257512	FALSE	0.0939344	FALSE
k__Bacteria; p__Firmicutes; c__Clostridia; o__Clostridiales; f__Lachnospiraceae; g__; s__, 6b59a492cba9a872b448effd1688546e	-0.370572	FALSE	-0.257274	FALSE	0.138592	FALSE
k__Bacteria; p__Actinobacteria; c__Actinobacteria; o__Actinomycetales; f__Nocardiaceae; g__Rhodococcus; s__, 6b8383f4e985d1d75d0ba1927d5c8f48	-0.145912	FALSE	0.0156564	FALSE	0.0219736	FALSE
k__Bacteria; p__Firmicutes; c__Clostridia; o__Clostridiales; f__Ruminococcaceae; g__; s__, 6be21b7216df53e6b781bf03964ab5b7	0.260264	FALSE	0.723066	TRUE	0.523019	TRUE
k__Bacteria; p__Firmicutes; c__Clostridia; o__Clostridiales; f__; g__; s__, 6bf5970df60d4f80193298dd76a9df8a	-0.145912	FALSE	1.42066	TRUE	2.1322	TRUE
k__Bacteria; p__Proteobacteria; c__Gammaproteobacteria; o__Enterobacteriales; f__Enterobacteriaceae; g__Morganella; s__morganii, 6bfc304ab75c9cfcf437193c5b99778c	3.74231	TRUE	-0.883536	FALSE	14.8868	TRUE
k__Bacteria; p__Actinobacteria; c__Actinobacteria; o__Actinomycetales; f__Corynebacteriaceae; g__Corynebacterium; s__, 6c26c588a62c37aabd2f9fc4f68fdcee	1.29924	TRUE	0.638184	TRUE	1.69875	TRUE
k__Bacteria; p__Firmicutes; c__Clostridia; o__Clostridiales; f__Ruminococcaceae; g__Oscillospira; s__, 6c2fe4aef3dde7e78c95017645795e84	2.01467	TRUE	0.0439804	TRUE	5.26648	TRUE
k__Bacteria; p__Proteobacteria; c__Gammaproteobacteria; o__Pseudomonadales; f__Moraxellaceae; g__Psychrobacter; s__sanguinis, 6c3dc55c68b0557e559a51cf085cb87b	0.161763	FALSE	-3.16574	FALSE	14.198	FALSE
k__Bacteria; p__Firmicutes; c__Clostridia; o__Clostridiales; f__Ruminococcaceae; g__; s__, 6c662f784a3bbff0984c6d0653040778	-0.145912	FALSE	0.37488	FALSE	0.170802	FALSE
k__Bacteria; p__Actinobacteria; c__Actinobacteria; o__Actinomycetales; f__Micrococcaceae; g__Rothia, 6c6aa92c0c6b580dcd51d3325eb3dc31	4.51701	TRUE	1.78043	TRUE	23.2951	TRUE
k__Bacteria; p__Firmicutes; c__Bacilli; o__Bacillales; f__Staphylococcaceae; g__Staphylococcus, 6c812cf8afd71abeac1d60bf3f049587	-0.754575	FALSE	-2.97885	FALSE	12.0201	FALSE
k__Bacteria; p__Tenericutes; c__Mollicutes; o__Acholeplasmatales; f__Acholeplasmataceae; g__Acholeplasma; s__laidlawii, 6c937b7fe9b5e4e654f1850a1cfed609	0.684594	FALSE	0.757371	TRUE	0.684043	TRUE
k__Bacteria; p__Firmicutes; c__Bacilli; o__Bacillales; f__Planococcaceae, 6ca05e9d532bc9e5f8e0bb9f07ad5c09	1.86606	TRUE	-1.42113	FALSE	10.2077	TRUE
k__Bacteria; p__Firmicutes; c__Bacilli; o__Bacillales; f__Staphylococcaceae; g__Staphylococcus; s__, 6cb0e90f4660c0716127bf7c7c13935c	-0.768338	TRUE	-1.68919	TRUE	2.86055	TRUE
k__Bacteria; p__Firmicutes; c__Clostridia; o__Clostridiales; f__Veillonellaceae; g__Anaerovibrio; s__, 6cc9fc058c1da0393e637079fdd54dba	0.66751	FALSE	0.545606	TRUE	0.579959	TRUE
k__Bacteria; p__Firmicutes; c__Bacilli; o__Bacillales; f__Planococcaceae; g__Sporosarcina; s__ginsengi, 6cff920d908fc4878294fd866f63cc86	-0.145912	FALSE	0.394417	FALSE	0.188926	FALSE
k__Bacteria; p__Proteobacteria; c__Gammaproteobacteria; o__Pasteurellales; f__Pasteurellaceae; g__Pasteurella, 6d0a842273291c1078e3c1fa5d629067	-1.12499	FALSE	-1.52732	FALSE	2.44403	FALSE
k__Bacteria; p__Firmicutes; c__Clostridia; o__Clostridiales; f__[Mogibacteriaceae]; g__; s__, 6d1707d0873becc00e54c5d29bbf6a06	1.11734	FALSE	0.280759	FALSE	1.31423	FALSE
k__Bacteria; p__Firmicutes; c__Clostridia; o__Clostridiales; f__Peptostreptococcaceae; g__; s__, 6d1901f64fd20467e3b3c30539003212	-0.23982	FALSE	-0.0320451	TRUE	0.0665348	TRUE
k__Bacteria; p__Firmicutes; c__Clostridia; o__Clostridiales; f__Ruminococcaceae, 6dae81dec55dfbe3d76b5f031f625cd7	1.11734	FALSE	0.187896	FALSE	1.27578	FALSE
k__Bacteria; p__Actinobacteria; c__Actinobacteria; o__Actinomycetales; f__Corynebacteriaceae; g__Corynebacterium; s__, 6dc663e22be43a490f2580870a57f0f5	0.623002	TRUE	-2.88356	FALSE	34.8119	TRUE
k__Bacteria; p__Actinobacteria; c__Actinobacteria; o__Actinomycetales; f__Micrococcaceae; g__Kocuria; s__, 6ddf02037104ecca83493876236c10d9	1.90624	FALSE	0.923364	FALSE	4.43503	FALSE
k__Bacteria; p__Proteobacteria; c__Gammaproteobacteria; o__Aeromonadales; f__Aeromonadaceae, 6e0f0f82a808a6fdfab6db2e8c31c2fa	-0.229705	FALSE	-2.23678	FALSE	10.0831	FALSE
k__Bacteria; p__Firmicutes; c__Clostridia; o__Clostridiales; f__Clostridiaceae; g__; s__, 6e35107fe46b5248933a96b0338baeff	0.0716582	FALSE	-0.00866774	FALSE	0.00590143	FALSE
k__Bacteria; p__Actinobacteria; c__Actinobacteria; o__Actinomycetales; f__Dermabacteraceae; g__Brachybacterium; s__, 6e360cc7df0d4a9a7d9ce4109c59a166	-1.92152	TRUE	0.384522	FALSE	5.14736	TRUE
k__Bacteria; p__Firmicutes; c__Bacilli; o__Lactobacillales; f__Streptococcaceae; g__Streptococcus; s__, 6e58b085d9e3bdbad0d9b13d25376f73	0.689132	FALSE	-0.0458645	TRUE	0.588834	TRUE
k__Bacteria; p__Firmicutes; c__Clostridia; o__Clostridiales; f__; g__; s__, 6e70787e144ed81fefaf783732828dbb	-0.145912	FALSE	0.885034	FALSE	0.829102	FALSE
k__Bacteria; p__Firmicutes; c__Clostridia; o__Clostridiales; f__Ruminococcaceae; g__; s__, 6e8668416e8e6c4ccada8f6ac5bd62b3	1.04771	FALSE	-1.44953	FALSE	3.39485	FALSE
k__Bacteria; p__Firmicutes; c__Clostridia; o__Clostridiales; f__Clostridiaceae; g__Clostridium; s__perfringens, 6eb56983f223c398856cbf8a67dff6cd	-0.0891246	FALSE	0.774107	TRUE	0.78493	TRUE
k__Bacteria; p__Proteobacteria; c__Gammaproteobacteria; o__Pseudomonadales; f__Pseudomonadaceae; g__Pseudomonas, 6ec7d27ccda9e704434f288df14fa813	1.11371	FALSE	-2.7253	FALSE	14.1292	FALSE
k__Bacteria; p__Firmicutes; c__Clostridia; o__Clostridiales; f__Ruminococcaceae; g__; s__, 6ef071d5fb9df9d043d24aea0c4d0529	-0.145912	FALSE	1.63151	TRUE	2.75689	TRUE
k__Bacteria; p__Firmicutes; c__Bacilli; o__Bacillales; f__Paenibacillaceae; g__Saccharibacillus; s__kuerlensis, 6f0fb055f0b700e190200eae96114e63	1.85104	FALSE	-3.70315	FALSE	17.7545	FALSE
k__Bacteria; p__Firmicutes; c__Clostridia; o__Clostridiales; f__Ruminococcaceae; g__Ruminococcus; s__flavefaciens, 6f6260e093325ad7153efdb6b1b132a8	-0.346925	FALSE	0.830621	FALSE	1.71363	FALSE
k__Bacteria; p__Actinobacteria; c__Actinobacteria; o__Actinomycetales; f__Actinomycetaceae; g__; s__, 6f65d73a6316fa7fd07d6dc857bc76b9	1.24418	TRUE	0.396643	TRUE	1.5641	TRUE
k__Bacteria; p__Proteobacteria; c__Betaproteobacteria; o__Burkholderiales; f__Alcaligenaceae; g__Alcaligenes; s__faecalis, 6f83e756982678d0bb3e2e66dc261f60	-0.145912	FALSE	0.0447064	FALSE	0.0248565	FALSE
k__Bacteria; p__Bacteroidetes; c__Bacteroidia; o__Bacteroidales; f__[Paraprevotellaceae]; g__; s__, 6fb20291bf16ee87fbea6f746252a521	-1.03723	FALSE	-1.46353	FALSE	2.42561	FALSE
k__Bacteria; p__Proteobacteria; c__Alphaproteobacteria; o__Rhizobiales; f__Brucellaceae, 6fc75c52f3dc8cd8ee8ece8be99cbed2	-0.145912	FALSE	1.4184	TRUE	2.07254	TRUE
k__Bacteria; p__Firmicutes; c__Clostridia; o__Clostridiales; f__Lachnospiraceae; g__; s__, 701a3b717e15f0c22b17a989e3fd807a	-0.225345	FALSE	-2.89928	FALSE	12.2734	FALSE
k__Bacteria; p__Firmicutes; c__Clostridia; o__Clostridiales; f__Christensenellaceae; g__; s__, 7031e251e8fcbbef9b0d850ae63fdb0b	1.04771	FALSE	3.09	TRUE	10.4082	TRUE
k__Bacteria; p__Bacteroidetes; c__Bacteroidia; o__Bacteroidales; f__Porphyromonadaceae; g__Macellibacteroides; s__fermentans, 7042191a6daedf34273eabf74a9aeff7	-1.06768	FALSE	-1.32998	FALSE	1.89269	FALSE
k__Bacteria; p__Actinobacteria; c__Actinobacteria; o__Actinomycetales; f__Corynebacteriaceae; g__Corynebacterium; s__, 70530faa01a35148ae3c795471690509	0.986257	FALSE	3.6491	TRUE	14.168	TRUE
k__Bacteria; p__Firmicutes; c__Clostridia; o__Clostridiales; f__[Mogibacteriaceae]; g__; s__, 70a5a4992baf7a50d35e87a3463d484b	-1.08968	FALSE	-1.45175	FALSE	2.11425	FALSE
k__Bacteria; p__Firmicutes; c__Clostridia; o__Clostridiales; f__Ruminococcaceae; g__Oscillospira; s__, 70b0e64e3d08d64cda089e91f6994469	0.15093	FALSE	-3.0971	FALSE	13.8039	FALSE
k__Bacteria; p__Bacteroidetes; c__Bacteroidia; o__Bacteroidales; f__Bacteroidaceae; g__Bacteroides; s__uniformis, 70d55baf78e9ac4d0babeac5dcbae5c2	1.11567	FALSE	0.707956	FALSE	1.7114	FALSE
k__Bacteria; p__Actinobacteria; c__Actinobacteria; o__Actinomycetales; f__Pseudonocardiaceae; g__Pseudonocardia; s__, 70e1ac269eb768b57586df06030717d8	1.37498	FALSE	-3.70315	FALSE	16.1332	FALSE
k__Bacteria; p__Bacteroidetes; c__Bacteroidia; o__Bacteroidales; f__Prevotellaceae; g__Prevotella; s__, 70ef66b1ef489b7697ba20f9eef2fd25	-2.06336	FALSE	-3.87189	FALSE	17.5112	FALSE
k__Bacteria; p__Bacteroidetes; c__Flavobacteriia; o__Flavobacteriales; f__Flavobacteriaceae; g__; s__, 710d94322f91389753c3f5b124f8b599	-0.145912	FALSE	-0.403278	FALSE	0.1719	FALSE
k__Bacteria; p__Firmicutes; c__Bacilli; o__Bacillales; f__Staphylococcaceae; g__Staphylococcus; s__, 71a66f218b1c2f166af9ca2be83faf9c	-0.145912	FALSE	-0.856461	FALSE	0.7376	FALSE
k__Bacteria; p__Proteobacteria; c__Gammaproteobacteria; o__Pseudomonadales; f__Moraxellaceae, 71d65c7b0d1a45c367dd3cf0b1542be3	1.1217	FALSE	-0.653967	FALSE	1.72093	FALSE
k__Bacteria; p__Firmicutes; c__Bacilli; o__Gemellales; f__Gemellaceae; g__Gemella; s__, 71de78cf9e09254e450f65ac8f125199	2.38875	TRUE	3.82048	TRUE	19.943	TRUE
k__Bacteria; p__Bacteroidetes; c__Flavobacteriia; o__Flavobacteriales; f__[Weeksellaceae]; g__; s__, 71e29b8066350ce78fb1ac02ae309012	0.539043	FALSE	-2.54171	FALSE	9.05913	FALSE
k__Bacteria; p__Proteobacteria; c__Alphaproteobacteria; o__Caulobacterales; f__Caulobacteraceae; g__Brevundimonas; s__diminuta, 71fd06bf8c25e42ed875df9c9ed704f7	1.08361	FALSE	-1.59038	FALSE	3.94133	FALSE
k__Bacteria; p__Firmicutes; c__Bacilli; o__Bacillales; f__Planococcaceae, 72643d31ed1406f605353ea408c131dd	1.6584	FALSE	-3.70315	FALSE	16.8545	FALSE
k__Bacteria; p__Verrucomicrobia; c__Verruco-5; o__WCHB1-41; f__RFP12; g__; s__, 72985386ea8395f1ebf92ec7608b2f87	-0.145912	FALSE	0.0123924	FALSE	0.0219084	FALSE
k__Bacteria; p__Firmicutes; c__Clostridia; o__Clostridiales; f__Peptostreptococcaceae; g__Peptostreptococcus; s__, 72a110617e83bcbb94ee9800177c8a1b	0.268042	FALSE	-2.07022	FALSE	5.94741	FALSE
k__Bacteria; p__Firmicutes; c__Clostridia; o__Clostridiales; f__Lachnospiraceae; g__Clostridium; s__aldenense, 72b697005f092fdb51e447238175cfaa	0.879018	FALSE	0.445375	FALSE	0.946419	FALSE
k__Bacteria; p__Proteobacteria; c__Gammaproteobacteria; o__Pseudomonadales; f__Pseudomonadaceae, 72dcc0df76446652cd980fd5af854996	-0.145912	FALSE	3.72866	TRUE	14.4094	TRUE
k__Bacteria; p__Bacteroidetes; c__Flavobacteriia; o__Flavobacteriales; f__Flavobacteriaceae; g__Myroides; s__odoratimimus, 735fffdb6340f2c3ec9945fd43e0b3e1	1.16429	TRUE	1.05489	TRUE	1.6132	TRUE
k__Bacteria; p__Bacteroidetes; c__Bacteroidia; o__Bacteroidales; f__[Paraprevotellaceae]; g__[Prevotella]; s__, 737abd013db427b478ba95f298d6dfe3	-0.145912	FALSE	0.555493	FALSE	0.34408	FALSE
k__Bacteria; p__Spirochaetes; c__Spirochaetes; o__Spirochaetales; f__Spirochaetaceae; g__Treponema; s__, 7382fd3072d38f82f602212100accf82	1.10158	FALSE	0.509071	FALSE	1.44232	FALSE
k__Bacteria; p__Proteobacteria; c__Gammaproteobacteria; o__Pasteurellales; f__Pasteurellaceae, 73a5a6afe7bf258a5e2d22c36c398c24	1.638	TRUE	1.4859	TRUE	3.6919	TRUE
k__Bacteria; p__Actinobacteria; c__Actinobacteria; o__Actinomycetales; f__Micrococcaceae; g__Arthrobacter; s__, 73a5a88eed56c9ded56df0de8cfaf7bd	0.00589573	FALSE	1.36018	TRUE	2.57297	TRUE
k__Bacteria; p__Bacteroidetes; c__Bacteroidia; o__Bacteroidales; f__Bacteroidaceae; g__Bacteroides; s__ovatus, 7440aa816171ce9e81d9b67d2dda61c6	2.66825	TRUE	7.50725	TRUE	62.0816	TRUE
k__Bacteria; p__Proteobacteria; c__Betaproteobacteria; o__Burkholderiales; f__Comamonadaceae; g__Comamonas; s__, 7450b25446fc3af33620d3f05cabe093	1.41732	TRUE	1.99092	TRUE	4.20863	TRUE
k__Bacteria; p__Firmicutes; c__Clostridia; o__Clostridiales; f__Ruminococcaceae; g__; s__, 7451bd049f3440009afa6ced39fd8ef7	1.08986	FALSE	0.165163	FALSE	1.20378	FALSE
k__Bacteria; p__Proteobacteria; c__Betaproteobacteria; o__Burkholderiales; f__Comamonadaceae; g__Comamonas; s__, 746d1abb22c8e42ff46aec37d3653111	0.252823	FALSE	-1.90067	FALSE	6.0067	FALSE
Unassigned, 7470f86be8393e840d3347a9de3f4cfe	-1.13431	FALSE	-0.142906	FALSE	1.72403	FALSE
k__Bacteria; p__Firmicutes; c__Clostridia; o__Clostridiales; f__Clostridiaceae; g__Clostridium; s__baratii, 7477258d83dffa9d4b14208c4f31723c	-0.671154	FALSE	-0.713185	FALSE	0.722896	FALSE
k__Bacteria; p__Firmicutes; c__Erysipelotrichi; o__Erysipelotrichales; f__Erysipelotrichaceae; g__L7A_E11; s__, 7482b71d43cf688b6bddb59519042247	0.420416	FALSE	-0.298364	FALSE	0.388859	FALSE
k__Bacteria; p__Firmicutes; c__Clostridia; o__Clostridiales; f__Lachnospiraceae; g__; s__, 74e12a8659e93cbea164cd49ae404d9d	-0.145912	FALSE	1.59317	TRUE	2.62179	TRUE
k__Bacteria; p__Firmicutes; c__Clostridia; o__Clostridiales; f__Ruminococcaceae; g__Oscillospira; s__, 74f8d685660c72f08eb9458717e388d6	-1.0515	FALSE	-1.10588	FALSE	1.52088	FALSE
k__Bacteria; p__Bacteroidetes; c__Bacteroidia; o__Bacteroidales; f__Porphyromonadaceae; g__Paludibacter; s__, 750a8d38abb1bf6c31decba32c0f820c	-0.145912	FALSE	-0.367252	FALSE	0.143822	FALSE
k__Bacteria; p__Firmicutes; c__Clostridia; o__Clostridiales; f__Ruminococcaceae; g__; s__, 75191bdaba66421b49378423ea6e8bf5	-0.145912	FALSE	1.55721	TRUE	2.52586	TRUE
k__Bacteria; p__Firmicutes; c__Clostridia; o__Clostridiales; f__Ruminococcaceae; g__; s__, 75279bf7c9e0de11598d0e73c39da9a8	1.09437	FALSE	-0.522758	FALSE	1.5146	FALSE
k__Bacteria; p__Bacteroidetes; c__Flavobacteriia; o__Flavobacteriales; f__[Weeksellaceae], 7561716f20fb65bb8d6d637a5fbb5d65	-1.88045	FALSE	-2.50942	FALSE	11.9073	FALSE
k__Bacteria; p__Proteobacteria; c__Gammaproteobacteria; o__Pseudomonadales; f__Moraxellaceae; g__Moraxella; s__, 75671cf16df73be6d3c2d63a3c621f6f	1.29531	TRUE	0.957162	TRUE	1.9036	TRUE
k__Bacteria; p__Actinobacteria; c__Actinobacteria; o__Actinomycetales; f__Micrococcaceae, 7578c5de6fc7522a59fd16539df6f9da	1.65552	FALSE	-1.99404	FALSE	7.16028	FALSE
k__Bacteria; p__Firmicutes; c__Clostridia; o__Clostridiales, 75d5540da57e7dec46f3c72112a9ee52	-1.1087	FALSE	-1.02841	FALSE	1.58751	FALSE
k__Bacteria; p__Firmicutes; c__Bacilli; o__Lactobacillales; f__Aerococcaceae; g__Alloiococcus; s__, 75dd1ba6b6f489401bd64a794a9a8b4b	0.324756	FALSE	-0.784773	FALSE	1.30223	FALSE
k__Bacteria; p__Firmicutes; c__Clostridia; o__Clostridiales; f__Ruminococcaceae, 762c20336116b7b3237d0c9ecadb8759	1.90467	FALSE	-0.576592	FALSE	4.00324	FALSE
k__Bacteria; p__Bacteroidetes; c__Bacteroidia; o__Bacteroidales; f__Prevotellaceae; g__Prevotella; s__, 7651a00d76a4ce9630de177e24649dfd	1.10338	FALSE	-1.20483	FALSE	2.76521	FALSE
k__Bacteria; p__Firmicutes; c__Clostridia; o__Clostridiales; f__Clostridiaceae; g__; s__, 769f5e299de2770fd0ed0afae250ea87	0.979646	FALSE	-0.811699	FALSE	1.65013	FALSE
k__Bacteria; p__Proteobacteria; c__Gammaproteobacteria; o__Pasteurellales; f__Pasteurellaceae; g__Haemophilus; s__parasuis, 76a6be1845812b5113f65623e5668a1b	-0.145912	FALSE	-0.59172	FALSE	0.358256	FALSE
k__Bacteria; p__Verrucomicrobia; c__Verruco-5; o__WCHB1-41; f__; g__; s__, 76c8ad463d98123558f588f6d83753c3	-0.145912	FALSE	-0.288546	FALSE	0.0959094	FALSE
k__Bacteria; p__Actinobacteria; c__Actinobacteria; o__Actinomycetales; f__Propionibacteriaceae; g__Tessaracoccus; s__bendigoensis, 76cf45cd50f3e13122e5608667ad522c	-0.145912	FALSE	0.460028	FALSE	0.249548	FALSE
k__Bacteria; p__Firmicutes; c__Clostridia; o__Clostridiales, 76e0dbd62b96c21b0e047398c0e067d4	-0.145912	FALSE	-0.225955	FALSE	0.0640104	FALSE
k__Bacteria; p__Bacteroidetes; c__Bacteroidia; o__Bacteroidales; f__Prevotellaceae; g__Prevotella; s__, 76e60e3d3d44578ec12c6b0b64f311e8	-1.03723	FALSE	-0.936622	FALSE	1.55246	FALSE
k__Bacteria; p__Firmicutes; c__Clostridia; o__Clostridiales; f__Lachnospiraceae; g__; s__, 76ed5a013974d20ad1381bb3de4e3149	-1.28768	FALSE	0.192642	TRUE	2.80795	TRUE
k__Bacteria; p__Bacteroidetes; c__Bacteroidia; o__Bacteroidales; f__Bacteroidaceae; g__Bacteroides; s__uniformis, 77087c966bd1f46d43d2c4913475bc98	1.72554	FALSE	-3.70315	FALSE	17.1668	FALSE
k__Bacteria; p__Actinobacteria; c__Actinobacteria; o__Actinomycetales; f__Dietziaceae; g__Dietzia; s__, 7708b3224b394ec04027dd58c0ed0e70	1.12189	FALSE	1.11762	TRUE	2.4625	TRUE
k__Bacteria; p__Proteobacteria; c__Gammaproteobacteria; o__Oceanospirillales; f__Halomonadaceae; g__Halomonas, 774f86ac799258e15ea009c97614122d	0.477256	FALSE	-3.35795	FALSE	13.6527	FALSE
k__Bacteria; p__Firmicutes; c__Erysipelotrichi; o__Erysipelotrichales; f__Erysipelotrichaceae; g__[Eubacterium]; s__biforme, 7793e6c94c77f08fae41afe3b01f1f9d	-0.23194	TRUE	0.0185312	FALSE	0.078483	TRUE
k__Bacteria; p__Firmicutes; c__Clostridia; o__Clostridiales; f__Veillonellaceae; g__Veillonella; s__, 77df771887e0bf824e3cdcd2f6774506	-0.0701209	FALSE	-2.97654	FALSE	12.6971	FALSE
k__Bacteria; p__Actinobacteria; c__Actinobacteria; o__Actinomycetales; f__Corynebacteriaceae; g__Corynebacterium; s__, 77e5fd6708beb08c7a1cfa07d6bb9da2	1.69684	FALSE	-3.90632	FALSE	19.5319	FALSE
k__Bacteria; p__Firmicutes; c__Clostridia; o__Clostridiales; f__Peptostreptococcaceae, 77f9131fb4980fd9cea3667014fe5261	-1.44315	FALSE	-0.86062	FALSE	2.41304	FALSE
k__Bacteria; p__Bacteroidetes; c__Bacteroidia; o__Bacteroidales; f__Bacteroidaceae; g__Bacteroides; s__, 7805508b1a77ecfae0400c2ba3d574fb	1.50819	FALSE	-3.48554	FALSE	16.1879	FALSE
k__Bacteria; p__Bacteroidetes; c__Bacteroidia; o__Bacteroidales; f__Bacteroidaceae; g__Bacteroides; s__, 780b4e35dc025aa19d83805e9937b3e4	-0.145912	FALSE	3.686	TRUE	14.0142	TRUE
k__Bacteria; p__Bacteroidetes; c__Bacteroidia; o__Bacteroidales; f__Prevotellaceae; g__Prevotella; s__, 78427780299d7f33235401e2d6ada9bc	-0.145912	FALSE	-0.821893	FALSE	0.675699	FALSE
k__Bacteria; p__Firmicutes; c__Clostridia; o__Clostridiales; f__Lachnospiraceae, 7859e7a1bae3b376eb1178f542b28340	-1.64062	FALSE	-0.967354	FALSE	2.81496	FALSE
k__Bacteria; p__Bacteroidetes; c__Flavobacteriia; o__Flavobacteriales; f__Flavobacteriaceae; g__; s__, 78c004fbb72e53bd80051934fe81dcf1	0.55319	FALSE	1.15101	FALSE	1.32567	FALSE
k__Bacteria; p__Firmicutes; c__Clostridia; o__Clostridiales; f__Ruminococcaceae; g__; s__, 78d4fcb2c4ec8249ad136095684bf5a5	1.10998	FALSE	-1.10894	FALSE	2.54278	FALSE
k__Bacteria; p__Bacteroidetes; c__Flavobacteriia; o__Flavobacteriales; f__[Weeksellaceae]; g__Wautersiella; s__, 7907399639f9ea182626d299fe9005b0	-0.0166763	FALSE	0.758151	FALSE	0.668972	FALSE
k__Bacteria; p__Firmicutes; c__Clostridia; o__Clostridiales; f__Ruminococcaceae; g__Oscillospira; s__, 7931ef4ba7852a196ef9674b8fc64631	1.10555	FALSE	1.11317	TRUE	2.40645	TRUE
k__Bacteria; p__Firmicutes; c__Clostridia; o__Clostridiales; f__Ruminococcaceae; g__; s__, 794629049e3ab96b2e2f3942be5201ad	-0.161557	FALSE	-1.9437	FALSE	5.58581	FALSE
k__Bacteria; p__Bacteroidetes; c__Bacteroidia; o__Bacteroidales; f__S24-7; g__; s__, 79c6a68e573f0b121a31b75e5b93ad6f	0.142741	FALSE	-0.818947	FALSE	0.883738	FALSE
k__Bacteria; p__Proteobacteria; c__Betaproteobacteria; o__Burkholderiales; f__Alcaligenaceae; g__Alcaligenes; s__faecalis, 79c7a730c62ba428b30eb8d8c053ad30	1.10858	FALSE	-0.902001	FALSE	2.09631	FALSE
k__Bacteria; p__Firmicutes; c__Erysipelotrichi; o__Erysipelotrichales; f__Erysipelotrichaceae; g__[Eubacterium]; s__dolichum, 7a1a7d3362a2f4e3bb2b0f088b9a6b84	-0.145912	FALSE	0.724835	FALSE	0.57008	FALSE
k__Bacteria; p__Firmicutes; c__Clostridia; o__Clostridiales; f__[Tissierellaceae]; g__; s__, 7a331d01b0c361d4fa2e7744483df090	1.0249	FALSE	1.5697	TRUE	3.37025	TRUE
k__Bacteria; p__Proteobacteria; c__Gammaproteobacteria; o__Enterobacteriales; f__Enterobacteriaceae; g__Enterobacter, 7a5b875cf99ddb93b84ed03d5105530d	0.104145	FALSE	-2.88483	FALSE	12.8629	FALSE
k__Bacteria; p__Bacteroidetes; c__Bacteroidia; o__Bacteroidales; f__Porphyromonadaceae; g__Porphyromonas; s__, 7a730129de3b289b49e825881e201252	0.222788	FALSE	-0.807281	FALSE	0.97141	FALSE
k__Bacteria; p__Bacteroidetes; c__Bacteroidia; o__Bacteroidales; f__[Paraprevotellaceae]; g__CF231; s__, 7a828662d659867f24b3522f0e47b751	1.83811	FALSE	1.9373	TRUE	7.00524	TRUE
k__Bacteria; p__Bacteroidetes; c__Bacteroidia; o__Bacteroidales, 7b12d19c7d815db061b66c774e1ee446	-1.09254	FALSE	-1.53924	FALSE	2.3764	FALSE
k__Bacteria; p__Actinobacteria; c__Actinobacteria; o__Actinomycetales; f__Corynebacteriaceae; g__Corynebacterium; s__, 7b6cf08b6602525d23e012b949495429	-0.467507	FALSE	-3.67511	FALSE	17.0935	FALSE
k__Bacteria; p__Firmicutes; c__Clostridia; o__Clostridiales; f__Lachnospiraceae; g__Roseburia, 7b6d335d29fb8edf989ba7d03a848d84	2.83769	TRUE	0.332853	FALSE	8.13805	TRUE
k__Bacteria; p__Bacteroidetes; c__Bacteroidia; o__Bacteroidales; f__S24-7; g__; s__, 7b89dee04a54ebb35450b7ca81ab24a6	-0.145912	FALSE	2.77472	TRUE	7.89321	TRUE
k__Bacteria; p__Firmicutes; c__Bacilli; o__Lactobacillales; f__Enterococcaceae; g__Vagococcus; s__, 7b9217efb3078242fdcbb89ee0648a48	0.684424	FALSE	-2.8338	FALSE	15.56	FALSE
k__Bacteria; p__Proteobacteria; c__Gammaproteobacteria; o__Pasteurellales; f__Pasteurellaceae; g__Haemophilus; s__parasuis, 7bc3b4881d37d0a407d6d9652d3f81a7	1.90122	FALSE	0.378394	FALSE	3.72459	FALSE
k__Bacteria; p__Proteobacteria; c__Gammaproteobacteria; o__Pseudomonadales; f__Moraxellaceae; g__Moraxella; s__, 7bf5bc877f08b8da3440b7cf0063f38f	-1.91455	FALSE	-2.89291	FALSE	13.9611	FALSE
k__Bacteria; p__Firmicutes; c__Bacilli; o__Bacillales; f__Staphylococcaceae; g__Staphylococcus; s__, 7bf6a961962a5e7c50ffbaab8f7e3254	-1.76728	TRUE	-2.73278	TRUE	7.47386	TRUE
k__Bacteria; p__Actinobacteria; c__Actinobacteria; o__Actinomycetales; f__Micrococcaceae; g__; s__, 7c2455e49d10800a7a6538baa33a104e	-2.60234	TRUE	-2.69945	TRUE	9.86198	TRUE
k__Bacteria; p__Actinobacteria; c__Actinobacteria; o__Actinomycetales; f__Corynebacteriaceae; g__Corynebacterium; s__, 7c3e5dc46aa187915ee3181838428e4c	1.11819	FALSE	-1.66477	FALSE	4.19192	FALSE
k__Bacteria; p__Actinobacteria; c__Actinobacteria; o__Actinomycetales; f__Corynebacteriaceae; g__Corynebacterium; s__, 7c86993bd69696875a9dc35b24b552a1	-0.171222	FALSE	-0.790445	FALSE	0.683842	FALSE
k__Bacteria; p__Planctomycetes; c__Planctomycetia; o__Pirellulales; f__Pirellulaceae; g__; s__, 7ca0d38e85e797d681a43360c4e1879f	0.628383	FALSE	-0.128853	FALSE	0.536105	FALSE
k__Bacteria; p__Firmicutes; c__Clostridia; o__Clostridiales; f__Lachnospiraceae; g__Clostridium, 7cd4efa29b942711d9a324e442bd9268	1.775	TRUE	2.27421	TRUE	5.41277	TRUE
k__Bacteria; p__Firmicutes; c__Clostridia; o__Clostridiales; f__Lachnospiraceae, 7d1d6af8a5a1d65942db1bc42296780d	-1.05292	FALSE	-1.20949	FALSE	1.77324	FALSE
k__Bacteria; p__Bacteroidetes; c__Flavobacteriia; o__Flavobacteriales; f__Flavobacteriaceae, 7d2434fde34ef9e79b4427cf6cebf710	1.05935	FALSE	-0.958024	FALSE	2.15754	FALSE
k__Bacteria; p__Firmicutes; c__Clostridia; o__Clostridiales; f__; g__; s__, 7d3c2fc798add680f99effb6fd15f05a	0.105344	FALSE	-0.105152	FALSE	0.0301596	FALSE
k__Bacteria; p__Firmicutes; c__Erysipelotrichi; o__Erysipelotrichales; f__Erysipelotrichaceae; g__Erysipelothrix; s__, 7d6f49214492fd0a911ef760d1c78c7c	-1.90225	FALSE	-3.43781	FALSE	15.8981	FALSE
k__Bacteria; p__Actinobacteria; c__Actinobacteria; o__Actinomycetales; f__Corynebacteriaceae; g__Corynebacterium; s__, 7de46ad56d57f3a44e9322ae24c9135f	-0.145912	FALSE	0.380776	FALSE	0.180856	FALSE
k__Bacteria; p__Bacteroidetes; c__Bacteroidia; o__Bacteroidales; f__Prevotellaceae; g__Prevotella; s__, 7def34816074011d064a2a25e1b813ec	-1.13419	FALSE	-1.62052	FALSE	2.6342	FALSE
k__Bacteria; p__Bacteroidetes; c__Bacteroidia; o__Bacteroidales; f__; g__; s__, 7df3676d1cced03f4c4e55d8cf025bd9	-0.145912	FALSE	0.222628	FALSE	0.0798049	FALSE
k__Bacteria; p__Firmicutes; c__Clostridia; o__Clostridiales; f__; g__; s__, 7e2c074b4ce4279217e0ef72c6b43699	1.04771	FALSE	-0.615132	FALSE	1.52731	FALSE
k__Bacteria; p__Proteobacteria; c__Gammaproteobacteria; o__Xanthomonadales; f__Xanthomonadaceae; g__Wohlfahrtiimonas; s__, 7e2d9a5f3acb6b1e200197beff1c27a5	1.74859	FALSE	2.10076	TRUE	7.28448	TRUE
k__Bacteria; p__Proteobacteria; c__Betaproteobacteria; o__Burkholderiales; f__Comamonadaceae; g__Delftia; s__, 7e537c12b9af4d0e06d9c229f25d2176	0.778701	FALSE	-1.8728	FALSE	6.24638	FALSE
k__Bacteria; p__Proteobacteria; c__Gammaproteobacteria; o__Pseudomonadales; f__Moraxellaceae; g__Moraxella; s__, 7e5aebcd926a6938709457a31caa401f	-1.91265	FALSE	-2.88526	FALSE	13.9271	FALSE
k__Bacteria; p__Firmicutes; c__Clostridia; o__Clostridiales; f__Lachnospiraceae; g__; s__, 7ec92c7d6a034472332c40a84fe00b39	-0.145912	FALSE	0.702553	FALSE	0.537786	FALSE
k__Bacteria; p__Firmicutes; c__Bacilli; o__Lactobacillales; f__Streptococcaceae; g__Streptococcus; s__, 7eda57845432f183974d91c5a8de829d	-1.37329	FALSE	-2.70291	FALSE	13.9671	FALSE
k__Bacteria; p__Tenericutes; c__Mollicutes; o__RF39; f__; g__; s__, 7ef3c73ff16cff9740ce1f4b3b1d104b	1.10274	FALSE	-2.79742	FALSE	9.44802	FALSE
k__Bacteria; p__Firmicutes; c__Bacilli; o__Lactobacillales; f__Aerococcaceae; g__Aerococcus; s__, 7f0382e4c15d441d0283ddf11c3427b4	1.05935	FALSE	-1.52428	FALSE	3.7057	FALSE
k__Bacteria; p__Proteobacteria; c__Alphaproteobacteria; o__Rhizobiales; f__Rhizobiaceae; g__Kaistia; s__, 7f057a192874ff6203399229be21588c	-0.145912	FALSE	0.302417	FALSE	0.121491	FALSE
k__Bacteria; p__Bacteroidetes; c__Sphingobacteriia; o__Sphingobacteriales; f__Sphingobacteriaceae; g__Sphingobacterium; s__mizutaii, 7f12ef090e1a73c954011f6999416fe0	1.01462	FALSE	-0.162303	FALSE	1.07456	FALSE
k__Bacteria; p__Spirochaetes; c__Spirochaetes; o__Spirochaetales; f__Spirochaetaceae; g__Treponema; s__, 7f210f529794c01f7a9052ec724a44d0	-0.145912	FALSE	0.254716	FALSE	0.0936195	FALSE
k__Bacteria; p__Firmicutes; c__Clostridia; o__Clostridiales; f__Clostridiaceae; g__Clostridium, 7f84738512349722a1f8fab01ef974df	-0.145912	FALSE	3.9734	TRUE	16.1101	TRUE
k__Bacteria; p__Firmicutes; c__Clostridia; o__Clostridiales, 7f8bddc6cecf99bc580e00681ac9dab4	-0.145912	FALSE	0.27178	FALSE	0.102032	FALSE
k__Bacteria; p__Firmicutes; c__Clostridia; o__Clostridiales; f__Christensenellaceae; g__; s__, 7f915a1eea33dfd9c6aade88fb05e452	1.63379	FALSE	-0.883536	FALSE	3.50902	FALSE
k__Bacteria; p__Firmicutes; c__Clostridia; o__Clostridiales; f__[Tissierellaceae]; g__Anaerococcus; s__, 7faa88dad7819e06efbe2b29eb7c53a0	-1.51658	TRUE	-2.23504	TRUE	4.99569	TRUE
k__Bacteria; p__Firmicutes; c__Clostridia; o__Clostridiales; f__Christensenellaceae; g__; s__, 7fd6a8fd06f07f444172e3789e19d84a	-1.29278	FALSE	0.38605	TRUE	2.79325	TRUE
k__Bacteria; p__Bacteroidetes; c__Sphingobacteriia; o__Sphingobacteriales; f__Sphingobacteriaceae; g__; s__, 7ff8f46509de1dd3a3eec2e4bd5ac9cc	-0.532434	FALSE	-0.182172	TRUE	0.34087	TRUE
k__Bacteria; p__Proteobacteria; c__Gammaproteobacteria; o__Enterobacteriales; f__Enterobacteriaceae, 80774cc1d0a850f0a1a9d45f2c5ab7df	-1.78019	FALSE	-3.12197	FALSE	14.7494	FALSE
k__Bacteria; p__Firmicutes; c__Clostridia; o__Clostridiales; f__Ruminococcaceae; g__Ruminococcus; s__, 80cbf1f9eb4415a3da87bb7a1fa0d6ef	1.11225	TRUE	1.70032	TRUE	3.0211	TRUE
k__Bacteria; p__Bacteroidetes; c__Flavobacteriia; o__Flavobacteriales; f__Flavobacteriaceae; g__Myroides; s__odoratimimus, 812a7928f2ab72304f00a9e635d03f6f	0.326327	FALSE	-0.344054	FALSE	0.309741	FALSE
k__Bacteria; p__Firmicutes; c__Clostridia; o__Clostridiales; f__Clostridiaceae; g__Clostridium; s__, 81358bd90139b85d2a920895e924bcc6	-1.24879	FALSE	-1.41114	FALSE	2.02541	FALSE
k__Bacteria; p__Firmicutes; c__Bacilli; o__Lactobacillales; f__Streptococcaceae; g__Streptococcus; s__agalactiae, 813e694b5b17cc13cac2f62a26f6707c	-10.5959	TRUE	-5.97263	TRUE	116.004	TRUE
k__Bacteria; p__Proteobacteria; c__Gammaproteobacteria; o__Pseudomonadales; f__Pseudomonadaceae; g__Pseudomonas; s__, 8144e3f5463bf440bdbdd71684a7b0b2	-1.09226	FALSE	-1.1842	FALSE	1.51073	FALSE
k__Bacteria; p__Firmicutes; c__Bacilli; o__Bacillales; f__Staphylococcaceae; g__Jeotgalicoccus; s__psychrophilus, 8146deefacadef2055916d06c19a3abd	1.12717	TRUE	3.29069	TRUE	11.7674	TRUE
k__Bacteria; p__Actinobacteria; c__Actinobacteria; o__Actinomycetales; f__Corynebacteriaceae; g__Corynebacterium; s__, 815b9c990f4d1035ea228d82ba8120dc	1.10158	FALSE	0.731136	TRUE	1.7091	TRUE
k__Bacteria; p__Firmicutes; c__Clostridia; o__Clostridiales; f__Ruminococcaceae; g__; s__, 81d3a3941664ad10d9f65321412ebfff	-0.145912	FALSE	1.4886	TRUE	2.32707	TRUE
k__Bacteria; p__Bacteroidetes; c__Bacteroidia; o__Bacteroidales; f__Porphyromonadaceae; g__Porphyromonas; s__, 81e707dd5be62500c71abde8ae0e318b	-0.145912	FALSE	0.303367	FALSE	0.121652	FALSE
k__Bacteria; p__Firmicutes; c__Bacilli; o__Bacillales; f__Planococcaceae; g__Rummeliibacillus; s__, 82361b4a40282c09ce2c6f8627e4d9b2	3.97148	TRUE	3.99603	TRUE	31.4155	TRUE
k__Bacteria; p__Bacteroidetes; c__Bacteroidia; o__Bacteroidales; f__Porphyromonadaceae; g__Paludibacter; s__, 8245cf360ff3ed64e759a67bfaee6510	-0.145912	FALSE	-0.122038	FALSE	0.0322454	FALSE
k__Bacteria; p__Firmicutes; c__Bacilli; o__Bacillales; f__Staphylococcaceae; g__Staphylococcus; s__, 8270ef16a97526023e95ac0236c92f78	-0.145912	FALSE	-0.228214	FALSE	0.0665583	FALSE
k__Bacteria; p__Firmicutes; c__Bacilli; o__Lactobacillales; f__Streptococcaceae; g__Streptococcus; s__, 827268ddef59ec0a13cb2d22d0e7545c	-0.145912	FALSE	0.089556	FALSE	0.0322858	FALSE
k__Bacteria; p__Firmicutes; c__Bacilli; o__Lactobacillales; f__Streptococcaceae; g__Streptococcus; s__, 82729b3953d55e80e2d26dff124fadbe	0.626459	FALSE	-1.54724	TRUE	5.63378	TRUE
k__Bacteria; p__Firmicutes; c__Clostridia; o__Clostridiales; f__; g__; s__, 82b97d3e4042196df9c0257bf665fa64	3.02357	TRUE	0.616312	TRUE	9.30783	TRUE
k__Bacteria; p__Bacteroidetes; c__Flavobacteriia; o__Flavobacteriales; f__[Weeksellaceae]; g__; s__, 82c798092d5431d9e4b52fa4ccc64d04	-1.39677	FALSE	-1.08818	FALSE	1.96618	FALSE
k__Bacteria; p__Proteobacteria; c__Gammaproteobacteria; o__Pseudomonadales; f__Moraxellaceae; g__Acinetobacter, 82f1d4ac438baf38a7355772fd769a0d	1.35882	FALSE	1.05443	FALSE	1.93092	FALSE
k__Bacteria; p__Firmicutes; c__Bacilli; o__Bacillales; f__Planococcaceae; g__Solibacillus; s__, 832e56a198a6f62814c1843c94056909	1.42519	FALSE	0.520712	FALSE	2.16914	FALSE
k__Bacteria; p__Proteobacteria; c__Deltaproteobacteria; o__Desulfovibrionales; f__Desulfovibrionaceae; g__Desulfovibrio; s__, 834e7d802ee76222794acc9a76aa03a4	-0.145912	FALSE	0.109629	FALSE	0.036229	FALSE
k__Bacteria; p__Firmicutes; c__Clostridia; o__Clostridiales; f__Ruminococcaceae; g__; s__, 83d66a3ead6d304d2147ab1294b5a595	-0.145912	FALSE	0.563025	FALSE	0.358645	FALSE
k__Bacteria; p__Bacteroidetes; c__Bacteroidia; o__Bacteroidales; f__; g__; s__, 83edf891d20c85c030cbed3098585de6	1.10454	FALSE	0.64526	FALSE	1.59849	FALSE
k__Bacteria; p__Bacteroidetes; c__Sphingobacteriia; o__Sphingobacteriales; f__Sphingobacteriaceae; g__Sphingobacterium; s__, 83f530bb0f6c2e83bed10273addbd558	-0.145912	FALSE	-0.26843	FALSE	0.0828165	FALSE
k__Bacteria; p__Proteobacteria; c__Gammaproteobacteria; o__Pseudomonadales; f__Moraxellaceae; g__Acinetobacter; s__, 83fa20212d27c945dc226efd782a7303	-0.145912	FALSE	0.426818	FALSE	0.214079	FALSE
k__Bacteria; p__Firmicutes; c__Clostridia; o__Clostridiales; f__Christensenellaceae; g__; s__, 841aec931c1c49300b628876e042068d	-0.145912	FALSE	-0.698401	FALSE	0.490075	FALSE
k__Bacteria; p__Actinobacteria; c__Actinobacteria; o__Actinomycetales; f__Dietziaceae; g__Dietzia; s__, 842c4b034c49f128fd20b9206b8cc072	0.486088	FALSE	0.535541	TRUE	0.385198	TRUE
k__Bacteria; p__Firmicutes; c__Clostridia; o__Clostridiales; f__Lachnospiraceae; g__; s__, 8475148ca985122464623e26e34a6876	-1.26171	FALSE	-1.19279	FALSE	1.91314	FALSE
k__Bacteria; p__Firmicutes; c__Clostridia; o__Clostridiales; f__Lachnospiraceae, 84e602f786c84159273e273abf312f38	-1.12499	FALSE	-1.08231	FALSE	1.62202	FALSE
k__Bacteria; p__Firmicutes; c__Clostridia; o__Clostridiales; f__Ruminococcaceae, 84ef3df6e411274d958de7c38db5f9bb	0.0129983	FALSE	1.14874	TRUE	1.49316	TRUE
k__Bacteria; p__Proteobacteria; c__Gammaproteobacteria; o__Pseudomonadales; f__Moraxellaceae, 85041293e33383e0986809c4af455535	-1.8841	FALSE	-1.81926	FALSE	3.6852	FALSE
k__Bacteria; p__Actinobacteria; c__Actinobacteria; o__Actinomycetales; f__Dermabacteraceae; g__Brachybacterium; s__, 85406f5cbce0248b3e43213d10c14d0d	-0.854845	FALSE	-0.928633	FALSE	0.993273	FALSE
k__Bacteria; p__Proteobacteria; c__Gammaproteobacteria; o__Enterobacteriales; f__Enterobacteriaceae, 854750bea11f66578db88e55c0aaa97c	0.40808	FALSE	-2.76377	FALSE	10.8951	FALSE
k__Bacteria; p__Bacteroidetes; c__Bacteroidia; o__Bacteroidales; f__Porphyromonadaceae; g__Porphyromonas; s__, 8562451184ea96fb46d3ef7b892701df	-0.145912	FALSE	1.59397	TRUE	2.6263	TRUE
k__Bacteria; p__Firmicutes; c__Clostridia; o__Clostridiales; f__Clostridiaceae; g__; s__, 858f0eeb57288e17fd9fe6ffc21d1c46	-0.145912	FALSE	0.700995	FALSE	0.528856	FALSE
k__Bacteria; p__Firmicutes; c__Erysipelotrichi; o__Erysipelotrichales; f__Erysipelotrichaceae; g__; s__, 85c841fb0dc6ef23adec3d60ebab837d	-1.27009	FALSE	0.222376	TRUE	3.67794	TRUE
k__Bacteria; p__Firmicutes; c__Clostridia; o__Clostridiales; f__Ruminococcaceae; g__Oscillospira; s__, 85e5f4133e5ea47da3e24828bdf463f5	-0.677166	TRUE	0.200402	FALSE	0.808168	TRUE
k__Bacteria; p__Proteobacteria; c__Gammaproteobacteria; o__Pseudomonadales; f__Moraxellaceae; g__Acinetobacter; s__schindleri, 8635978207cbddd62c216e5a908c4f52	-0.145912	FALSE	0.581983	FALSE	0.374255	FALSE
k__Bacteria; p__Proteobacteria; c__Betaproteobacteria; o__Burkholderiales; f__Alcaligenaceae; g__Achromobacter; s__, 8638fcc42f3a34c959caa1111e3fc207	-0.145912	FALSE	0.105932	FALSE	0.0355282	FALSE
k__Bacteria; p__Firmicutes; c__Erysipelotrichi; o__Erysipelotrichales; f__Erysipelotrichaceae, 8642205ca2f82827f4adbae89438fa54	1.66023	FALSE	1.05258	TRUE	3.79333	TRUE
k__Bacteria; p__Firmicutes; c__Erysipelotrichi; o__Erysipelotrichales; f__Erysipelotrichaceae; g__; s__, 86518ec41dc674796f535429c799f43d	1.67807	FALSE	2.39495	TRUE	8.35529	TRUE
k__Bacteria; p__Firmicutes; c__Erysipelotrichi; o__Erysipelotrichales; f__Erysipelotrichaceae; g__RFN20; s__, 866b0276e87f9229ea0cef2b7d57115d	-1.33915	FALSE	-3.62962	FALSE	18.3773	FALSE
k__Bacteria; p__Proteobacteria; c__Gammaproteobacteria; o__Xanthomonadales; f__Xanthomonadaceae; g__Stenotrophomonas; s__, 86892b48f1290a2879e1dc8250f9c8c5	-0.139916	FALSE	-0.664133	TRUE	0.470542	TRUE
k__Bacteria; p__Bacteroidetes; c__Flavobacteriia; o__Flavobacteriales; f__Flavobacteriaceae; g__; s__, 86d17143f99330dddfbc9b846981ba7e	-0.145912	FALSE	0.337967	FALSE	0.143211	FALSE
k__Bacteria; p__Firmicutes; c__Clostridia; o__Clostridiales; f__[Tissierellaceae]; g__GW-34; s__, 86ee0ecc9525d1cc06a703f4a456fdad	0.227857	FALSE	-3.67189	TRUE	24.7211	TRUE
k__Bacteria; p__Firmicutes; c__Clostridia; o__Clostridiales; f__Lachnospiraceae; g__Oribacterium; s__, 8710b751261b8ed2d39b94b5d4c89617	1.1082	FALSE	1.69751	TRUE	4.00001	TRUE
k__Bacteria; p__Firmicutes; c__Clostridia; o__Clostridiales; f__Lachnospiraceae; g__; s__, 87405b48943de3f8caa553e1493eb0e6	1.5426	FALSE	2.93877	TRUE	10.7938	TRUE
k__Bacteria; p__Firmicutes; c__Clostridia; o__Clostridiales; f__Clostridiaceae; g__Clostridium; s__perfringens, 875f9ef9a121a3002ea097444690a20a	0.580191	FALSE	-1.33809	FALSE	2.27004	FALSE
k__Bacteria; p__Proteobacteria; c__Betaproteobacteria; o__Burkholderiales; f__Comamonadaceae, 87617f5c33c8e2609f7bcd9fa34a2ab8	-0.145912	FALSE	1.07005	TRUE	1.20626	TRUE
k__Bacteria; p__TM7; c__TM7-3; o__I025; f__Rs-045; g__; s__, 878241aa821aacc2c50e8042df415e91	1.09437	FALSE	-0.72661	FALSE	1.78762	FALSE
k__Bacteria; p__Bacteroidetes; c__Bacteroidia; o__Bacteroidales; f__S24-7; g__; s__, 878e27d4bde48175c1dc69139b5d75bf	1.92372	FALSE	0.581891	FALSE	4.00501	FALSE
k__Bacteria; p__Firmicutes; c__Erysipelotrichi; o__Erysipelotrichales; f__Erysipelotrichaceae; g__[Eubacterium]; s__, 87f1a65167b538864cfbd1d37900e043	1.92696	FALSE	1.40984	TRUE	5.44008	TRUE
k__Bacteria; p__Bacteroidetes; c__Sphingobacteriia; o__Sphingobacteriales; f__Sphingobacteriaceae; g__Sphingobacterium; s__mizutaii, 8839e74735e317902b75931ddfdaeb28	-0.990311	FALSE	1.6977	TRUE	13.6417	TRUE
k__Bacteria; p__Firmicutes; c__Clostridia; o__Clostridiales; f__Ruminococcaceae; g__; s__, 884c4ba9cff9e4685deccc6f8c5f15d3	-0.145912	FALSE	0.277762	FALSE	0.106503	FALSE
k__Bacteria; p__Firmicutes; c__Clostridia; o__Clostridiales; f__Ruminococcaceae; g__Ruminococcus; s__, 8853e57b7055b08ab191e95a94a286ff	1.09229	FALSE	0.334339	FALSE	1.27628	FALSE
k__Bacteria; p__Proteobacteria; c__Alphaproteobacteria; o__; f__; g__; s__, 887701f8ec1a22b2afcfe6164e307cb0	-1.12499	FALSE	-1.63116	FALSE	2.67266	FALSE
k__Bacteria; p__Firmicutes; c__Clostridia; o__Clostridiales; f__Clostridiaceae; g__Clostridium; s__paraputrificum, 8878a0465f5d22d1c56917fe650a7df3	0.113196	FALSE	0.0370548	FALSE	0.0129916	FALSE
k__Bacteria; p__Firmicutes; c__Bacilli; o__Bacillales; f__Planococcaceae; g__Solibacillus; s__, 889d507cf4dfda206714840d7a65dfc9	1.91365	FALSE	0.691899	FALSE	4.09467	FALSE
k__Bacteria; p__Firmicutes; c__Clostridia; o__Clostridiales; f__Ruminococcaceae; g__; s__, 88abda5bca3c1f1aca64299ecdbe9648	1.05935	FALSE	1.64351	TRUE	3.65913	TRUE
k__Bacteria; p__Actinobacteria; c__Actinobacteria; o__Actinomycetales; f__Dermabacteraceae; g__Brachybacterium; s__, 88accbc36e540433e7a6425753704841	0.740632	FALSE	1.8367	TRUE	3.39072	TRUE
k__Bacteria; p__Tenericutes; c__Mollicutes; o__Anaeroplasmatales; f__Anaeroplasmataceae; g__Anaeroplasma; s__, 88d1bd1399a5d3ab538259e7241557ab	-0.145912	FALSE	1.37667	TRUE	2.00885	TRUE
k__Bacteria; p__Proteobacteria; c__Betaproteobacteria; o__Neisseriales; f__Neisseriaceae, 8900e2d2c282c67b72f1b95588c7e163	-0.145912	FALSE	0.060914	FALSE	0.0264621	FALSE
k__Bacteria; p__Firmicutes; c__Bacilli; o__Lactobacillales; f__Enterococcaceae; g__Enterococcus; s__, 892a20bbdc3ce599dc0c5d9f0866c352	1.90046	FALSE	2.57589	TRUE	9.98188	TRUE
k__Bacteria; p__Bacteroidetes; c__Bacteroidia; o__Bacteroidales; f__[Odoribacteraceae]; g__Butyricimonas; s__, 89a550e5879deb5cf120a6ffa2d21be9	-1.28339	FALSE	-1.45867	FALSE	2.42085	FALSE
k__Bacteria; p__Actinobacteria; c__Coriobacteriia; o__Coriobacteriales; f__Coriobacteriaceae; g__Collinsella; s__aerofaciens, 89a8ff5ac3ee1abbc0d2ff53b51c6db0	1.67459	FALSE	-1.36305	FALSE	4.83034	FALSE
k__Bacteria; p__Bacteroidetes; c__Flavobacteriia; o__Flavobacteriales; f__[Weeksellaceae]; g__Cloacibacterium; s__, 89ad88b91e12fcce5d5790fd77000a57	0.613845	FALSE	-3.26419	FALSE	17.7299	FALSE
k__Bacteria; p__Firmicutes; c__Clostridia; o__Clostridiales; f__Lachnospiraceae; g__; s__, 89c45ca0d1f94704795c45f263bc055f	-1.78715	FALSE	-0.639948	TRUE	4.2992	TRUE
k__Bacteria; p__Firmicutes; c__Bacilli; o__Lactobacillales; f__Lactobacillaceae; g__Lactobacillus; s__reuteri, 8a0dfdab2c3a5b08ec7883467ade0c2d	-1.92934	FALSE	-2.02751	FALSE	4.38951	FALSE
k__Bacteria; p__Bacteroidetes; c__Bacteroidia; o__Bacteroidales; f__[Paraprevotellaceae]; g__[Prevotella]; s__, 8a1acd1746427b20616faef9c0720067	1.10943	FALSE	0.203072	FALSE	1.26374	FALSE
k__Bacteria; p__Firmicutes; c__Clostridia; o__Clostridiales; f__Veillonellaceae; g__Megasphaera; s__, 8a7324e886369b7827bb4fb286695378	0.990146	FALSE	-1.69518	FALSE	3.94229	FALSE
k__Bacteria; p__Firmicutes; c__Clostridia; o__Clostridiales; f__Ruminococcaceae; g__; s__, 8a747cb2878bb2d5de41815c39494245	1.08701	FALSE	0.269533	FALSE	1.23552	FALSE
k__Bacteria; p__Proteobacteria; c__Gammaproteobacteria; o__Pseudomonadales; f__Moraxellaceae; g__Acinetobacter, 8ac31778b588c99aa8fc8730376e5ee3	-0.145912	FALSE	0.65075	FALSE	0.462456	FALSE
k__Bacteria; p__Bacteroidetes; c__Flavobacteriia; o__Flavobacteriales; f__[Weeksellaceae]; g__Wautersiella; s__, 8ace6d74b4f21ca334c553dbca29c9f4	-0.238136	FALSE	-0.528638	TRUE	0.295342	TRUE
k__Bacteria; p__Proteobacteria; c__Gammaproteobacteria; o__Pseudomonadales; f__Pseudomonadaceae; g__Pseudomonas; s__, 8ad13d604d5defe378dcaa163b544ba9	-0.145912	FALSE	1.10994	TRUE	1.28427	TRUE
k__Bacteria; p__Actinobacteria; c__Actinobacteria; o__Actinomycetales; f__Corynebacteriaceae; g__Corynebacterium; s__stationis, 8ad892182824f9dfa76b7fc2764deee4	2.07059	FALSE	0.231428	FALSE	7.49809	FALSE
k__Bacteria; p__Proteobacteria; c__Betaproteobacteria; o__Neisseriales; f__Neisseriaceae, 8b503895635a9d0637ad274f68684b5e	1.89797	FALSE	2.82325	TRUE	11.2239	TRUE
k__Bacteria; p__Firmicutes; c__Bacilli; o__Lactobacillales; f__Carnobacteriaceae; g__Trichococcus; s__, 8b79ec114ac195fb78b4da6f33dd3073	1.53046	FALSE	-3.70315	FALSE	16.5334	FALSE
k__Bacteria; p__Firmicutes; c__Bacilli; o__Lactobacillales; f__Lactobacillaceae; g__Lactobacillus; s__helveticus, 8bc5171e701726a50bccfc34719ef6c3	0.433409	TRUE	-2.04083	FALSE	9.41541	TRUE
k__Bacteria; p__Proteobacteria; c__Alphaproteobacteria; o__Sphingomonadales; f__Sphingomonadaceae; g__Sphingomonas, 8bd0baaa9ea72c47687ebd4d1aafa380	-2.6292	TRUE	-2.56915	FALSE	11.6475	TRUE
k__Bacteria; p__Actinobacteria; c__Actinobacteria; o__Actinomycetales; f__Promicromonosporaceae; g__Cellulosimicrobium; s__, 8c012b17bba8b5b445b56c4e25ffc7b0	-0.145912	FALSE	0.504289	FALSE	0.28887	FALSE
k__Bacteria; p__Proteobacteria; c__Betaproteobacteria; o__Burkholderiales; f__Comamonadaceae; g__Comamonas; s__, 8c23c22d631e51bcba1949aa8d7951d6	0.0570023	FALSE	-3.78646	FALSE	18.1636	FALSE
k__Bacteria; p__Proteobacteria; c__Betaproteobacteria; o__Burkholderiales; f__Alcaligenaceae; g__Achromobacter; s__, 8c2eb65c91bf0e6b0c1469768dcd2394	-0.914689	FALSE	-2.28992	FALSE	5.933	FALSE
k__Bacteria; p__Firmicutes; c__Clostridia; o__Clostridiales; f__Ruminococcaceae; g__; s__, 8c69fc297e461a9ce43642cecfcfbc6e	-0.0935116	FALSE	-0.687506	FALSE	0.481361	FALSE
k__Bacteria; p__Proteobacteria; c__Gammaproteobacteria; o__Enterobacteriales; f__Enterobacteriaceae; g__Morganella; s__morganii, 8c93bc0efa4a075f07b31cf379b20e6e	1.7128	FALSE	-3.70315	FALSE	17.1348	FALSE
k__Bacteria; p__Firmicutes; c__Bacilli; o__Bacillales; f__Bacillaceae; g__Bacillus, 8cb24777cb48dde0aac60dfeca125d10	-1.13292	FALSE	-1.04649	FALSE	1.49908	FALSE
k__Bacteria; p__Proteobacteria; c__Gammaproteobacteria; o__Aeromonadales; f__Succinivibrionaceae; g__Anaerobiospirillum; s__, 8cbbca2fb88a5fd483750d66ae220f07	1.09619	FALSE	-1.10119	FALSE	2.49941	FALSE
k__Bacteria; p__Firmicutes; c__Clostridia; o__Clostridiales; f__Ruminococcaceae; g__; s__, 8cd0e4a1470312203cbd5aa57b6f0bb6	1.10506	FALSE	0.750537	FALSE	1.74467	FALSE
k__Bacteria; p__Bacteroidetes; c__Bacteroidia; o__Bacteroidales; f__Prevotellaceae; g__Prevotella; s__, 8d14c6b22ede1255ca9053039ff66ec6	0.160026	FALSE	0.000556172	FALSE	0.0277202	FALSE
k__Bacteria; p__Firmicutes; c__Bacilli; o__Bacillales; f__Staphylococcaceae; g__Staphylococcus, 8d1571af89b262c319da428cbde485ca	-1.91806	FALSE	-2.9586	FALSE	14.2447	FALSE
k__Bacteria; p__Firmicutes; c__Bacilli; o__Bacillales; f__Planococcaceae; g__Solibacillus; s__, 8d411fd0eca780613c3cd8a48c42b821	0.869814	FALSE	-0.766208	FALSE	5.78358	FALSE
k__Bacteria; p__Firmicutes; c__Clostridia; o__Clostridiales; f__Ruminococcaceae; g__Ruminococcus; s__bromii, 8d478879084ed7c88660c8b0c4b24923	1.11036	FALSE	1.95873	TRUE	4.96965	TRUE
k__Bacteria; p__Proteobacteria; c__Betaproteobacteria; o__Burkholderiales; f__Comamonadaceae; g__Comamonas; s__, 8d7ebda5d25a1a1f0224291d44081874	1.11137	FALSE	1.55227	TRUE	3.55554	TRUE
k__Bacteria; p__Firmicutes; c__Clostridia; o__Clostridiales; f__[Tissierellaceae]; g__Tissierella_Soehngenia; s__, 8d82a5b61cee087701483d222806c492	1.81151	FALSE	1.22976	TRUE	4.63407	TRUE
k__Bacteria; p__Firmicutes; c__Clostridia; o__Clostridiales; f__[Tissierellaceae]; g__Tissierella_Soehngenia; s__, 8da2a396d6cf0c21abb4a818054f8f79	-0.679155	FALSE	-1.18704	FALSE	1.41182	FALSE
k__Bacteria; p__TM7; c__TM7-3; o__; f__; g__; s__, 8dbe7aff894901a13c16c65ed0b2167b	-2.11679	TRUE	-4.33178	TRUE	22.9252	TRUE
k__Bacteria; p__Bacteroidetes; c__Sphingobacteriia; o__Sphingobacteriales; f__Sphingobacteriaceae; g__Sphingobacterium; s__mizutaii, 8dc6b55b98c52bd1002ab25f52039d87	0.881956	FALSE	0.578709	TRUE	0.854615	TRUE
k__Bacteria; p__Firmicutes; c__Clostridia; o__Clostridiales; f__Lachnospiraceae; g__Coprococcus; s__, 8e1c530f69c7e1ebb1377b68a5069ce9	-0.408019	FALSE	-0.341943	TRUE	0.182668	TRUE
k__Bacteria; p__Firmicutes; c__Clostridia; o__Clostridiales; f__Ruminococcaceae; g__; s__, 8e7c3496ee86df72727373f8da797b38	1.66799	FALSE	1.41543	TRUE	4.7073	TRUE
k__Bacteria; p__Proteobacteria; c__Alphaproteobacteria; o__Rhodobacterales; f__Rhodobacteraceae; g__Anaerospora; s__, 8e8c773bf6513cb8aeb5fb6cbf456812	-0.145912	FALSE	0.484998	FALSE	0.269422	FALSE
k__Bacteria; p__Firmicutes; c__Clostridia; o__Clostridiales; f__; g__; s__, 8eab794874b7cd2d12123c2712bd1d76	-0.145912	FALSE	0.457147	FALSE	0.247516	FALSE
k__Bacteria; p__Firmicutes; c__Clostridia; o__Clostridiales; f__Veillonellaceae; g__Anaerovibrio; s__, 8eeebed760c2141e9e97be769267f359	1.12024	FALSE	-0.669134	FALSE	1.73226	FALSE
k__Bacteria; p__Proteobacteria; c__Alphaproteobacteria; o__Rhizobiales; f__Bradyrhizobiaceae; g__Afipia; s__, 8f2bbe692f7aca0f2c3959c3cf312b1d	-0.123093	FALSE	-2.42795	FALSE	11.031	FALSE
k__Bacteria; p__Bacteroidetes; c__Flavobacteriia; o__Flavobacteriales; f__Flavobacteriaceae; g__; s__, 8f567c91c2857c2733b7655769956d9b	0.965137	FALSE	-0.430663	FALSE	1.14302	FALSE
k__Bacteria; p__Firmicutes; c__Clostridia; o__Clostridiales; f__[Mogibacteriaceae]; g__; s__, 8f6cab269b0e9c75fb86b4e1f1046fbd	1.09919	FALSE	0.0850115	FALSE	1.21097	FALSE
k__Bacteria; p__Firmicutes; c__Clostridia; o__Clostridiales; f__Lachnospiraceae; g__Blautia; s__, 8f6e2a91e20994c00566a5ff2b49506e	-0.393251	FALSE	-0.501616	FALSE	0.314111	FALSE
k__Bacteria; p__Proteobacteria; c__Gammaproteobacteria; o__Pseudomonadales; f__Moraxellaceae; g__Enhydrobacter; s__, 8f72de27ce69d5db6547394caccaa7e0	-1.8272	FALSE	-2.5784	FALSE	12.4496	FALSE
k__Bacteria; p__Firmicutes; c__Clostridia; o__Clostridiales; f__[Tissierellaceae]; g__; s__, 8fb67cea0e39774628b8fb8e6f094bdf	-0.260118	FALSE	-2.89813	FALSE	14.3456	FALSE
k__Bacteria; p__Bacteroidetes; c__Sphingobacteriia; o__Sphingobacteriales; f__Sphingobacteriaceae; g__Sphingobacterium; s__, 8fd5b48a540e8ea1a722e346f19b833d	1.9176	FALSE	3.40115	TRUE	14.9799	TRUE
k__Bacteria; p__Proteobacteria; c__Gammaproteobacteria; o__Enterobacteriales; f__Enterobacteriaceae; g__Klebsiella; s__, 8fd88bade4ab12bca62cbcef70c3c6f0	-0.6797	TRUE	-3.3774	TRUE	17.1284	TRUE
k__Bacteria; p__Firmicutes; c__Bacilli; o__Lactobacillales; f__Lactobacillaceae; g__Lactobacillus; s__delbrueckii, 8ff4b703b883458daeacfb28a62eb141	3.63686	TRUE	1.92761	TRUE	15.5199	TRUE
k__Bacteria; p__Bacteroidetes; c__Bacteroidia; o__Bacteroidales; f__Prevotellaceae; g__Prevotella; s__, 8ff51b244ff5f74b3a462e7b55848964	1.10711	FALSE	0.334139	FALSE	1.31339	FALSE
k__Bacteria; p__Cyanobacteria; c__Chloroplast; o__Streptophyta; f__; g__; s__, 9002efc8d0aae0e00570a0ef34a8f2f4	2.57506	TRUE	0.0422737	FALSE	6.63094	TRUE
k__Bacteria; p__Firmicutes; c__Clostridia; o__Clostridiales; f__Lachnospiraceae, 902d8f67d3ef7fec32c8b3b3c1ad0ba3	-0.145912	FALSE	3.11474	TRUE	10.0086	TRUE
k__Bacteria; p__Firmicutes; c__Clostridia; o__Clostridiales; f__[Mogibacteriaceae]; g__; s__, 9046ce2c64669e683169550ee94f36d4	-0.235152	TRUE	-2.71079	TRUE	8.16244	TRUE
k__Bacteria; p__Proteobacteria; c__Gammaproteobacteria; o__Pseudomonadales; f__Moraxellaceae; g__Acinetobacter; s__, 907bd7e4392e8294db736747a93c1071	-0.253078	FALSE	-1.9781	FALSE	6.00454	FALSE
k__Bacteria; p__Bacteroidetes; c__Bacteroidia; o__Bacteroidales; f__Prevotellaceae; g__Prevotella; s__, 9081551af6ba9576c4905346cad061ce	1.1082	FALSE	3.15925	TRUE	10.9593	TRUE
k__Bacteria; p__Firmicutes; c__Clostridia; o__Clostridiales; f__[Mogibacteriaceae]; g__; s__, 909cfa140ec918dad3b6b909079d67a0	-2.05924	FALSE	-2.66646	FALSE	7.11007	FALSE
k__Bacteria; p__Proteobacteria; c__Alphaproteobacteria; o__Rhizobiales, 90a28b7b116b14d24815c706cbc90172	1.25579	FALSE	-1.48166	FALSE	14.9824	FALSE
k__Bacteria; p__Firmicutes; c__Bacilli; o__Lactobacillales; f__Leuconostocaceae; g__Leuconostoc; s__, 90c1ae30dde9d7fd3c5ef60974e63108	1.40824	FALSE	-0.786634	FALSE	2.86818	FALSE
k__Bacteria; p__Proteobacteria; c__Gammaproteobacteria; o__Enterobacteriales; f__Enterobacteriaceae, 90ef3546c96b52bd6f75d0579d0a4f1d	-1.80326	FALSE	-3.13225	FALSE	14.8072	FALSE
k__Bacteria; p__Verrucomicrobia; c__Verruco-5; o__WCHB1-41; f__WCHB1-25; g__; s__, 911612507a29750c4d49374b85fdd7e6	-1.03961	FALSE	-0.676067	FALSE	1.1123	FALSE
k__Bacteria; p__Proteobacteria; c__Gammaproteobacteria; o__Pasteurellales; f__Pasteurellaceae; g__Haemophilus; s__parasuis, 9157a9a3a09f272572ae1fbacb5e8325	-1.00738	FALSE	-1.05022	FALSE	1.32672	FALSE
k__Bacteria; p__Firmicutes; c__Bacilli; o__Lactobacillales; f__Aerococcaceae; g__Facklamia; s__, 9189f023c1f6592c0b40781e7eac7bc0	0.603264	FALSE	-1.49523	TRUE	7.56704	TRUE
k__Bacteria; p__Bacteroidetes; c__Bacteroidia; o__Bacteroidales; f__Bacteroidaceae; g__Bacteroides; s__, 918ac07af24f180f0acae2627ab71f08	-0.145912	FALSE	0.297836	FALSE	0.117841	FALSE
k__Bacteria; p__Firmicutes; c__Erysipelotrichi; o__Erysipelotrichales; f__Erysipelotrichaceae; g__gut; s__metagenome, 918fe28d99c53981dc96696ce3603494	-0.145912	FALSE	0.378652	FALSE	0.17415	FALSE
k__Bacteria; p__Bacteroidetes; c__Flavobacteriia; o__Flavobacteriales; f__[Weeksellaceae], 91a0b9d8e3b6c307ab2e26542065faad	-1.53657	FALSE	-2.54022	FALSE	12.9235	FALSE
k__Bacteria; p__Actinobacteria; c__Actinobacteria; o__Actinomycetales; f__Micrococcaceae; g__Arthrobacter; s__, 91abc2d19c08d86c12131f6fcdcd233d	2.60241	TRUE	0.588653	FALSE	7.07854	TRUE
k__Bacteria; p__Proteobacteria; c__Gammaproteobacteria; o__Pseudomonadales; f__Moraxellaceae; g__Psychrobacter; s__, 91bb1f6279bdd0db108112dff216539e	-1.89031	FALSE	-3.0802	FALSE	14.7067	FALSE
k__Bacteria; p__Fusobacteria; c__Fusobacteriia; o__Fusobacteriales; f__Fusobacteriaceae; g__Fusobacterium; s__, 91d396ac372d95f08438b06a85334e9e	2.18003	FALSE	-0.745897	FALSE	6.62368	FALSE
k__Bacteria; p__Firmicutes; c__Clostridia; o__Clostridiales; f__Ruminococcaceae, 91e8e78fd8618a54938787c5f600ae18	1.76367	FALSE	-3.70315	FALSE	17.5045	FALSE
k__Bacteria; p__Firmicutes; c__Clostridia; o__Clostridiales; f__Lachnospiraceae; g__; s__, 91ef2059145f8fb8b5bcc4454b33b74a	-0.145912	FALSE	0.139693	FALSE	0.0446043	FALSE
k__Bacteria; p__Bacteroidetes; c__Bacteroidia; o__Bacteroidales; f__Prevotellaceae; g__Prevotella; s__stercorea, 91ff4737c66431cf09bf36435cfa4660	1.11224	FALSE	-0.535401	FALSE	1.54762	FALSE
k__Bacteria; p__Bacteroidetes; c__Sphingobacteriia; o__Sphingobacteriales; f__Sphingobacteriaceae; g__Sphingobacterium; s__, 922541fb465c3f579fbb2993cd3bbab0	-0.145912	FALSE	1.5852	TRUE	2.6282	TRUE
k__Bacteria; p__Bacteroidetes; c__Bacteroidia; o__Bacteroidales; f__Bacteroidaceae; g__Bacteroides; s__caccae, 9243bc95f3bb4eba8fabc522fa335a7f	0.93836	FALSE	0.880586	TRUE	1.61395	TRUE
k__Bacteria; p__Tenericutes; c__Mollicutes; o__Mycoplasmatales; f__Mycoplasmataceae; g__Mycoplasma; s__hyorhinis, 92441a50439246d03ce76b23970f5df0	-1.53988	FALSE	-0.813687	FALSE	2.38744	FALSE
k__Bacteria; p__Actinobacteria; c__Actinobacteria; o__Actinomycetales; f__Brevibacteriaceae; g__Brevibacterium; s__, 9275256d0f66e8b28f3789b6f4e04f88	0.068089	FALSE	-3.28642	FALSE	15.0678	FALSE
k__Bacteria; p__Bacteroidetes; c__Bacteroidia; o__Bacteroidales; f__Porphyromonadaceae; g__; s__, 9293db88a434bfa2715ac85d5e76bc3a	-0.402877	FALSE	-1.3208	FALSE	1.8199	FALSE
k__Bacteria; p__Firmicutes; c__Bacilli; o__Bacillales; f__Planococcaceae; g__Solibacillus; s__, 92955ff8dc212b0c482e5efc5d63f8c5	1.1191	FALSE	-0.761486	FALSE	1.87184	FALSE
k__Bacteria; p__Proteobacteria; c__Gammaproteobacteria; o__Pseudomonadales; f__Moraxellaceae; g__Moraxella; s__, 929fc3f7d4f237e0489ef411d9bae83b	-0.595249	FALSE	-0.254616	FALSE	0.355901	FALSE
k__Bacteria; p__Firmicutes; c__Clostridia; o__Clostridiales; f__Lachnospiraceae; g__Roseburia, 92a58ccb062a2ff95c6200e96a0b690c	-0.145912	FALSE	0.616829	FALSE	0.423352	FALSE
k__Bacteria; p__Firmicutes; c__Clostridia; o__Clostridiales; f__[Tissierellaceae]; g__Peptoniphilus; s__, 92b04cb85aede1fc248af9db79e6ed3d	0.0520567	FALSE	-0.580983	FALSE	0.370058	FALSE
k__Bacteria; p__Firmicutes; c__Bacilli; o__Lactobacillales; f__Streptococcaceae; g__Streptococcus; s__, 92e13bf897e5dccf7acffb304a0b5800	13.9862	TRUE	1.88901	TRUE	197.592	TRUE
k__Bacteria; p__Firmicutes; c__Clostridia; o__Clostridiales; f__Lachnospiraceae; g__Coprococcus; s__, 931f03dbe23c89cea1c8351476297239	-0.145912	FALSE	1.68233	TRUE	2.916	TRUE
k__Bacteria; p__Firmicutes; c__Bacilli; o__Lactobacillales; f__Aerococcaceae; g__Alloiococcus; s__, 9322ba5e5c721e5bfa0e8ac1994f9617	-0.214944	FALSE	-3.43378	FALSE	19.5415	FALSE
k__Bacteria; p__Proteobacteria; c__Gammaproteobacteria; o__Pseudomonadales; f__Pseudomonadaceae; g__; s__, 934b4b2dd159a456dafbdf974c1beaba	-0.145912	FALSE	0.00107536	FALSE	0.0214755	FALSE
k__Bacteria; p__Firmicutes; c__Bacilli; o__Gemellales; f__Gemellaceae; g__Gemella; s__, 9350aa941f53a0f9b4086deb41e5e65f	0.185138	FALSE	0.339256	TRUE	0.123075	TRUE
k__Bacteria; p__Firmicutes; c__Clostridia; o__Clostridiales; f__[Tissierellaceae]; g__Helcococcus; s__, 93a9c893904abd439be45c46e729ffb3	1.08701	FALSE	-1.73199	FALSE	4.37149	FALSE
k__Bacteria; p__Firmicutes; c__Clostridia; o__Clostridiales; f__Lachnospiraceae; g__[Ruminococcus]; s__, 93b58b0ba0d326e9c8d1a81f8672c16a	0.866778	FALSE	-0.484937	FALSE	1.01519	FALSE
k__Bacteria; p__Firmicutes; c__Clostridia; o__Clostridiales; f__Lachnospiraceae; g__; s__, 93e39b0afdcbb7d04a4cc8fa110bd821	-1.06404	FALSE	0.0613389	TRUE	2.47899	TRUE
k__Bacteria; p__Firmicutes; c__Bacilli; o__Lactobacillales; f__Streptococcaceae; g__Streptococcus; s__, 9430ea55b4cbf3bb18087f2754adfa9f	-0.102196	FALSE	-1.1414	FALSE	1.58371	FALSE
k__Bacteria; p__Firmicutes; c__Bacilli; o__Bacillales; f__Bacillaceae; g__Bacillus; s__muralis, 94431eedb569c98cca38b0349fdf2f42	-0.145912	FALSE	1.77366	TRUE	3.25436	TRUE
k__Bacteria; p__Firmicutes; c__Bacilli; o__Bacillales; f__Staphylococcaceae; g__Staphylococcus, 94b251e81692642048c7df232da13d2d	-0.769046	FALSE	-0.77153	FALSE	0.76495	FALSE
k__Bacteria; p__Firmicutes; c__Bacilli; o__Bacillales; f__Staphylococcaceae; g__Staphylococcus; s__haemolyticus, 94e5c426709e3731d622c6d2e11c965e	1.12266	FALSE	0.0831715	FALSE	1.26439	FALSE
k__Bacteria; p__Firmicutes; c__Clostridia; o__Clostridiales; f__Ruminococcaceae, 94fd465cc50b94ddd030b3c3b0d7e826	2.69268	TRUE	0.656311	FALSE	7.62107	TRUE
k__Bacteria; p__Firmicutes; c__Clostridia; o__Clostridiales; f__Veillonellaceae; g__Veillonella; s__dispar, 94feb60582f1123d70c8ce065962b628	0.723605	TRUE	-3.13705	FALSE	19.7111	TRUE
k__Bacteria; p__Firmicutes; c__Clostridia; o__Clostridiales; f__Ruminococcaceae; g__; s__, 95533a9d4e8e6baa6c40fe5e7981ccf8	-0.145912	FALSE	1.50086	TRUE	2.34773	TRUE
k__Bacteria; p__Proteobacteria; c__Alphaproteobacteria; o__Rhizobiales; f__Phyllobacteriaceae; g__Mesorhizobium; s__, 9554c4285d3f4f6e7e9384b5d21b3274	-2.02847	FALSE	0.632786	TRUE	9.35521	TRUE
k__Bacteria; p__Bacteroidetes; c__Bacteroidia; o__Bacteroidales; f__[Paraprevotellaceae]; g__CF231; s__, 955edd406f4ac16de8cd46dc944c64ea	-0.145912	FALSE	0.466514	FALSE	0.251546	FALSE
k__Bacteria; p__Firmicutes; c__Clostridia; o__Clostridiales; f__Ruminococcaceae; g__Oscillospira; s__, 9568f802392baf4072d93382a2a76e66	-1.12773	FALSE	-0.053003	FALSE	1.41131	FALSE
k__Bacteria; p__Firmicutes; c__Bacilli; o__Bacillales; f__Staphylococcaceae; g__Staphylococcus; s__, 957ab590811dc97ca515a107e4cb1e88	1.66557	FALSE	-3.70315	FALSE	17.0164	FALSE
k__Bacteria; p__Firmicutes; c__Clostridia; o__Clostridiales; f__Ruminococcaceae; g__; s__, 95945308e50b002d898aaaf959cbbc80	1.10338	FALSE	-0.557565	FALSE	1.56463	FALSE
k__Bacteria; p__Firmicutes; c__Clostridia; o__Clostridiales; f__[Tissierellaceae]; g__Helcococcus; s__, 95a3fd529c55a2393b9fd2f85b640b85	-1.93786	FALSE	-3.26927	FALSE	15.4178	FALSE
k__Bacteria; p__Bacteroidetes; c__Bacteroidia; o__Bacteroidales; f__[Paraprevotellaceae]; g__YRC22; s__, 95d56c96383b0c866a6719682c962023	0.963084	FALSE	0.29681	FALSE	1.00644	FALSE
k__Bacteria; p__Bacteroidetes; c__Bacteroidia; o__Bacteroidales; f__S24-7; g__; s__, 95e7d9d85d58f9d244534165c6f95b5c	1.06787	FALSE	-1.08218	FALSE	2.4253	FALSE
k__Bacteria; p__Bacteroidetes; c__Bacteroidia; o__Bacteroidales; f__; g__; s__, 9661502ae4cc4632db920e7ded7fb382	-1.28905	FALSE	-1.1395	FALSE	1.87158	FALSE
k__Bacteria; p__Proteobacteria; c__Betaproteobacteria; o__Burkholderiales; f__Oxalobacteraceae; g__Janthinobacterium; s__, 966680cadb24fc17a081bdcaf2222c46	-0.431075	FALSE	-1.47546	FALSE	2.42727	FALSE
k__Bacteria; p__Firmicutes; c__Bacilli; o__Lactobacillales; f__Aerococcaceae; g__Facklamia; s__, 966b19a13130d60f05588914768900fe	0.0121759	FALSE	0.359747	FALSE	0.145541	FALSE
k__Bacteria; p__Actinobacteria; c__Actinobacteria; o__Actinomycetales; f__Actinomycetaceae; g__; s__, 968a233fcda74cc93c3f141d1d3ac975	-0.145912	FALSE	0.0490355	FALSE	0.0256768	FALSE
k__Bacteria; p__Proteobacteria; c__Gammaproteobacteria; o__Pseudomonadales; f__Pseudomonadaceae; g__; s__, 969c1da413cdf2c4c21714c742239642	1.09752	FALSE	-1.59038	FALSE	3.92844	FALSE
k__Bacteria; p__Actinobacteria; c__Actinobacteria; o__Actinomycetales; f__Corynebacteriaceae; g__Corynebacterium; s__, 96de0f5bdec7a436c657e40b70bdfd39	-1.24372	FALSE	1.26877	TRUE	9.67773	TRUE
k__Bacteria; p__Firmicutes; c__Clostridia; o__Clostridiales; f__Lachnospiraceae; g__Dorea; s__, 973ce33b0df923f64908dcf4d3b17b80	0.041433	FALSE	-1.20904	FALSE	1.94779	FALSE
k__Bacteria; p__Bacteroidetes; c__Bacteroidia; o__Bacteroidales; f__; g__; s__, 9788ac3a98c6b326eb4a37415bff572f	-0.145912	FALSE	-0.0163285	FALSE	0.0212919	FALSE
k__Bacteria; p__Firmicutes; c__Clostridia; o__Clostridiales; f__Peptostreptococcaceae; g__; s__, 97d34188a0bfc98ffbd2a06dc7bd8502	-0.914934	FALSE	0.546928	TRUE	3.06936	TRUE
k__Bacteria; p__Proteobacteria; c__Betaproteobacteria; o__Burkholderiales; f__Oxalobacteraceae; g__; s__, 97e1a1abe9e5c26c9d5ca8d24416fa1f	1.10916	FALSE	1.00201	TRUE	2.18283	TRUE
k__Bacteria; p__Proteobacteria; c__Gammaproteobacteria; o__Enterobacteriales; f__Enterobacteriaceae; g__Citrobacter; s__, 98352ae351e75a6aad1c26146d39315b	-1.10084	FALSE	-1.24585	FALSE	1.64288	FALSE
k__Bacteria; p__Firmicutes; c__Clostridia; o__Clostridiales; f__Clostridiaceae; g__Proteiniclasticum; s__, 98502dd94629509a5614d70f1afb0d3b	-1.13009	FALSE	-1.59294	FALSE	2.57572	FALSE
k__Bacteria; p__Firmicutes; c__Clostridia; o__Clostridiales; f__Clostridiaceae; g__; s__, 98c82aec2824fb63be5c41bba7b6aa64	-0.582496	FALSE	-3.0056	FALSE	13.6396	FALSE
k__Bacteria; p__Proteobacteria; c__Betaproteobacteria; o__Burkholderiales; f__Comamonadaceae; g__Comamonas; s__, 98ea667244eac60313ea621f66c60c6f	3.0648	TRUE	-0.633245	FALSE	9.89377	TRUE
k__Bacteria; p__Firmicutes; c__Clostridia; o__Clostridiales, 98ec938d60c53742a3937c40620fc44b	1.10651	FALSE	0.554497	TRUE	1.50003	TRUE
k__Bacteria; p__Firmicutes; c__Clostridia; o__Clostridiales; f__Ruminococcaceae; g__; s__, 9911b299415183cf21d35a3f4292a729	-0.145912	FALSE	0.904652	FALSE	0.86436	FALSE
k__Bacteria; p__Firmicutes; c__Clostridia; o__Clostridiales; f__Clostridiaceae; g__SMB53; s__, 9960b20e17a6ebd5bf31b249c3503956	0.807707	FALSE	0.878646	FALSE	0.778992	FALSE
k__Bacteria; p__Proteobacteria; c__Gammaproteobacteria; o__Enterobacteriales; f__Enterobacteriaceae, 99b4b08d63c3459f7ad9f4a23395d664	-0.0787147	FALSE	-3.03433	FALSE	12.4857	FALSE
k__Bacteria; p__Proteobacteria; c__Gammaproteobacteria; o__Pseudomonadales; f__Moraxellaceae; g__Acinetobacter; s__lwoffii, 9a0b70e6fac3a72fee23b067934e9076	-0.584025	TRUE	0.952995	FALSE	2.07361	TRUE
k__Bacteria; p__Proteobacteria; c__Betaproteobacteria; o__Neisseriales; f__Neisseriaceae; g__Neisseria; s__canis, 9a2700566bd79e8a95dd25f38712c890	-1.98582	FALSE	0.841538	TRUE	12.9269	TRUE
k__Bacteria; p__Firmicutes; c__Clostridia; o__Clostridiales; f__Christensenellaceae; g__; s__, 9a3da67ac619dbb007fa6f5225832fe0	-1.62256	FALSE	0.782261	TRUE	9.42528	TRUE
k__Bacteria; p__Firmicutes; c__Bacilli; o__Lactobacillales; f__Lactobacillaceae; g__Lactobacillus; s__manihotivorans, 9a4fffb47e1ccd58cddbd998dd533770	0.543357	TRUE	-1.25178	FALSE	2.81379	TRUE
k__Bacteria; p__Spirochaetes; c__Spirochaetes; o__Spirochaetales; f__Spirochaetaceae; g__Treponema; s__, 9a5588251b2f285fa0e5dcc09728b74b	-1.51333	FALSE	-0.38409	TRUE	3.13281	TRUE
k__Bacteria; p__Firmicutes; c__Clostridia; o__Clostridiales; f__Clostridiaceae, 9a66e69a9571f56ddecfa5d492cafb82	-0.168587	FALSE	-2.39126	FALSE	9.91989	FALSE
k__Bacteria; p__Proteobacteria; c__Gammaproteobacteria, 9aa0e1ecf1cec9af90f39d0286cdc1c8	-0.06176	FALSE	-2.09676	FALSE	5.98358	FALSE
k__Bacteria; p__Firmicutes; c__Clostridia; o__Clostridiales; f__; g__; s__, 9af2911f6df6d008cf67880633e1d491	1.71351	FALSE	0.178349	FALSE	2.95941	FALSE
k__Bacteria; p__Bacteroidetes; c__Bacteroidia; o__Bacteroidales; f__; g__; s__, 9b0399532828807cf20d08549d9bc6ab	-1.38038	FALSE	0.699256	TRUE	3.46829	TRUE
k__Bacteria; p__Firmicutes; c__Bacilli; o__Lactobacillales; f__Aerococcaceae; g__; s__, 9b1319c8ac45a21682526609905f1475	-1.1327	FALSE	-1.20322	FALSE	1.74521	FALSE
k__Bacteria; p__Firmicutes; c__Clostridia; o__Clostridiales; f__Peptococcaceae; g__Peptococcus; s__, 9b897c2a2f5099dcbb8cfa08ddee5032	-1.29359	FALSE	-2.35384	FALSE	6.75141	FALSE
k__Bacteria; p__Firmicutes; c__Clostridia; o__Clostridiales; f__; g__; s__, 9b8dbb10e946013146eb2f0a4369c028	0.52532	FALSE	-1.70408	FALSE	4.5599	FALSE
k__Bacteria; p__Tenericutes; c__Mollicutes; o__RF39; f__; g__; s__, 9ba70609362ed5c1594480746b1b65ba	-1.26976	FALSE	-2.39506	FALSE	7.35426	FALSE
k__Bacteria; p__Bacteroidetes; c__Bacteroidia; o__Bacteroidales; f__; g__; s__, 9be1b8ad127467ec474effee10166b34	-1.27691	FALSE	-1.64462	FALSE	2.72728	FALSE
k__Bacteria; p__Firmicutes; c__Clostridia; o__Clostridiales; f__Ruminococcaceae; g__Butyricicoccus; s__pullicaecorum, 9bea36cc4d1958d44a646741724b6316	1.11681	FALSE	-0.529262	FALSE	1.55121	FALSE
k__Bacteria; p__Bacteroidetes; c__Bacteroidia; o__Bacteroidales; f__Porphyromonadaceae; g__Porphyromonas; s__, 9c2070a76c1277b1623ad95488752f26	1.09958	FALSE	-0.0461751	FALSE	1.21715	FALSE
k__Bacteria; p__Actinobacteria; c__Actinobacteria; o__Actinomycetales, 9c2219424ffa407328df45cc7440f573	-0.430635	FALSE	-1.71981	FALSE	3.22834	FALSE
k__Bacteria; p__Firmicutes; c__Erysipelotrichi; o__Erysipelotrichales; f__Erysipelotrichaceae; g__; s__, 9c2c7c55c9754703679b17cf01245f56	-0.460733	FALSE	0.377235	TRUE	0.637681	TRUE
k__Bacteria; p__Bacteroidetes; c__Bacteroidia; o__Bacteroidales; f__Bacteroidaceae; g__Bacteroides; s__, 9c35eabd3b9238407b5dcfe4bd2fcb65	1.90565	FALSE	-3.70315	FALSE	17.919	FALSE
k__Bacteria; p__Firmicutes; c__Clostridia; o__Clostridiales; f__Ruminococcaceae; g__Ruminococcus; s__, 9cda306bfa89b41598d23c5f3b44784b	-1.89828	FALSE	-3.07881	FALSE	14.7077	FALSE
k__Bacteria; p__Firmicutes; c__Clostridia; o__Clostridiales; f__Ruminococcaceae; g__Oscillospira; s__, 9cdb9dbe98d86651359273ea1c595c84	0.292849	TRUE	0.458564	TRUE	0.215791	TRUE
k__Bacteria; p__Firmicutes; c__Clostridia; o__Clostridiales; f__Lachnospiraceae; g__Coprococcus; s__, 9ceb76c0afcf3ce6735be1a0d8a7016b	1.11029	FALSE	-0.44428	FALSE	1.45908	FALSE
k__Bacteria; p__Proteobacteria; c__Betaproteobacteria; o__Burkholderiales; f__Alcaligenaceae; g__Sutterella; s__, 9d200ab2b92cb2fa9114cc55d923cffb	1.10585	FALSE	0.411774	FALSE	1.37248	FALSE
k__Bacteria; p__Bacteroidetes; c__Sphingobacteriia; o__Sphingobacteriales; f__Sphingobacteriaceae; g__Sphingobacterium; s__, 9d34e288415eb53c4690d4883c507858	-0.145912	FALSE	1.73214	TRUE	3.10435	TRUE
k__Bacteria; p__Firmicutes; c__Clostridia; o__Clostridiales; f__Clostridiaceae, 9d9b0f81bfa1258d7b78cb736bbf8f3e	1.10454	FALSE	0.657999	FALSE	1.61542	FALSE
k__Bacteria; p__Proteobacteria; c__Alphaproteobacteria; o__Rhizobiales; f__Bradyrhizobiaceae; g__Bradyrhizobium, 9db2817f5c42be6a7bcbca662959982d	0.488038	FALSE	-0.673562	FALSE	4.89379	FALSE
k__Bacteria; p__Firmicutes; c__Clostridia; o__Clostridiales; f__Lachnospiraceae; g__; s__, 9df251784dde31e05f02b2ee1029d71c	-0.208789	FALSE	-0.574572	TRUE	0.334639	TRUE
k__Bacteria; p__Actinobacteria; c__Actinobacteria; o__Actinomycetales; f__Microbacteriaceae; g__Pseudoclavibacter; s__bifida, 9e1859fec04a8b4fd5f91d24caecc0b1	1.11559	FALSE	-0.647643	FALSE	1.69694	FALSE
k__Bacteria; p__Firmicutes; c__Bacilli; o__Lactobacillales; f__Enterococcaceae; g__Enterococcus; s__casseliflavus, 9e4976b3f22f2889ea2348b491c0feb0	-1.73103	FALSE	0.863234	TRUE	14.4723	TRUE
k__Bacteria; p__Proteobacteria; c__Gammaproteobacteria; o__Pseudomonadales; f__Moraxellaceae, 9e63173445b87498fb596d8790e00b10	-0.145912	FALSE	0.832572	FALSE	0.73813	FALSE
k__Bacteria; p__Firmicutes; c__Clostridia; o__Clostridiales; f__Lachnospiraceae; g__; s__, 9e93f9e4d10fec25a6af162b8147194c	-1.33664	FALSE	0.696723	TRUE	3.83234	TRUE
k__Bacteria; p__Firmicutes; c__Clostridia; o__Clostridiales; f__Ruminococcaceae; g__Oscillospira; s__, 9eb6f508c0c69a330701d41ee74434b8	0.39314	FALSE	-0.793859	FALSE	0.992747	FALSE
k__Bacteria; p__Actinobacteria; c__Actinobacteria; o__Actinomycetales; f__Corynebacteriaceae; g__Corynebacterium; s__stationis, 9ee572f974fbeb768ee59e9d8b0ace1d	1.21694	FALSE	-0.815761	FALSE	3.28234	FALSE
k__Bacteria; p__Firmicutes; c__Erysipelotrichi; o__Erysipelotrichales; f__Erysipelotrichaceae; g__Erysipelothrix; s__, 9ef00b168d6290f73a32b01fca21320f	-0.145912	FALSE	0.137181	FALSE	0.0434911	FALSE
k__Bacteria; p__Bacteroidetes; c__Bacteroidia; o__Bacteroidales; f__Prevotellaceae; g__Prevotella; s__, 9f18a48345b70f0c61ddcfe1aa7f0eab	1.09778	FALSE	-0.761486	FALSE	1.84859	FALSE
k__Bacteria; p__Proteobacteria; c__Gammaproteobacteria; o__Pseudomonadales; f__Moraxellaceae; g__Acinetobacter; s__lwoffii, 9f22cc5dd337f0d808d83ee4833fd8c5	-0.145912	FALSE	-2.04455	FALSE	4.25737	FALSE
k__Bacteria; p__Firmicutes; c__Bacilli; o__Lactobacillales; f__Lactobacillaceae; g__Lactobacillus; s__mucosae, 9f243a4a55a9ad0ff18de69eb6663088	-0.145912	FALSE	0.817185	TRUE	0.718598	TRUE
k__Bacteria; p__Bacteroidetes; c__Flavobacteriia; o__Flavobacteriales; f__Flavobacteriaceae; g__; s__, 9fb019ab48b12d348591f23bb760b08c	1.1082	FALSE	0.854936	FALSE	1.91704	FALSE
k__Bacteria; p__Bacteroidetes; c__Bacteroidia; o__Bacteroidales; f__Prevotellaceae; g__Prevotella; s__, 9fcb4f994d3d3f917bdc0e974ca2ba65	0.136128	FALSE	-0.238981	TRUE	0.115439	TRUE
k__Bacteria; p__Firmicutes; c__Bacilli; o__Lactobacillales; f__Enterococcaceae; g__Enterococcus; s__, 9fdfe67d252d3680adf8fbf98fa7e7d8	2.05703	TRUE	-1.45688	FALSE	29.3635	TRUE
k__Bacteria; p__Bacteroidetes; c__Bacteroidia; o__Bacteroidales; f__Prevotellaceae; g__Prevotella; s__stercorea, 9ff3f7b27329ea22ebfa866c7096c21d	-0.760114	FALSE	-1.93633	FALSE	4.12174	FALSE
k__Bacteria; p__Bacteroidetes; c__Flavobacteriia; o__Flavobacteriales; f__[Weeksellaceae]; g__Weeksella; s__, a0388be150ce5a5a11554c60b8b150db	0.0656318	FALSE	0.852601	TRUE	0.910153	TRUE
k__Bacteria; p__Actinobacteria; c__Actinobacteria; o__Actinomycetales; f__Intrasporangiaceae; g__; s__, a0569e83f7be0aead8551afc931f8a0b	2.6671	TRUE	0.769709	TRUE	7.61651	TRUE
k__Bacteria; p__Proteobacteria; c__Gammaproteobacteria; o__Pseudomonadales; f__Moraxellaceae, a065fb504b56969bcb273b5c40b24ac7	0.988777	FALSE	-2.56887	FALSE	7.78708	FALSE
k__Bacteria; p__Proteobacteria; c__Gammaproteobacteria; o__Pseudomonadales; f__Pseudomonadaceae; g__; s__, a0808d360a3546ad59a7bf35223762f8	-0.145912	FALSE	0.218798	FALSE	0.0773013	FALSE
k__Bacteria; p__Firmicutes; c__Clostridia; o__Clostridiales; f__Peptococcaceae; g__Peptococcus; s__, a0eb95cd80974fca2fcc033de8fa7daf	-0.384757	FALSE	-0.496981	FALSE	0.277757	FALSE
k__Bacteria; p__Firmicutes; c__Clostridia; o__Clostridiales; f__Lachnospiraceae, a0f710ba8407ec85926577b4c2d41021	-0.145912	FALSE	1.86004	TRUE	3.56623	TRUE
k__Bacteria; p__Verrucomicrobia; c__Verruco-5; o__WCHB1-41; f__RFP12; g__; s__, a122a09736972d5e24531cd2bd6a139b	-1.42875	FALSE	-2.13191	FALSE	5.01696	FALSE
k__Bacteria; p__Proteobacteria; c__Gammaproteobacteria; o__Pseudomonadales; f__Moraxellaceae; g__Acinetobacter; s__, a12cd8bd49bcd0c12d263dad76b5ebba	-0.58533	FALSE	-2.34739	FALSE	6.31956	FALSE
k__Bacteria; p__Firmicutes; c__Clostridia; o__Clostridiales; f__[Mogibacteriaceae]; g__; s__, a156849c0eb69974e2ef4b835f771b8d	0.794797	FALSE	2.4975	TRUE	6.23775	TRUE
k__Bacteria; p__Firmicutes; c__Bacilli; o__Gemellales; f__Gemellaceae; g__Gemella; s__, a17096d8d099d3ed122ad4b15685173f	-0.145912	FALSE	-2.04455	FALSE	4.25737	FALSE
k__Bacteria; p__Firmicutes; c__Clostridia; o__Clostridiales; f__Lachnospiraceae, a1725691368f35ff777e2e17c8c5eea8	-1.13094	FALSE	-0.43702	FALSE	1.29217	FALSE
k__Bacteria; p__Firmicutes; c__Clostridia; o__Clostridiales; f__Ruminococcaceae; g__; s__, a17d9aa94003c65a6fbc776357312202	1.1227	FALSE	-0.622972	FALSE	1.68252	FALSE
k__Bacteria; p__Firmicutes; c__Clostridia; o__Clostridiales; f__Lachnospiraceae; g__Blautia; s__producta, a1b97046d3d7d7b1e7f0ffdb5c1eb030	1.0986	FALSE	-0.873483	FALSE	2.04813	FALSE
k__Bacteria; p__Verrucomicrobia; c__Verruco-5; o__WCHB1-41; f__RFP12; g__; s__, a1bdb1931ea8380f6deed79b11237b15	1.10506	FALSE	0.330246	FALSE	1.30718	FALSE
k__Bacteria; p__Proteobacteria; c__Gammaproteobacteria; o__Pseudomonadales; f__Moraxellaceae; g__Moraxella; s__, a1d425c41923828c8beeedb359f760d8	0.387978	FALSE	-0.48384	FALSE	0.886456	FALSE
k__Bacteria; p__Bacteroidetes; c__Bacteroidia; o__Bacteroidales; f__S24-7; g__; s__, a1e3093493f4ccef42d94ee833fb1f7c	1.65405	FALSE	1.67734	TRUE	5.4181	TRUE
k__Bacteria; p__Proteobacteria; c__Gammaproteobacteria; o__Pasteurellales; f__Pasteurellaceae, a21037afa2c7d87c949fd1d1f53cd592	1.77787	TRUE	0.356999	TRUE	3.22466	TRUE
k__Bacteria; p__Firmicutes; c__Clostridia; o__Clostridiales; f__Christensenellaceae; g__; s__, a23351a7d61e504bf96cc336684e6168	1.09353	FALSE	1.35056	TRUE	2.92351	TRUE
k__Bacteria; p__Firmicutes; c__Clostridia; o__Clostridiales; f__Lachnospiraceae; g__; s__, a255ef9f6f9cf9656599c4b411efca08	-0.145912	FALSE	0.150695	FALSE	0.0478037	FALSE
k__Bacteria; p__Firmicutes; c__Clostridia; o__Clostridiales; f__Ruminococcaceae; g__; s__, a2841a0521d052ad8452b7ea2a692586	-0.145912	FALSE	-0.122619	FALSE	0.0333874	FALSE
k__Bacteria; p__Firmicutes; c__Bacilli; o__Bacillales; f__Staphylococcaceae; g__Staphylococcus, a2f317d732b655212e7c866cbaa0032c	1.25238	TRUE	1.45673	TRUE	2.38791	TRUE
k__Bacteria; p__Firmicutes; c__Clostridia; o__Clostridiales; f__Clostridiaceae; g__; s__, a336c39af80f0c82eaf05735d763d88c	0.978113	FALSE	-0.49518	FALSE	1.21734	FALSE
k__Bacteria; p__Firmicutes; c__Clostridia; o__Clostridiales; f__Ruminococcaceae; g__Ruminococcus; s__bromii, a39d801345fa448b725cc560f78f64bd	-0.145912	FALSE	0.550265	FALSE	0.344131	FALSE
k__Bacteria; p__Firmicutes; c__Bacilli; o__Bacillales; f__Staphylococcaceae; g__Staphylococcus, a3a1965576d8e07fd4111d2292ce28e7	-0.0400938	FALSE	-2.93976	FALSE	13.0024	FALSE
k__Bacteria; p__Firmicutes; c__Clostridia; o__Clostridiales; f__Ruminococcaceae; g__; s__, a3a2886eb140ac3b163b42068132a211	0.0527172	FALSE	-1.22834	FALSE	2.09396	FALSE
k__Bacteria; p__Firmicutes; c__Clostridia; o__Clostridiales; f__; g__; s__, a3aef0929a9639aa166effd9308a9d6a	-0.145912	FALSE	-0.0533947	FALSE	0.0226573	FALSE
k__Bacteria; p__Bacteroidetes; c__Flavobacteriia; o__Flavobacteriales; f__Flavobacteriaceae; g__; s__, a3b82dc00d30ccc2197fb7d0c675e421	-0.145912	FALSE	0.46894	FALSE	0.255487	FALSE
k__Bacteria; p__Bacteroidetes; c__Bacteroidia; o__Bacteroidales, a3d5797eb18b29b261c846f21e2aa472	-1.05292	FALSE	-1.53463	FALSE	2.39382	FALSE
k__Bacteria; p__Firmicutes; c__Clostridia; o__Clostridiales; f__Lachnospiraceae; g__Dorea; s__, a3d8762b2c203a316e4b3349d687f1e3	1.07482	FALSE	-1.49079	FALSE	4.15448	FALSE
k__Bacteria; p__Proteobacteria; c__Betaproteobacteria; o__Burkholderiales; f__Comamonadaceae; g__Comamonas; s__, a3ef7e4ee0d15cbcc7188a1136377237	1.15696	TRUE	1.14368	TRUE	1.67863	TRUE
k__Bacteria; p__Firmicutes; c__Clostridia; o__Clostridiales; f__Ruminococcaceae, a40ef347e0eaa078eff13a011d76326e	-0.145912	FALSE	0.250146	FALSE	0.0918489	FALSE
k__Bacteria; p__Bacteroidetes; c__Bacteroidia; o__Bacteroidales; f__Prevotellaceae; g__Prevotella; s__, a46c112d462651a0185cd85af8f54445	1.10858	FALSE	-0.658281	FALSE	1.70322	FALSE
k__Bacteria; p__Bacteroidetes; c__Bacteroidia; o__Bacteroidales; f__Porphyromonadaceae; g__Porphyromonas; s__, a48993473c7359a621f1c7d746dafe63	0.888508	FALSE	0.393099	FALSE	0.924045	FALSE
k__Bacteria; p__Firmicutes; c__Clostridia; o__Clostridiales; f__Ruminococcaceae; g__; s__, a494cef3f037d265dc219cd3582d5208	-0.255296	FALSE	1.12272	TRUE	1.92272	TRUE
k__Bacteria; p__Actinobacteria; c__Actinobacteria; o__Actinomycetales; f__Corynebacteriaceae; g__Corynebacterium; s__, a591a1096a14d0a01871f16397922725	-0.0136256	FALSE	-0.526866	FALSE	0.572426	FALSE
k__Bacteria; p__Actinobacteria; c__Actinobacteria; o__Actinomycetales; f__Dietziaceae; g__Dietzia; s__, a5c96bb91895ef36bd93587aaceca10a	-1.09254	FALSE	-0.114744	FALSE	1.49765	FALSE
k__Bacteria; p__Firmicutes; c__Clostridia; o__Clostridiales; f__Ruminococcaceae; g__Oscillospira; s__, a611e166d5eb5512c4babb3fc83c68c6	-0.535819	FALSE	0.630874	TRUE	1.77317	TRUE
k__Bacteria; p__Bacteroidetes; c__Bacteroidia; o__Bacteroidales; f__S24-7; g__; s__, a64ac285e3067b805a98834f966e243c	2.41253	TRUE	1.37257	TRUE	5.89091	TRUE
k__Bacteria; p__Firmicutes; c__Erysipelotrichi; o__Erysipelotrichales; f__Erysipelotrichaceae; g__RFN20; s__, a673143751fef986bc610f658b0b151d	-0.145912	FALSE	0.0515968	FALSE	0.0253579	FALSE
k__Bacteria; p__Firmicutes; c__Clostridia; o__Clostridiales; f__Lachnospiraceae; g__Blautia; s__producta, a69e3019304e15ba686ca5824080bb1a	-1.08106	FALSE	-0.785313	FALSE	1.23774	FALSE
k__Bacteria; p__Bacteroidetes; c__Sphingobacteriia; o__Sphingobacteriales; f__Sphingobacteriaceae; g__Sphingobacterium; s__, a6a378b670c9f984a04a18334aa43146	-0.145912	FALSE	0.322184	FALSE	0.138287	FALSE
k__Bacteria; p__Proteobacteria; c__Gammaproteobacteria; o__Enterobacteriales; f__Enterobacteriaceae; g__Enterobacter, a6c0f44c18cc7f5a59e4e82ae8179862	-1.66694	FALSE	-2.70486	FALSE	13.1898	FALSE
k__Bacteria; p__Firmicutes; c__Bacilli; o__Bacillales; f__Planococcaceae; g__Rummeliibacillus; s__, a6ef148c755a55acd16b29a1bd7f155c	1.1211	FALSE	1.65836	TRUE	3.955	TRUE
k__Bacteria; p__Proteobacteria; c__Gammaproteobacteria; o__Xanthomonadales; f__Xanthomonadaceae; g__Stenotrophomonas; s__, a71eb04fa39ffb9be3f7e552268cca7e	-0.145912	FALSE	1.56583	TRUE	2.53627	TRUE
k__Bacteria; p__Proteobacteria; c__Gammaproteobacteria; o__Enterobacteriales; f__Enterobacteriaceae; g__Klebsiella; s__oxytoca, a7773d30c5a2009a19ba2df73fe658c1	-1.80278	FALSE	-2.89576	FALSE	13.9605	FALSE
k__Bacteria; p__Firmicutes; c__Erysipelotrichi; o__Erysipelotrichales; f__Erysipelotrichaceae; g__Erysipelothrix; s__, a780cb4eb77a0d8b360c7fcbe10cd3db	-1.45662	FALSE	-1.49842	FALSE	3.43681	FALSE
k__Bacteria; p__Bacteroidetes; c__Bacteroidia; o__Bacteroidales; f__Bacteroidaceae; g__Bacteroides; s__plebeius, a79603bb90824ed6e253837fe96c6c49	1.70954	FALSE	-3.70315	FALSE	17.1993	FALSE
k__Bacteria; p__Firmicutes; c__Bacilli; o__Bacillales; f__Staphylococcaceae; g__Staphylococcus; s__, a7a16ef3116ae941d31d86ad5534cb35	-0.834865	FALSE	-0.944229	FALSE	1.15512	FALSE
k__Bacteria; p__Firmicutes; c__Clostridia; o__Clostridiales; f__Ruminococcaceae; g__; s__, a7b75bd4afd077b62a17eaf57349aa4a	-1.08879	FALSE	-0.71646	FALSE	1.19236	FALSE
k__Bacteria; p__Firmicutes; c__Clostridia; o__Clostridiales; f__Ruminococcaceae; g__Oscillospira; s__, a7d9d8a120a65f9cc9b4cb4864403cf3	1.07949	FALSE	-0.649719	FALSE	1.64819	FALSE
k__Bacteria; p__Firmicutes; c__Clostridia; o__Clostridiales; f__Ruminococcaceae; g__Ruminococcus; s__, a7fe465489c19196f246fd164343718b	0.953241	FALSE	-1.34038	FALSE	2.98093	FALSE
k__Bacteria; p__Fusobacteria; c__Fusobacteriia; o__Fusobacteriales; f__Leptotrichiaceae, a8030e0460e8ae3d0fc3b83ab6e1e833	-1.07733	FALSE	0.463325	TRUE	2.28604	TRUE
k__Bacteria; p__Firmicutes; c__Bacilli; o__Lactobacillales; f__Lactobacillaceae; g__Lactobacillus; s__salivarius, a822eed692bc6f11f3e7a953ac0a23e4	2.68135	TRUE	-0.458606	FALSE	11.4007	TRUE
k__Bacteria; p__TM7; c__TM7-3; o__; f__; g__; s__, a8422ee75dbfed95fda57142f736d0a3	0.071436	FALSE	-0.799239	TRUE	0.809509	TRUE
k__Bacteria; p__Bacteroidetes; c__Flavobacteriia; o__Flavobacteriales; f__Flavobacteriaceae; g__; s__, a8ae04d2b66ca7496fb692fbafc24a62	-0.145912	FALSE	2.12054	TRUE	4.63649	TRUE
k__Bacteria; p__Bacteroidetes; c__Bacteroidia; o__Bacteroidales; f__S24-7; g__; s__, a8c886fb6dfc265e4954719fe5a910b8	-0.86442	FALSE	-3.18527	FALSE	14.1551	FALSE
k__Bacteria; p__Proteobacteria; c__Gammaproteobacteria; o__Xanthomonadales; f__Xanthomonadaceae; g__Luteimonas; s__, a8cb232b36874304cc219daa5a1641c0	-1.0456	FALSE	-1.66934	FALSE	2.79303	FALSE
k__Bacteria; p__Bacteroidetes; c__Bacteroidia; o__Bacteroidales; f__; g__; s__, a8cd34aa601b6ff3e1d6fe02d9406e66	0.899063	FALSE	0.358893	FALSE	0.921694	FALSE
k__Bacteria; p__Proteobacteria; c__Gammaproteobacteria; o__Oceanospirillales; f__Oceanospirillaceae; g__Oleibacter; s__, a8d7520e4c910a789217664052fc1874	1.63406	FALSE	-0.928446	FALSE	3.62687	FALSE
k__Bacteria; p__Actinobacteria; c__Actinobacteria; o__Actinomycetales; f__Micrococcaceae; g__Nesterenkonia; s__, a91983be7ec842852df21fb732054cb8	-0.145912	FALSE	0.159749	FALSE	0.0524618	FALSE
k__Bacteria; p__Proteobacteria; c__Alphaproteobacteria; o__Rhizobiales; f__Brucellaceae; g__Pseudochrobactrum; s__, a9840ed86b9e1327bb106e355e3c029a	0.60865	FALSE	0.883138	TRUE	0.893403	TRUE
k__Bacteria; p__Proteobacteria; c__Gammaproteobacteria; o__Oceanospirillales; f__Oceanospirillaceae; g__Oleibacter; s__, a9a17addf63420651355f0095937a87c	-0.901834	FALSE	-0.959233	FALSE	1.16867	FALSE
k__Bacteria; p__Proteobacteria; c__Gammaproteobacteria; o__Enterobacteriales; f__Enterobacteriaceae; g__Klebsiella; s__, a9d3f0bd5ca203b5354a332eca91a33c	-2.56146	TRUE	-3.47674	TRUE	16.9125	TRUE
k__Bacteria; p__Actinobacteria; c__Actinobacteria; o__Actinomycetales; f__Intrasporangiaceae, a9ed866a178cfb9ff2266b59eb2358fc	1.11709	FALSE	0.254833	FALSE	1.30204	FALSE
k__Bacteria; p__Bacteroidetes; c__Bacteroidia; o__Bacteroidales; f__; g__; s__, aa3d8baac2ab695a51375b7d3b29aca4	1.63864	TRUE	1.14149	TRUE	3.41989	TRUE
k__Bacteria; p__Bacteroidetes; c__Bacteroidia; o__Bacteroidales; f__S24-7; g__; s__, aa453e7c84494e4e9afbe419f99adab4	-0.145912	FALSE	0.525371	FALSE	0.310964	FALSE
k__Bacteria; p__Proteobacteria; c__Gammaproteobacteria; o__Pseudomonadales; f__Moraxellaceae; g__Acinetobacter; s__, aa596c96dea7703c885a3f8e3b235514	-0.99018	FALSE	-3.19602	FALSE	15.1277	FALSE
k__Bacteria; p__Bacteroidetes; c__Flavobacteriia; o__Flavobacteriales; f__[Weeksellaceae]; g__Wautersiella; s__, aa5cf7f5ee648f1a7be51317da17179d	-0.145912	FALSE	0.814177	FALSE	0.70079	FALSE
k__Bacteria; p__Firmicutes; c__Clostridia; o__Clostridiales; f__Ruminococcaceae; g__; s__, aa95fdfb1c22b16d0c1695e7cc9a6942	1.69187	FALSE	3.76724	TRUE	16.7165	TRUE
k__Bacteria; p__Tenericutes; c__Mollicutes; o__Acholeplasmatales; f__Acholeplasmataceae; g__Acholeplasma, aad2f56a4c8a4bfb8fee8c4d306f6e59	1.07437	FALSE	-1.45517	FALSE	3.45381	FALSE
k__Bacteria; p__Proteobacteria; c__Gammaproteobacteria; o__Pseudomonadales; f__Pseudomonadaceae; g__Pseudomonas; s__caeni, ab082a349926fb7059e048e6eecdde62	-1.09567	FALSE	-0.781831	FALSE	1.38698	FALSE
k__Bacteria; p__Proteobacteria; c__Gammaproteobacteria; o__Pseudomonadales; f__Moraxellaceae; g__Acinetobacter; s__lwoffii, ab28e8e0167408b105dd0de6e58afc06	-0.593642	FALSE	1.68551	TRUE	4.86325	TRUE
k__Bacteria; p__Firmicutes; c__Clostridia; o__Clostridiales; f__; g__; s__, ab32cbd7f57914d90e7c5cd5fb934e0c	1.07949	FALSE	-0.344042	FALSE	1.33567	FALSE
k__Bacteria; p__Firmicutes; c__Clostridia; o__Clostridiales; f__Clostridiaceae; g__SMB53; s__, ab49408d38f661cdff4b89d91256de26	1.124	FALSE	-0.486642	FALSE	1.51898	FALSE
k__Bacteria; p__Bacteroidetes; c__Bacteroidia; o__Bacteroidales; f__; g__; s__, ab4ee24270b33df8e821893abcaaf063	0.468596	FALSE	1.56056	TRUE	2.49678	TRUE
k__Bacteria; p__Firmicutes; c__Bacilli; o__Lactobacillales; f__Carnobacteriaceae; g__Trichococcus; s__, abc0f69c424df3500a592674590ad118	4.28841	TRUE	0.803304	TRUE	20.774	TRUE
k__Bacteria; p__Actinobacteria; c__Actinobacteria; o__Actinomycetales; f__Actinomycetaceae; g__; s__, abd2cacbb5a74849edbe66e378b69002	-0.145912	FALSE	0.679871	TRUE	0.505028	TRUE
k__Bacteria; p__Proteobacteria; c__Gammaproteobacteria; o__Pseudomonadales; f__Moraxellaceae; g__Moraxella; s__, abf1fb32633bbe993df7b9aca6c1d65e	3.22765	TRUE	3.16451	TRUE	18.0112	TRUE
k__Bacteria; p__Firmicutes; c__Clostridia; o__Clostridiales; f__Christensenellaceae; g__; s__, ac07428611cda65054aec775f50cb486	-1.0814	FALSE	1.37365	TRUE	5.09244	TRUE
k__Bacteria; p__Actinobacteria; c__Actinobacteria; o__Actinomycetales; f__Propionibacteriaceae; g__Tessaracoccus; s__, ac146b709c15f52853132fe5d05d8474	1.08701	FALSE	-1.44953	FALSE	3.43777	FALSE
k__Bacteria; p__Bacteroidetes; c__Bacteroidia; o__Bacteroidales; f__Marinilabiaceae; g__; s__, ac170c185a58a2d2f785e21d6a7579fc	0.244697	FALSE	-3.28642	FALSE	14.5982	FALSE
k__Bacteria; p__Firmicutes; c__Bacilli; o__Bacillales, ac593949192cc1940dfc8e89fd653871	1.68269	FALSE	1.53787	TRUE	5.10857	TRUE
k__Bacteria; p__Firmicutes; c__Clostridia; o__Clostridiales; f__[Mogibacteriaceae]; g__; s__, ac72dc0e9b660dc0d25851863855cfda	1.05935	FALSE	-0.530042	FALSE	1.46037	FALSE
k__Bacteria; p__Bacteroidetes; c__Bacteroidia; o__Bacteroidales; f__Porphyromonadaceae; g__Porphyromonas; s__endodontalis, aca40b0374c7239114b9cae7c5e332b2	-0.145912	FALSE	0.30301	FALSE	0.125333	FALSE
k__Bacteria; p__Bacteroidetes; c__Bacteroidia; o__Bacteroidales; f__Prevotellaceae; g__Prevotella; s__copri, acaf04f46b920effa278715725f06979	0.961454	FALSE	1.71574	TRUE	3.79169	TRUE
k__Bacteria; p__Firmicutes; c__Clostridia; o__Clostridiales; f__Ruminococcaceae; g__; s__, acbf947998cf87f790c34162ab805480	-1.12062	FALSE	-1.87109	FALSE	3.51759	FALSE
k__Bacteria; p__Bacteroidetes; c__Bacteroidia; o__Bacteroidales; f__Prevotellaceae; g__Prevotella; s__, ad0ba986aee2a44cabda318a34ca138e	-1.07536	FALSE	-1.42641	FALSE	2.06801	FALSE
k__Bacteria; p__Firmicutes; c__Erysipelotrichi; o__Erysipelotrichales; f__Erysipelotrichaceae; g__[Eubacterium]; s__biforme, ad52bbef279fc1fe7a3ca1c4b1fb9710	1.1125	FALSE	1.3846	TRUE	3.09219	TRUE
k__Bacteria; p__Proteobacteria; c__Gammaproteobacteria; o__Pseudomonadales; f__Moraxellaceae; g__Acinetobacter; s__, ad823b7a297bb52a6ca37bec409b2800	-0.145912	FALSE	2.04866	TRUE	4.28888	TRUE
k__Bacteria; p__Firmicutes; c__Clostridia; o__Clostridiales; f__Lachnospiraceae; g__Dorea; s__longicatena, ad89a9d5fec4408fafb73e7225f44d08	1.09619	FALSE	-0.807824	FALSE	1.92454	FALSE
k__Bacteria; p__Bacteroidetes; c__Bacteroidia; o__Bacteroidales; f__Prevotellaceae; g__Prevotella; s__, ad9e0d268549b9d98f692aba5decb665	1.09919	FALSE	0.927424	TRUE	2.02458	TRUE
k__Bacteria; p__Actinobacteria; c__Actinobacteria; o__Actinomycetales; f__Corynebacteriaceae; g__Corynebacterium; s__, adb564d1df010f5ac1d69a369c32b8b1	0.88975	FALSE	-1.22399	FALSE	2.35684	FALSE
k__Bacteria; p__Firmicutes; c__Bacilli; o__Lactobacillales; f__Streptococcaceae; g__Streptococcus; s__, adef8f2618c84e68aeed41e1ac03db34	-1.61394	FALSE	2.90871	TRUE	49.2095	TRUE
k__Bacteria; p__Bacteroidetes; c__Bacteroidia; o__Bacteroidales; f__; g__; s__, ae020cd737bf515fbb0d5ce9a719e3f9	0.582946	TRUE	0.723809	TRUE	0.569909	TRUE
k__Bacteria; p__Firmicutes; c__Bacilli; o__Lactobacillales; f__Lactobacillaceae; g__Lactobacillus; s__salivarius, ae0ad4ba3862dfc8d2ce699fdefc22ff	1.11017	FALSE	0.0611819	FALSE	1.2338	FALSE
k__Bacteria; p__Firmicutes; c__Clostridia; o__Clostridiales; f__[Mogibacteriaceae]; g__; s__, ae37ccd23cec8b61f1ad60c7de5aa592	1.8778	FALSE	0.176688	FALSE	3.54568	FALSE
k__Bacteria; p__Firmicutes; c__Clostridia; o__Clostridiales; f__Clostridiaceae; g__; s__, ae7d4b01b16b763b8ce2960b85878ab3	-0.145912	FALSE	2.03468	TRUE	4.22435	TRUE
k__Bacteria; p__Actinobacteria; c__Actinobacteria; o__Actinomycetales; f__Corynebacteriaceae; g__Corynebacterium; s__pilosum, ae7d7dcdb217bf8f9860b241dddbdd4c	-0.0608541	FALSE	-3.41595	FALSE	19.0953	FALSE
k__Bacteria; p__Firmicutes; c__Clostridia; o__Clostridiales; f__[Mogibacteriaceae]; g__; s__, aeab4dade15150ed433d1e067d2b8665	-0.145912	FALSE	0.491585	FALSE	0.27607	FALSE
k__Bacteria; p__Firmicutes; c__Clostridia; o__Clostridiales; f__[Acidaminobacteraceae]; g__Guggenheimella; s__, aed80e4fe84f21b437cc8c6d369ab53f	-1.02131	TRUE	-1.04378	TRUE	1.55922	TRUE
k__Bacteria; p__Firmicutes; c__Bacilli; o__Lactobacillales; f__Streptococcaceae; g__Lactococcus; s__, af06c91b71872faf847bda484b43634b	1.09437	FALSE	-1.52428	FALSE	3.72181	FALSE
k__Bacteria; p__Proteobacteria; c__Gammaproteobacteria; o__Pasteurellales; f__Pasteurellaceae; g__Actinobacillus; s__, af080cfcc48973d924f50d7d991c1ca6	14.149	TRUE	-3.70315	FALSE	223.54	TRUE
k__Bacteria; p__Firmicutes; c__Clostridia; o__Clostridiales; f__Ruminococcaceae; g__; s__, af6715541ed0d6a6d8181909ed25a8b3	1.65742	FALSE	0.114664	FALSE	2.75284	FALSE
k__Bacteria; p__Proteobacteria; c__Gammaproteobacteria; o__Xanthomonadales; f__Sinobacteraceae; g__; s__, af714e68f29fe272436c9901674f1f60	-1.31226	TRUE	-2.90051	TRUE	8.45061	TRUE
k__Bacteria; p__Bacteroidetes; c__Flavobacteriia; o__Flavobacteriales; f__[Weeksellaceae]; g__; s__, af8769a207d4b9c35309f4a64460efce	-1.0613	FALSE	-0.276908	FALSE	1.44623	FALSE
k__Bacteria; p__Firmicutes; c__Bacilli; o__Bacillales; f__Staphylococcaceae; g__Staphylococcus; s__sciuri, af8d8c5035e2e91ae2e5f55c67224a88	1.06787	FALSE	-0.941494	FALSE	2.12554	FALSE
k__Bacteria; p__Bacteroidetes; c__Bacteroidia; o__Bacteroidales; f__Porphyromonadaceae; g__; s__, afb8d50bcec35db8e3486cf2865b8b03	-0.292647	FALSE	-0.735259	FALSE	0.548803	FALSE
k__Bacteria; p__Actinobacteria; c__Actinobacteria; o__Actinomycetales; f__Microbacteriaceae; g__Pseudoclavibacter; s__bifida, afdb6ca73ace6f20d606fcaa9d1daa82	-0.51306	FALSE	-1.39123	FALSE	1.96948	FALSE
k__Bacteria; p__Firmicutes; c__Clostridia; o__Clostridiales; f__Ruminococcaceae, afe9a837c96c0e18f7eb8f3a7340996e	-0.145912	FALSE	0.128617	FALSE	0.0434383	FALSE
k__Bacteria; p__Firmicutes; c__Clostridia; o__Clostridiales; f__Lachnospiraceae; g__Coprococcus; s__, afef2bb6901554da5bf1da3f7f8f1d27	0.914766	FALSE	0.504487	FALSE	1.07219	FALSE
k__Bacteria; p__Proteobacteria; c__Gammaproteobacteria; o__Pseudomonadales; f__Moraxellaceae; g__Moraxella; s__, b0188c2b5d51063fb5dba879c5cc0ebe	-1.71735	FALSE	-0.726866	FALSE	3.39424	FALSE
k__Bacteria; p__Actinobacteria; c__Actinobacteria; o__Actinomycetales; f__Propionibacteriaceae; g__Propionibacterium; s__acnes, b02a8d33d018119dedb2db15db887bfd	0.688397	FALSE	-0.396694	FALSE	5.16156	FALSE
k__Bacteria; p__Bacteroidetes; c__Bacteroidia; o__Bacteroidales; f__Prevotellaceae; g__Prevotella; s__, b0336705cd924a10811f8b1c5e5e4456	1.46389	TRUE	1.18551	TRUE	2.60624	TRUE
k__Bacteria; p__Firmicutes; c__Bacilli; o__Lactobacillales; f__Lactobacillaceae; g__Lactobacillus; s__pontis, b050e6fdaadb3f3855a1d7293003f512	2.46447	TRUE	0.454845	FALSE	6.2533	TRUE
k__Bacteria; p__Firmicutes; c__Bacilli; o__Lactobacillales; f__Streptococcaceae; g__Streptococcus; s__, b080be46013c9cab2d1ab586bec1553d	1.09778	FALSE	-3.29673	FALSE	12.6801	FALSE
k__Bacteria; p__Proteobacteria; c__Epsilonproteobacteria; o__Campylobacterales; f__Campylobacteraceae; g__Campylobacter; s__, b0e374b59576fb413bedb8d35bf7551e	1.09353	FALSE	-0.563623	FALSE	1.55564	FALSE
k__Bacteria; p__Proteobacteria; c__Gammaproteobacteria; o__Pseudomonadales; f__Moraxellaceae; g__Acinetobacter; s__, b131275de24a10c246a76a95144d0305	-1.11855	FALSE	-0.179088	TRUE	2.76699	TRUE
k__Bacteria; p__Firmicutes; c__Bacilli; o__Bacillales; f__Planococcaceae; g__Solibacillus; s__, b1698d204b0d082c3e461735fcc47af9	0.935896	TRUE	-0.869435	FALSE	3.17694	TRUE
k__Bacteria; p__Proteobacteria; c__Alphaproteobacteria; o__Rhodobacterales; f__Rhodobacteraceae; g__Rhodobacter; s__, b1752d7e9ba750cd68f7c5cc5c4c982f	-0.145912	FALSE	0.191432	FALSE	0.0637734	FALSE
k__Bacteria; p__Actinobacteria; c__Coriobacteriia; o__Coriobacteriales; f__Coriobacteriaceae; g__Eggerthella; s__lenta, b17b0c708069207e114ebcf8946a7421	-0.145912	FALSE	1.30023	TRUE	1.77457	TRUE
k__Bacteria; p__Firmicutes; c__Clostridia; o__Clostridiales; f__Ruminococcaceae; g__Ruminococcus; s__, b1cd49c9e31a64f0580c0ca1938dbe90	-0.740577	FALSE	-2.82751	FALSE	15.0741	FALSE
k__Bacteria; p__Bacteroidetes; c__Flavobacteriia; o__Flavobacteriales; f__Flavobacteriaceae, b1e24ae019d437e28aac100f3daffecd	-0.145912	FALSE	1.05583	TRUE	1.19164	TRUE
k__Bacteria; p__Bacteroidetes; c__Bacteroidia; o__Bacteroidales; f__Porphyromonadaceae; g__Porphyromonas; s__, b20584010207abd727ebc0196231d8e0	-1.32452	FALSE	-1.62231	FALSE	2.80751	FALSE
k__Bacteria; p__Firmicutes; c__Bacilli, b2063739ab2052668f275c5cb435625b	0.701366	FALSE	-0.0518944	FALSE	0.856751	FALSE
k__Bacteria; p__Firmicutes; c__Clostridia; o__Clostridiales; f__Clostridiaceae; g__Clostridium; s__, b26060d4c5407ff6f8db0cac55d42286	1.06169	FALSE	2.17849	TRUE	4.87877	TRUE
k__Bacteria; p__Firmicutes; c__Clostridia; o__Clostridiales; f__Lachnospiraceae; g__Roseburia; s__faecis, b264ac8ff5f9aff74f0b9aa084d9a9f0	0.998335	FALSE	1.50772	TRUE	3.2267	TRUE
k__Bacteria; p__Bacteroidetes; c__Bacteroidia; o__Bacteroidales; f__Bacteroidaceae; g__Bacteroides; s__, b2937652e62d8273800de44912fcf630	1.90755	FALSE	-3.70315	FALSE	17.9101	FALSE
k__Bacteria; p__Tenericutes; c__Mollicutes; o__Acholeplasmatales; f__Acholeplasmataceae; g__Acholeplasma; s__, b29790de57a6a1ba1ff558379258debc	1.25427	TRUE	-0.0939822	TRUE	1.96608	TRUE
k__Bacteria; p__Bacteroidetes; c__Bacteroidia; o__Bacteroidales; f__[Paraprevotellaceae]; g__[Prevotella]; s__, b29ebd32f854814968b3c8143c84ba1d	-0.0591851	FALSE	-1.31192	FALSE	1.80774	FALSE
k__Bacteria; p__Firmicutes; c__Bacilli; o__Bacillales; f__Planococcaceae; g__Chryseomicrobium; s__imtechense, b2d06876a876d2e5a1e33e5152af1af5	1.05483	FALSE	0.260489	FALSE	1.11345	FALSE
k__Bacteria; p__Firmicutes; c__Clostridia; o__Clostridiales; f__Veillonellaceae; g__Phascolarctobacterium; s__, b2d1249fd9754c79558be225647e60c4	-1.64195	FALSE	-0.80637	FALSE	2.71318	FALSE
k__Bacteria; p__Firmicutes; c__Bacilli; o__Bacillales; f__Staphylococcaceae; g__Staphylococcus; s__, b336dcbd903f2cbe49f9724f66961e5e	1.71814	FALSE	1.18147	TRUE	4.24835	TRUE
k__Bacteria; p__Firmicutes; c__Bacilli; o__Lactobacillales; f__Lactobacillaceae; g__Lactobacillus; s__reuteri, b33bdc7f842818e1b5558de1362907ab	-0.145912	FALSE	0.414147	FALSE	0.209035	FALSE
k__Bacteria; p__Firmicutes; c__Clostridia; o__Clostridiales; f__Lachnospiraceae; g__; s__, b35942721784cb21468d3da1bf5e6cf9	-0.145912	FALSE	0.33875	FALSE	0.149551	FALSE
k__Bacteria; p__Firmicutes; c__Clostridia; o__Clostridiales; f__[Tissierellaceae]; g__Parvimonas; s__, b376e243b1b73764aacaaee025be7720	-0.484212	FALSE	-1.17487	FALSE	1.41703	FALSE
k__Bacteria; p__Firmicutes; c__Clostridia; o__Clostridiales; f__[Tissierellaceae]; g__Helcococcus; s__, b3985e9914e3e2df6151815095b28931	-0.145912	FALSE	1.14898	TRUE	1.38427	TRUE
k__Bacteria; p__Firmicutes; c__Erysipelotrichi; o__Erysipelotrichales; f__Erysipelotrichaceae, b3a4aff8129bf245724a74fce7ae5880	-0.145912	FALSE	1.57383	TRUE	2.58071	TRUE
k__Bacteria; p__Fusobacteria; c__Fusobacteriia; o__Fusobacteriales; f__Fusobacteriaceae; g__Fusobacterium; s__, b3ed9bc67aa2ed4d896fa16d627f9c75	1.11036	FALSE	0.466366	FALSE	1.42106	FALSE
k__Bacteria; p__Bacteroidetes; c__Sphingobacteriia; o__Sphingobacteriales; f__Sphingobacteriaceae; g__Sphingobacterium; s__, b429291454184eea358bfe5d5d9291a0	1.09437	FALSE	-0.455975	FALSE	1.43594	FALSE
k__Bacteria; p__Firmicutes; c__Clostridia; o__Clostridiales; f__Ruminococcaceae; g__Ruminococcus; s__, b48d9cc894c8685833032888bcf431da	-1.1327	FALSE	-1.07098	FALSE	1.59978	FALSE
k__Bacteria; p__Firmicutes; c__Clostridia; o__Clostridiales; f__Veillonellaceae; g__Phascolarctobacterium; s__, b48fb3fd0943aff801af07753e29a067	0.746486	FALSE	-1.27575	FALSE	3.75005	FALSE
k__Bacteria; p__Firmicutes; c__Clostridia; o__Clostridiales; f__Clostridiaceae; g__; s__, b4ed8ec9d3313b1ae0b929812511444b	-0.116061	FALSE	0.982588	FALSE	1.42021	FALSE
k__Bacteria; p__Proteobacteria; c__Gammaproteobacteria; o__Aeromonadales; f__Aeromonadaceae, b5223ad39699877745178da27a8fdca4	-0.305807	FALSE	-2.68944	FALSE	13.4223	FALSE
k__Bacteria; p__Firmicutes; c__Bacilli; o__Lactobacillales; f__Aerococcaceae; g__Facklamia; s__, b55fb74e8ca89285160665894405dcc0	-0.922126	FALSE	-2.41769	FALSE	6.31014	FALSE
k__Bacteria; p__Firmicutes; c__Bacilli; o__Bacillales; f__Planococcaceae; g__Rummeliibacillus; s__, b57c482a401424cb223d8b2ec46cc944	-0.145912	FALSE	1.88027	TRUE	3.63781	TRUE
k__Bacteria; p__Firmicutes; c__Bacilli; o__Bacillales; f__Staphylococcaceae; g__Jeotgalicoccus; s__, b58aa7344cab73a81ee3aba2d93a6d26	-0.145912	FALSE	0.6452	FALSE	0.4586	FALSE
k__Bacteria; p__Firmicutes; c__Clostridia; o__Clostridiales; f__Clostridiaceae; g__Clostridium, b607c186340b08291c64a3791b15fbef	-0.145912	FALSE	0.459916	FALSE	0.250398	FALSE
k__Bacteria; p__Firmicutes; c__Bacilli; o__Bacillales; f__Planococcaceae; g__Solibacillus; s__, b634723e66bb449cf023e951e8bcd1c5	-0.622969	FALSE	1.62606	TRUE	7.47136	TRUE
k__Bacteria; p__Proteobacteria; c__Gammaproteobacteria; o__Pseudomonadales; f__Moraxellaceae; g__Moraxella; s__, b644050c88f6c57c4ef449e8d27f8b7c	-2.71543	TRUE	-3.39029	TRUE	16.3902	TRUE
k__Bacteria; p__Bacteroidetes; c__Bacteroidia; o__Bacteroidales; f__; g__; s__, b649a14e914912eb3b30329fabcafa6b	-0.145912	FALSE	0.44485	FALSE	0.235657	FALSE
k__Bacteria; p__Bacteroidetes; c__Bacteroidia; o__Bacteroidales; f__Bacteroidaceae; g__Bacteroides; s__, b6635d67cb594473ddba9f8cfba5d13d	5.12845	TRUE	3.1169	TRUE	31.9642	TRUE
k__Bacteria; p__Firmicutes; c__Bacilli; o__Lactobacillales; f__Enterococcaceae; g__Enterococcus; s__cecorum, b667000eb98cf17e5345425d7c1222af	1.09437	FALSE	0.321899	FALSE	1.28269	FALSE
k__Bacteria; p__Firmicutes; c__Clostridia; o__Clostridiales; f__; g__; s__, b66d83b0fef2385ffa3ed40f3a290081	-0.145912	FALSE	0.299296	FALSE	0.120807	FALSE
k__Bacteria; p__Firmicutes; c__Clostridia; o__Clostridiales; f__Ruminococcaceae; g__Gemmiger; s__formicilis, b6a1cfc87c3ffa7f96227d4a372d8dd7	1.09418	FALSE	0.740614	TRUE	1.68419	TRUE
k__Bacteria; p__Firmicutes; c__Bacilli; o__Lactobacillales; f__Lactobacillaceae; g__Lactobacillus; s__, b6c1a8ba78f65c4a4e96627ccc53ac86	0.39642	FALSE	-0.707359	FALSE	0.963088	FALSE
k__Bacteria; p__Actinobacteria; c__Actinobacteria; o__Actinomycetales; f__Micrococcaceae; g__Nesterenkonia; s__, b6d3b72c617ee9fa02e387b2bbf9c388	-0.0720552	FALSE	-1.23927	FALSE	1.81853	FALSE
k__Bacteria; p__Firmicutes; c__Clostridia; o__Clostridiales; f__Clostridiaceae; g__Clostridium, b70847737230221570797e85fd20a1d2	1.12045	FALSE	3.7942	TRUE	15.442	TRUE
k__Bacteria; p__Actinobacteria; c__Actinobacteria; o__Actinomycetales; f__Actinomycetaceae; g__Trueperella; s__, b714e91352891b4b4fe92a3272389e01	-1.61606	TRUE	0.567089	FALSE	6.18094	TRUE
k__Bacteria; p__Firmicutes; c__Bacilli; o__Bacillales; f__Staphylococcaceae; g__Jeotgalicoccus; s__psychrophilus, b795803b0a1700ccac819e33c1cccc98	1.11266	FALSE	1.68704	TRUE	4.01121	TRUE
k__Bacteria; p__Proteobacteria; c__Gammaproteobacteria; o__Pseudomonadales; f__Pseudomonadaceae; g__Serpens; s__flexibilis, b7d4dd4b47905042d1b996d6767d9fb7	-1.37514	TRUE	-0.1966	FALSE	2.77372	TRUE
k__Bacteria; p__Firmicutes; c__Clostridia; o__Clostridiales; f__Clostridiaceae; g__; s__, b7dd452b840acdd41ea50f7f07af85d9	-1.3461	FALSE	2.18851	TRUE	13.4828	TRUE
k__Bacteria; p__Firmicutes; c__Clostridia; o__Clostridiales; f__Lachnospiraceae; g__; s__, b7ff5b3d93e067e2053a43dde8473777	0.787648	FALSE	-2.98759	FALSE	14.8947	FALSE
k__Bacteria; p__Firmicutes; c__Bacilli; o__Bacillales; f__Planococcaceae; g__Sporosarcina; s__, b821e300b7544f0b507fd65c9f19d0ca	-0.145912	FALSE	1.19753	TRUE	1.48606	TRUE
k__Bacteria; p__Firmicutes; c__Erysipelotrichi; o__Erysipelotrichales; f__Erysipelotrichaceae; g__Erysipelothrix; s__, b84dc98f41d46ada60ffc538c44f4995	-0.145912	FALSE	0.457641	FALSE	0.241727	FALSE
k__Bacteria; p__Firmicutes; c__Erysipelotrichi; o__Erysipelotrichales; f__Erysipelotrichaceae; g__Erysipelothrix; s__, b8528460959241a0f1da5f3932ca55b5	-0.145912	FALSE	-0.0288991	FALSE	0.0214765	FALSE
k__Bacteria; p__Actinobacteria; c__Actinobacteria; o__Actinomycetales; f__Corynebacteriaceae; g__Corynebacterium; s__, b858e8e91973d9defad13aa635d2e4ac	0.483539	FALSE	-1.26166	FALSE	2.71428	FALSE
k__Bacteria; p__Proteobacteria; c__Gammaproteobacteria; o__Pasteurellales; f__Pasteurellaceae; g__Actinobacillus, b8822122b091a48f81f4dd07e92b5b5e	-0.145912	FALSE	0.503869	FALSE	0.287104	FALSE
k__Bacteria; p__Firmicutes; c__Bacilli; o__Lactobacillales; f__Streptococcaceae; g__Streptococcus; s__, b882eb633214d19297fc36d05262b8d5	1.11293	FALSE	1.81622	TRUE	4.47062	TRUE
k__Bacteria; p__GN02; c__BD1-5; o__; f__; g__; s__, b88d817d04bafcf7b15f3bb30f18e889	-0.145912	FALSE	0.0170346	FALSE	0.0224659	FALSE
k__Bacteria; p__Firmicutes; c__Bacilli; o__Lactobacillales; f__Aerococcaceae; g__Facklamia; s__, b8d6d96dfb8871d4e42e80f80a3d7216	-0.145912	FALSE	-0.137725	FALSE	0.0350969	FALSE
k__Bacteria; p__Actinobacteria; c__Actinobacteria; o__Actinomycetales; f__Dermabacteraceae; g__Brachybacterium; s__conglomeratum, b91332e18dfc35c8006c31269a718a9a	1.71771	FALSE	2.62486	TRUE	9.68981	TRUE
k__Bacteria; p__Firmicutes; c__Clostridia; o__Clostridiales; f__Ruminococcaceae; g__; s__, b96377a0d93daa6973cb9ed96a9072d5	0.921995	FALSE	-0.696257	FALSE	1.36613	FALSE
k__Bacteria; p__Firmicutes; c__Clostridia; o__Clostridiales; f__Lachnospiraceae; g__; s__, b978450e75ae38f47e8e4fadc48bbd0b	2.66972	TRUE	0.149899	FALSE	7.13745	TRUE
k__Bacteria; p__Proteobacteria; c__Alphaproteobacteria; o__Rhodobacterales; f__Rhodobacteraceae; g__Rhodobacter; s__, b97881f8e6bbb573a3010710a73fcdfa	-1.11601	FALSE	-0.947047	FALSE	1.55804	FALSE
k__Bacteria; p__Firmicutes; c__Bacilli; o__Lactobacillales; f__Streptococcaceae; g__Streptococcus; s__, b9c0eabf59bc3bbbf6d66f7fe13097f1	-0.126044	FALSE	-0.341365	FALSE	0.12019	FALSE
k__Bacteria; p__Proteobacteria; c__Gammaproteobacteria; o__Enterobacteriales; f__Enterobacteriaceae; g__Proteus; s__, ba125a586257083a166c4e8ae6e68882	1.11223	FALSE	-0.975859	FALSE	2.25979	FALSE
k__Bacteria; p__Bacteroidetes; c__Bacteroidia; o__Bacteroidales; f__RF16; g__; s__, ba28dee0aaf6af0d08a0445b460f274d	1.10158	FALSE	0.433358	FALSE	1.36967	FALSE
k__Bacteria; p__Bacteroidetes; c__Flavobacteriia; o__Flavobacteriales; f__Flavobacteriaceae; g__; s__, baaffcfb5eeb35336dfbafc858362012	-1.04706	FALSE	-0.817122	FALSE	1.26884	FALSE
k__Bacteria; p__Bacteroidetes; c__Flavobacteriia; o__Flavobacteriales; f__Flavobacteriaceae; g__Myroides; s__odoratimimus, bb06267c201d8b5690232647304b2fee	-0.955858	FALSE	-0.900572	FALSE	1.07751	FALSE
k__Bacteria; p__Bacteroidetes; c__[Saprospirae]; o__[Saprospirales]; f__Chitinophagaceae; g__; s__, bb1d898fb8d890538f25acd23ea94ac4	-1.81914	FALSE	-3.84356	FALSE	16.8883	FALSE
k__Bacteria; p__Firmicutes; c__Bacilli; o__Bacillales; f__Staphylococcaceae; g__Jeotgalicoccus; s__, bb4adb1b72d4dd61d569bbe7ab66de8a	-1.35373	FALSE	-1.26804	FALSE	2.32932	FALSE
k__Bacteria; p__Proteobacteria; c__Deltaproteobacteria; o__GMD14H09; f__; g__; s__, bc32457302d71ec6f628ac7b5b04770e	1.88315	FALSE	-0.437944	FALSE	3.77532	FALSE
k__Bacteria; p__Verrucomicrobia; c__Verruco-5; o__WCHB1-41; f__RFP12; g__; s__, bc45e7a130492621f93526d192879f54	-1.07012	FALSE	-0.74379	FALSE	1.15016	FALSE
k__Bacteria; p__Proteobacteria; c__Gammaproteobacteria; o__Aeromonadales; f__Succinivibrionaceae; g__Succinivibrio; s__, bc463e726508507dc14620af5f64520d	-1.1087	FALSE	-1.29971	FALSE	2.01202	FALSE
k__Bacteria; p__Firmicutes; c__Bacilli; o__Bacillales; f__Planococcaceae; g__Solibacillus; s__, bc922f5bd4ee8e8ce4e3ac6406b34e4c	-1.25256	FALSE	-1.48327	FALSE	2.27347	FALSE
k__Bacteria; p__Firmicutes; c__Clostridia; o__Clostridiales; f__Lachnospiraceae; g__Coprococcus; s__catus, bc9350a59b80d8d6ba12aa3b47ef571d	3.73281	TRUE	3.58576	TRUE	26.0693	TRUE
k__Bacteria; p__Bacteroidetes; c__Bacteroidia; o__Bacteroidales; f__p-2534-18B5; g__; s__, bc9db4004fdd0ccad7de685b4055ad40	1.10585	FALSE	-0.575525	FALSE	1.59655	FALSE
k__Bacteria; p__Firmicutes; c__Bacilli; o__Bacillales; f__Planococcaceae; g__Sporosarcina; s__, bdd7c616d46bf37bcac6a0af79a206cb	-0.145912	FALSE	3.48074	TRUE	12.3209	TRUE
k__Bacteria; p__Bacteroidetes; c__Bacteroidia; o__Bacteroidales; f__; g__; s__, bde82bd1d862f3c3a0f643bdd1156609	1.06787	FALSE	-0.484125	FALSE	1.41496	FALSE
k__Bacteria; p__Firmicutes; c__Clostridia; o__Clostridiales; f__Ruminococcaceae, be4c8b82c84646e686582d352bbd09d8	-0.145912	FALSE	0.397374	FALSE	0.194598	FALSE
k__Bacteria; p__Verrucomicrobia; c__Verruco-5; o__WCHB1-41; f__RFP12; g__; s__, be89acc24cba439040f2932ddefb6640	-1.11855	FALSE	-2.11422	FALSE	4.65547	FALSE
k__Bacteria; p__Actinobacteria; c__Actinobacteria; o__Actinomycetales; f__Corynebacteriaceae; g__Corynebacterium; s__, bef820282ba36aaa17af16bed659fa24	-1.08857	FALSE	-0.692527	FALSE	1.24415	FALSE
k__Bacteria; p__Firmicutes; c__Clostridia; o__Clostridiales; f__Ruminococcaceae; g__Oscillospira; s__, bf37c87f8841a9f1a2cd20db4fa18b74	1.10916	FALSE	-0.348444	FALSE	1.36536	FALSE
k__Bacteria; p__Actinobacteria; c__Actinobacteria; o__Actinomycetales; f__Dermabacteraceae; g__Brachybacterium; s__, bf4981cc31a7e36c74bf789d70ae1c96	-1.2797	FALSE	-0.720806	FALSE	1.70103	FALSE
k__Bacteria; p__Proteobacteria; c__Betaproteobacteria; o__Burkholderiales; f__Oxalobacteraceae; g__Massilia, bfb5b51834ddd2ee38153073eb36d6ca	1.08701	FALSE	-0.985639	FALSE	2.23219	FALSE
k__Bacteria; p__Firmicutes; c__Bacilli; o__Bacillales; f__Planococcaceae, bfd974050f24cde408b03cfa44ab1e2d	2.86635	TRUE	0.576717	FALSE	8.46799	TRUE
k__Bacteria; p__Tenericutes; c__Mollicutes; o__Acholeplasmatales; f__Acholeplasmataceae; g__Acholeplasma; s__, c01ad7b288c56478631c142b1db510a9	-0.145912	FALSE	0.0385653	FALSE	0.0240411	FALSE
k__Bacteria; p__Bacteroidetes; c__Bacteroidia; o__Bacteroidales; f__Porphyromonadaceae; g__Porphyromonas; s__, c06b45a308113e10151b5ce1df794950	1.08361	FALSE	0.341572	FALSE	1.26455	FALSE
k__Bacteria; p__Proteobacteria; c__Gammaproteobacteria; o__Pseudomonadales; f__Moraxellaceae, c091b295a9e6aa6a87df0b45704137f2	0.913784	FALSE	-2.84833	FALSE	15.7672	FALSE
k__Bacteria; p__Cyanobacteria; c__Chloroplast; o__Streptophyta; f__; g__; s__, c0975f7ca5988524fffc584723730284	0.522285	FALSE	0.382312	TRUE	0.305337	TRUE
k__Bacteria; p__Fusobacteria; c__Fusobacteriia; o__Fusobacteriales; f__Leptotrichiaceae; g__Leptotrichia; s__, c0a43ab16d4a68fd529d5fe94ed69815	-0.145912	FALSE	1.40012	TRUE	2.06103	TRUE
k__Bacteria; p__Proteobacteria; c__Gammaproteobacteria; o__Pseudomonadales; f__Moraxellaceae; g__Moraxella; s__, c0cfa7d868d3163ca60b4e14188e0fa0	0.719665	FALSE	0.398422	FALSE	0.555661	FALSE
k__Bacteria; p__Bacteroidetes; c__Flavobacteriia; o__Flavobacteriales; f__Flavobacteriaceae; g__Myroides; s__odoratimimus, c11916cc214340bd020b05acd9c56bc3	-0.145912	FALSE	-0.176846	FALSE	0.0474534	FALSE
k__Bacteria; p__Proteobacteria; c__Gammaproteobacteria; o__Pasteurellales; f__Pasteurellaceae; g__Actinobacillus, c1277497c87b3fdfb58f0a311eeb0119	5.01297	TRUE	2.36641	TRUE	30.1958	TRUE
k__Bacteria; p__Firmicutes; c__Clostridia; o__Clostridiales; f__[Mogibacteriaceae]; g__; s__, c1444e79718a9c7f6fee624ace063ffb	1.09619	FALSE	-0.505636	FALSE	1.49329	FALSE
k__Bacteria; p__Proteobacteria; c__Betaproteobacteria; o__Burkholderiales; f__Comamonadaceae; g__Comamonas; s__, c193a3b16c77b98abe5f7c28f637510e	-1.64532	FALSE	-1.71284	FALSE	3.01217	FALSE
k__Bacteria; p__Bacteroidetes; c__Sphingobacteriia; o__Sphingobacteriales; f__Sphingobacteriaceae; g__Sphingobacterium; s__, c199bd6b4d1dce5cb53d3b48df65875e	-0.145912	FALSE	-0.206793	FALSE	0.0583195	FALSE
k__Bacteria; p__Bacteroidetes; c__Flavobacteriia; o__Flavobacteriales; f__Flavobacteriaceae, c23754eea56df03e86577b31f6dff6be	-0.145912	FALSE	0.00869617	FALSE	0.021833	FALSE
k__Bacteria; p__Bacteroidetes; c__Bacteroidia; o__Bacteroidales; f__S24-7; g__; s__, c252b2c99cad5caceb3cb732bda0c331	0.856573	TRUE	1.94802	TRUE	3.95654	TRUE
k__Bacteria; p__Actinobacteria; c__Actinobacteria; o__Actinomycetales; f__Microbacteriaceae; g__Leucobacter; s__, c253decd974f275d8e16400f3e846f29	-1.12773	FALSE	-1.47143	FALSE	2.23245	FALSE
k__Bacteria; p__Firmicutes; c__Clostridia; o__Clostridiales; f__[Mogibacteriaceae]; g__; s__, c25e0899c5426e09da9b34a9b79333b3	-0.276977	FALSE	-0.608933	FALSE	0.384488	FALSE
k__Bacteria; p__Proteobacteria; c__Gammaproteobacteria; o__Enterobacteriales; f__Enterobacteriaceae; g__Klebsiella; s__, c27ad79848adcd406bf90804cb13ec9b	-0.781796	TRUE	-1.79619	FALSE	3.51845	TRUE
k__Bacteria; p__Firmicutes; c__Clostridia; o__Clostridiales; f__Lachnospiraceae; g__Dorea; s__, c287da853235f9a98089163fdca87226	1.10869	FALSE	3.46462	TRUE	13.0429	TRUE
k__Bacteria; p__Bacteroidetes; c__Bacteroidia; o__Bacteroidales; f__Prevotellaceae; g__Prevotella; s__, c28ae6c90a4e9d71c22fd7b7bd931c4f	-1.29998	FALSE	-1.6592	FALSE	2.8968	FALSE
k__Bacteria; p__Bacteroidetes; c__Bacteroidia; o__Bacteroidales; f__Bacteroidaceae; g__Bacteroides; s__, c2927a1b1116556b1d09c502fa02d20c	-0.145912	FALSE	1.52414	TRUE	2.40704	TRUE
k__Bacteria; p__Actinobacteria; c__Actinobacteria; o__Bifidobacteriales; f__Bifidobacteriaceae; g__Bifidobacterium; s__, c29919216bd6a6713038fd18691cc505	1.10424	FALSE	0.248944	FALSE	1.26391	FALSE
k__Bacteria; p__Bacteroidetes; c__Bacteroidia; o__Bacteroidales; f__Prevotellaceae; g__Prevotella; s__copri, c2ee2adfd97075470b45e61735a63827	-0.0750029	FALSE	2.62225	TRUE	11.715	TRUE
k__Bacteria; p__Firmicutes; c__Clostridia; o__Clostridiales; f__Lachnospiraceae; g__; s__, c2fcaca00f5ba98954a32903f4cbae65	-0.1289	FALSE	-3.47124	FALSE	16.0995	FALSE
k__Bacteria; p__Firmicutes; c__Bacilli; o__Lactobacillales; f__Lactobacillaceae; g__Lactobacillus; s__reuteri, c309c5de1bc33d058b30316c97635d5b	1.3938	FALSE	-0.15399	FALSE	3.68646	FALSE
k__Bacteria; p__Proteobacteria; c__Gammaproteobacteria; o__Pseudomonadales; f__Moraxellaceae; g__Acinetobacter; s__, c313afd2a6557dc53529f6a2a6fc15e9	0.0387092	FALSE	-1.53698	FALSE	4.13838	FALSE
k__Bacteria; p__Firmicutes; c__Clostridia; o__Clostridiales; f__Ruminococcaceae; g__Oscillospira; s__, c33e4135855be6d17a09b95f3001a6a3	0.921995	FALSE	-0.650486	FALSE	1.30002	FALSE
k__Bacteria; p__Proteobacteria; c__Gammaproteobacteria; o__Pseudomonadales; f__Moraxellaceae; g__Acinetobacter; s__, c34c323be7a415bbaeb66937af082a58	-1.09567	FALSE	-0.691019	FALSE	1.25893	FALSE
k__Bacteria; p__Bacteroidetes; c__Flavobacteriia; o__Flavobacteriales; f__Flavobacteriaceae; g__; s__, c35e091eb81e3eadd4d7afee10e09f20	0.902099	FALSE	0.923414	FALSE	1.1055	FALSE
k__Bacteria; p__Lentisphaerae; c__[Lentisphaeria]; o__Victivallales; f__Victivallaceae; g__; s__, c3b32703ac434d80f3a0be0cddcffd73	1.11029	FALSE	-0.66711	FALSE	1.72683	FALSE
k__Bacteria; p__Proteobacteria; c__Alphaproteobacteria; o__Rhodobacterales; f__Rhodobacteraceae; g__; s__, c3cdc7f99dd080acb6d575cbcbb9bffb	-0.145912	FALSE	0.574694	FALSE	0.366034	FALSE
k__Bacteria; p__Bacteroidetes; c__Bacteroidia; o__Bacteroidales; f__Bacteroidaceae; g__Bacteroides; s__, c3eb5d4b0125126fcb610e146b2cf30a	1.83053	FALSE	-3.70315	FALSE	17.7215	FALSE
k__Bacteria; p__Firmicutes; c__Clostridia; o__Clostridiales; f__Lachnospiraceae, c3f1a0a6f80c1c12879b57b33108d259	-1.28639	FALSE	-1.55857	FALSE	2.5075	FALSE
k__Bacteria; p__Actinobacteria; c__Coriobacteriia; o__Coriobacteriales; f__Coriobacteriaceae; g__; s__, c4056762143a707dae8261530f047324	-0.145912	FALSE	-0.197479	FALSE	0.0531788	FALSE
k__Bacteria; p__Bacteroidetes; c__Bacteroidia; o__Bacteroidales; f__; g__; s__, c4075489df9d6eb953cbf862ff922853	0.798883	FALSE	-0.168435	FALSE	0.890335	FALSE
k__Bacteria; p__Proteobacteria; c__Gammaproteobacteria; o__Pseudomonadales; f__Moraxellaceae; g__Acinetobacter, c41f60e54b6cc6f68bdf7d693f78323b	-0.354151	FALSE	-1.12902	TRUE	1.32467	TRUE
k__Bacteria; p__Proteobacteria; c__Gammaproteobacteria; o__Pseudomonadales; f__Moraxellaceae; g__Acinetobacter; s__schindleri, c4b2be9801a3daa50ecbc114fd92b5d2	-0.145912	FALSE	0.226013	FALSE	0.0777993	FALSE
k__Bacteria; p__Fusobacteria; c__Fusobacteriia; o__Fusobacteriales; f__Fusobacteriaceae, c4dd6f812a77b4e9a083471091576a9a	4.22596	TRUE	2.28382	TRUE	25.8328	TRUE
k__Bacteria; p__Firmicutes; c__Clostridia; o__Clostridiales; f__Ruminococcaceae; g__; s__, c50f34c41cae93850e2569b635c115c9	-0.145912	FALSE	1.14447	TRUE	1.36542	TRUE
k__Bacteria; p__Firmicutes; c__Clostridia; o__Clostridiales; f__Ruminococcaceae; g__; s__, c52605f25cd8505560235e2688649a16	1.09778	FALSE	0.630449	FALSE	1.55939	FALSE
k__Bacteria; p__Proteobacteria; c__Betaproteobacteria; o__Neisseriales; f__Neisseriaceae; g__; s__, c52b8b3f55d39f44d9ad7c39d15e9db3	-1.98789	FALSE	-2.59014	FALSE	7.24286	FALSE
k__Bacteria; p__Firmicutes; c__Clostridia; o__Clostridiales; f__Lachnospiraceae, c55b486b00eb7dd2bd960c38c024d1d1	-0.145912	FALSE	1.11253	TRUE	1.30086	TRUE
k__Bacteria; p__Proteobacteria; c__Betaproteobacteria; o__Burkholderiales; f__Alcaligenaceae; g__Sutterella; s__, c5c1c31a6deaca8055f6f1ff2caf77d7	0.88975	FALSE	0.614439	FALSE	1.14104	FALSE
k__Bacteria; p__Actinobacteria; c__Actinobacteria; o__Actinomycetales; f__Brevibacteriaceae; g__Brevibacterium; s__, c5d4496f5bce729253d5ec496fc24d29	-0.951341	FALSE	1.72955	TRUE	9.30674	TRUE
k__Bacteria; p__Firmicutes; c__Clostridia; o__Clostridiales; f__[Tissierellaceae]; g__Helcococcus; s__, c63996844fe0aedb8d036369793c7b1f	0.540732	FALSE	2.74197	TRUE	7.57068	TRUE
k__Bacteria; p__Firmicutes; c__Clostridia; o__Clostridiales; f__Lachnospiraceae; g__Coprococcus; s__, c64c50ad6b6d55dd5c506593d9ae9187	1.07437	FALSE	-1.22259	FALSE	2.81828	FALSE
k__Bacteria; p__Proteobacteria; c__Alphaproteobacteria; o__Rhizobiales; f__Rhizobiaceae; g__Agrobacterium; s__, c64d0b194420756c348758b5e64f855e	2.86351	FALSE	1.31506	FALSE	9.44036	FALSE
k__Bacteria; p__Firmicutes; c__Clostridia; o__Clostridiales; f__Ruminococcaceae; g__; s__, c64de47b75c582cf5368d5ca5a3673ab	1.12342	FALSE	-0.732443	FALSE	1.84732	FALSE
k__Bacteria; p__Firmicutes; c__Clostridia; o__Clostridiales; f__Lachnospiraceae; g__; s__, c6938acd824a1809d8374139679949e3	-1.31874	FALSE	-0.559942	FALSE	1.74468	FALSE
k__Bacteria; p__Firmicutes; c__Clostridia; o__Clostridiales; f__Lachnospiraceae; g__; s__, c6a2bbfb001d5a21827ff042ed203972	-2.00967	FALSE	1.08195	TRUE	15.7858	TRUE
k__Bacteria; p__Firmicutes; c__Bacilli; o__Bacillales; f__Staphylococcaceae; g__Staphylococcus, c6b516ae2ba507f85cf0eede12bfa499	1.98733	FALSE	-0.16435	FALSE	9.50446	FALSE
k__Bacteria; p__Bacteroidetes; c__Flavobacteriia; o__Flavobacteriales; f__[Weeksellaceae]; g__Weeksella; s__virosa, c6c168d7f80620fd889e9938e9b94a27	1.65106	FALSE	-0.413069	FALSE	2.91997	FALSE
k__Bacteria; p__Firmicutes; c__Bacilli; o__Bacillales; f__Planococcaceae; g__Sporosarcina; s__ginsengi, c6fbdec8dfa21d9c891c7308aa5c8e99	-0.958073	FALSE	-0.682293	FALSE	1.0725	FALSE
k__Bacteria; p__Firmicutes; c__Clostridia; o__Clostridiales; f__Ruminococcaceae; g__Gemmiger; s__formicilis, c6fdf631c16099e62a83c66db8a7a6f1	1.12423	TRUE	0.0550469	FALSE	1.37998	TRUE
k__Bacteria; p__Bacteroidetes; c__Bacteroidia; o__Bacteroidales; f__Bacteroidaceae; g__Bacteroides; s__, c70067fda3091d68095073697de1569f	2.61599	TRUE	-3.70315	FALSE	21.3482	TRUE
k__Bacteria; p__Firmicutes; c__Clostridia; o__Clostridiales; f__Ruminococcaceae; g__Faecalibacterium; s__prausnitzii, c728ad6f5d183cb36fa06b6a3a47758b	0.570878	FALSE	1.067	TRUE	1.31546	TRUE
k__Bacteria; p__Firmicutes; c__Clostridia; o__Clostridiales; f__[Tissierellaceae]; g__GW-34; s__, c75a25e0c7c419ea55fe45eee2df0b5b	-0.230347	TRUE	-1.07392	FALSE	1.27694	TRUE
k__Bacteria; p__Firmicutes; c__Clostridia; o__Clostridiales; f__Ruminococcaceae; g__; s__, c7b5c26d0f40fc1569c25d2b3bcace93	1.0249	FALSE	-0.807609	FALSE	1.78886	FALSE
k__Bacteria; p__Firmicutes; c__Clostridia; o__Clostridiales; f__Lachnospiraceae; g__Blautia; s__, c7d1ed6c70202259164edf3ee7806f0c	-0.145912	FALSE	1.37595	TRUE	1.96778	TRUE
k__Bacteria; p__Cyanobacteria; c__Chloroplast; o__Streptophyta; f__; g__; s__, c7db868cd7f9b9b7cf55b2fa9bb51e7f	-1.5651	FALSE	-3.05249	FALSE	14.3082	FALSE
k__Bacteria; p__Firmicutes; c__Bacilli; o__Bacillales; f__Staphylococcaceae; g__Staphylococcus; s__sciuri, c7e9700eba384f1ae9d29e2a4225d3f5	1.74396	FALSE	0.605975	FALSE	3.37989	FALSE
k__Bacteria; p__Firmicutes; c__Bacilli; o__Bacillales; f__Planococcaceae; g__Sporosarcina; s__, c81834a458d014a5b9a02ab394daa2b8	1.92102	FALSE	-3.70315	FALSE	18.3	FALSE
k__Bacteria; p__Bacteroidetes; c__Flavobacteriia; o__Flavobacteriales; f__Flavobacteriaceae; g__; s__, c83b2f977c2bd5b7904ab3c38fcec519	-1.12905	FALSE	-0.246382	FALSE	1.46895	FALSE
k__Bacteria; p__Firmicutes; c__Clostridia; o__Clostridiales; f__Peptostreptococcaceae; g__Filifactor; s__, c87387ab756a230e7e414cf346391ea4	-2.89888	TRUE	-2.49681	TRUE	8.99932	TRUE
k__Bacteria; p__Firmicutes; c__Bacilli; o__Bacillales; f__Planococcaceae; g__Solibacillus; s__, c88e0a1420cd1434ad1d2c7fb8c0f6aa	-0.753322	FALSE	-0.869079	FALSE	0.887298	FALSE
k__Bacteria; p__Firmicutes; c__Bacilli; o__Bacillales; f__Bacillaceae; g__Anoxybacillus; s__kestanbolensis, c892cd3a22def842bceb4fc57e11b95b	-0.946186	FALSE	-1.01076	FALSE	1.23072	FALSE
k__Bacteria; p__Firmicutes; c__Clostridia; o__Clostridiales; f__[Mogibacteriaceae]; g__; s__, c8a863530cea4bb78f03d15e0e4d7c30	-0.143554	FALSE	-0.275351	FALSE	0.0810869	FALSE
k__Bacteria; p__Firmicutes; c__Clostridia; o__Clostridiales; f__Christensenellaceae; g__; s__, c8fdeae69f4138614525f4ddfc61861e	1.11364	FALSE	12.7366	TRUE	162.281	TRUE
k__Bacteria; p__Firmicutes; c__Bacilli; o__Bacillales; f__Staphylococcaceae; g__Staphylococcus, c91a7abb72912ca31db4333a37efa798	1.1076	FALSE	-2.50461	FALSE	7.78025	FALSE
k__Bacteria; p__Bacteroidetes; c__Sphingobacteriia; o__Sphingobacteriales; f__Sphingobacteriaceae; g__Sphingobacterium; s__, c9367dfcbd5a9a8fa8724e63c238592a	1.09778	FALSE	3.51116	TRUE	13.2844	TRUE
k__Bacteria; p__Firmicutes; c__Clostridia; o__Clostridiales; f__Lachnospiraceae, c9a5d4e92f3f0457f1839e59b1038b7f	-1.72411	FALSE	-3.60062	FALSE	16.0299	FALSE
k__Bacteria; p__Firmicutes; c__Clostridia; o__Clostridiales; f__Ruminococcaceae; g__; s__, c9c4d96739be83097d3386bf5a0c1cd1	0.230964	FALSE	3.39843	TRUE	14.9625	TRUE
k__Bacteria; p__Firmicutes; c__Clostridia; o__Clostridiales; f__Veillonellaceae; g__Anaerovibrio; s__, c9c8edc14032c162e1695704a58bb783	0.856983	FALSE	-1.77797	FALSE	4.06242	FALSE
k__Bacteria; p__Tenericutes; c__Mollicutes; o__Anaeroplasmatales; f__Anaeroplasmataceae; g__Anaeroplasma; s__, c9d7f7c382039bbc03d4bea880b41dcc	-0.377912	FALSE	0.987708	TRUE	2.07822	TRUE
k__Bacteria; p__Bacteroidetes; c__Bacteroidia; o__Bacteroidales; f__Prevotellaceae; g__Prevotella; s__, ca65175796b96f03c4f74af64ab332e1	-0.145912	FALSE	1.85132	TRUE	3.50073	TRUE
k__Bacteria; p__Bacteroidetes; c__Bacteroidia; o__Bacteroidales; f__[Paraprevotellaceae]; g__YRC22; s__, ca82151e828c7664ca2eeae864ecb7a5	0.969516	FALSE	1.13784	TRUE	2.18608	TRUE
k__Bacteria; p__Firmicutes; c__Clostridia; o__Clostridiales; f__Lachnospiraceae; g__; s__, ca9820c786278b2701d9d0acd9565a55	-0.145912	FALSE	0.467807	TRUE	0.257342	TRUE
k__Bacteria; p__Firmicutes; c__Clostridia; o__Clostridiales; f__Ruminococcaceae; g__; s__, caed4b8ca61755e51be8222f77f44c66	1.1075	TRUE	-1.23312	FALSE	5.43514	TRUE
k__Bacteria; p__Firmicutes; c__Clostridia; o__Clostridiales; f__Clostridiaceae; g__Proteiniclasticum; s__, cb171396ceb2213a53a0eec16f5c316d	-0.0880688	FALSE	-3.29357	FALSE	15.6535	FALSE
k__Bacteria; p__Fibrobacteres; c__Fibrobacteria; o__Fibrobacterales; f__Fibrobacteraceae; g__Fibrobacter; s__, cb2f2b361a85bd311b6bbe599d2af1b5	-1.07165	FALSE	-0.672908	FALSE	1.14931	FALSE
k__Bacteria; p__Firmicutes; c__Bacilli; o__Bacillales; f__Planococcaceae, cb35b3aff8fc8931e984853934d5c0e0	1.73784	TRUE	-1.13512	FALSE	5.86251	TRUE
k__Bacteria; p__Proteobacteria; c__Gammaproteobacteria; o__Pseudomonadales; f__Moraxellaceae; g__Moraxella; s__, cb7acfb03316af8832871b7d844e9660	-0.145912	FALSE	0.519084	FALSE	0.300253	FALSE
k__Bacteria; p__Proteobacteria; c__Epsilonproteobacteria; o__Campylobacterales; f__Campylobacteraceae; g__Arcobacter; s__cryaerophilus, cb92b2cd619a42cdf8531cd6079ca5de	-0.327279	FALSE	0.25411	FALSE	0.248976	FALSE
k__Bacteria; p__Firmicutes; c__Bacilli; o__Lactobacillales; f__Aerococcaceae; g__Facklamia; s__, cc47a9c781480b673bb5787361fd63b0	-0.94306	FALSE	-0.983207	FALSE	1.25277	FALSE
k__Bacteria; p__Firmicutes; c__Clostridia; o__Clostridiales; f__[Mogibacteriaceae]; g__; s__, cc6211dc51f6dcb6f2307b46269c0025	-1.36282	FALSE	-2.22962	FALSE	4.97708	FALSE
k__Bacteria; p__Bacteroidetes; c__Bacteroidia; o__Bacteroidales; f__Prevotellaceae; g__Prevotella; s__, ccb09a9734fda29cccc27c367b0af1ee	0.600506	FALSE	0.543312	TRUE	0.581276	TRUE
k__Bacteria; p__Bacteroidetes; c__Bacteroidia; o__Bacteroidales; f__RF16; g__; s__, cd52ed08f3f394e895d6b1c9889e6c56	-0.145912	FALSE	2.25425	TRUE	5.23317	TRUE
k__Bacteria; p__Firmicutes; c__Bacilli; o__Lactobacillales; f__Lactobacillaceae; g__Lactobacillus; s__delbrueckii, cd8cde19cbfd5a48c3fd0276d5c14630	4.4221	TRUE	0.550471	FALSE	19.7605	TRUE
k__Bacteria; p__Bacteroidetes; c__Bacteroidia; o__Bacteroidales; f__[Paraprevotellaceae]; g__[Prevotella]; s__, cdb6cb3ecd3371b825556e67063b26c2	-0.924895	FALSE	-1.39232	FALSE	1.99331	FALSE
k__Bacteria; p__Bacteroidetes; c__Bacteroidia; o__Bacteroidales; f__S24-7; g__; s__, cdf4cc28bad54412f342e4c283c6b338	-1.36806	FALSE	-0.172019	FALSE	2.07891	FALSE
k__Bacteria; p__Bacteroidetes; c__Bacteroidia; o__Bacteroidales; f__Bacteroidaceae; g__Bacteroides; s__ovatus, ce0837f50ab0a7abc73bddc82e8b55e6	0.669365	FALSE	-0.589695	TRUE	1.54035	TRUE
k__Bacteria; p__Proteobacteria; c__Gammaproteobacteria; o__Legionellales; f__Coxiellaceae; g__Rickettsiella; s__, ce38a7d41181cfb49573e1b28a73b830	-0.145912	FALSE	0.808587	TRUE	0.722341	TRUE
k__Bacteria; p__Cyanobacteria; c__Chloroplast; o__Streptophyta; f__; g__; s__, ce537fddb476d3aac397b4077bd03ccb	0.91951	FALSE	-3.61755	FALSE	17.9714	FALSE
k__Bacteria; p__Firmicutes; c__Clostridia; o__Clostridiales; f__Lachnospiraceae, ce7f7802c96ce1eb400fc584f2e340b4	-0.145912	FALSE	0.0932855	FALSE	0.032881	FALSE
k__Bacteria; p__Proteobacteria; c__Gammaproteobacteria; o__Pseudomonadales; f__Moraxellaceae; g__Moraxella; s__, ce9d582fd481be2581046f07ca651fba	1.12926	FALSE	1.38226	FALSE	2.25505	FALSE
k__Bacteria; p__Proteobacteria; c__Gammaproteobacteria; o__Enterobacteriales; f__Enterobacteriaceae; g__Klebsiella; s__, ceaec4b3e38be8caaaf3ba52277fc320	-1.14286	TRUE	-3.42214	TRUE	18.9884	TRUE
k__Bacteria; p__Firmicutes; c__Clostridia; o__Clostridiales; f__[Tissierellaceae]; g__Helcococcus; s__, ceb2955df887b07dbaefd2ac9fc5935a	-1.56198	FALSE	-2.79237	FALSE	13.5011	FALSE
k__Bacteria; p__Firmicutes; c__Bacilli; o__Bacillales; f__Staphylococcaceae; g__Jeotgalicoccus; s__, cf015ff505ec71a7b5f531c078e681cd	-0.770597	TRUE	-4.59581	TRUE	26.9963	TRUE
k__Bacteria; p__Bacteroidetes; c__Bacteroidia; o__Bacteroidales; f__; g__; s__, cf244bc181b0b6eabf5721c672e44722	-1.12233	FALSE	-1.72599	FALSE	2.97996	FALSE
k__Bacteria; p__Firmicutes; c__Clostridia; o__Clostridiales; f__Veillonellaceae; g__Phascolarctobacterium; s__, cf34842aff86e96db6dab7a7942c4390	-1.05766	FALSE	-1.47075	FALSE	2.24792	FALSE
k__Bacteria; p__Firmicutes; c__Bacilli; o__Bacillales; f__Staphylococcaceae; g__Jeotgalicoccus; s__, cfc4587263bb58fc7467d6b4731b43c5	-0.189533	FALSE	-1.11217	FALSE	1.39743	FALSE
k__Bacteria; p__Firmicutes; c__Bacilli; o__Lactobacillales; f__Enterococcaceae; g__Enterococcus; s__, cfdfd2713fd63a6b47be804f2cb6868a	-0.145912	FALSE	0.4168	FALSE	0.206405	FALSE
k__Bacteria; p__Firmicutes; c__Clostridia; o__Clostridiales; f__Ruminococcaceae; g__Oscillospira; s__, d00e946e69f721414cec779217681753	-1.32057	FALSE	0.58769	TRUE	4.11357	TRUE
k__Bacteria; p__Bacteroidetes; c__Bacteroidia; o__Bacteroidales; f__Porphyromonadaceae; g__Porphyromonas; s__, d01504fdd175f354fad9f5887c04ff76	-1.77467	FALSE	-3.43684	FALSE	15.6789	FALSE
k__Bacteria; p__Firmicutes; c__Bacilli; o__Lactobacillales; f__Enterococcaceae; g__Enterococcus; s__, d01a2b26a7c4aaa4b5abd6e765a70424	1.11061	FALSE	-0.618846	FALSE	1.64692	FALSE
k__Bacteria; p__Proteobacteria; c__Betaproteobacteria; o__Burkholderiales; f__Comamonadaceae; g__Comamonas; s__, d025b902b0bd04c8290954e04e13fcd1	-1.768	FALSE	-1.59225	FALSE	3.47416	FALSE
k__Bacteria; p__Bacteroidetes; c__Bacteroidia; o__Bacteroidales; f__Prevotellaceae; g__Prevotella; s__, d046f9ff7b95359b506373885dc4e8c9	1.63432	FALSE	2.54071	TRUE	8.98076	TRUE
k__Bacteria; p__Firmicutes; c__Bacilli; o__Lactobacillales; f__Streptococcaceae; g__Streptococcus; s__, d05679bd6fb1a42bb0d5efb9d4a11550	-1.12235	TRUE	-3.09052	TRUE	16.7851	TRUE
k__Bacteria; p__Proteobacteria; c__Gammaproteobacteria; o__Xanthomonadales; f__Xanthomonadaceae; g__Stenotrophomonas; s__, d05ecb73670a3ddded08d16ba97b46a1	3.10069	FALSE	1.67772	FALSE	9.6681	FALSE
k__Bacteria; p__Actinobacteria; c__Actinobacteria; o__Actinomycetales; f__Promicromonosporaceae; g__Cellulosimicrobium; s__, d0a571a40cf2731937c137c874298eff	2.52301	TRUE	1.02561	TRUE	6.4565	TRUE
k__Bacteria; p__Firmicutes; c__Clostridia; o__Clostridiales; f__Lachnospiraceae; g__; s__, d0b8676f21c05061f28d54d20a3aba9b	-0.145912	FALSE	1.23685	TRUE	1.61545	TRUE
k__Bacteria; p__Actinobacteria; c__Actinobacteria; o__Actinomycetales; f__Nocardiaceae; g__Rhodococcus; s__, d0bcdb027f48b85256eaa446163f9423	1.09619	FALSE	-0.397396	FALSE	1.39807	FALSE
k__Bacteria; p__Firmicutes; c__Clostridia; o__Clostridiales, d14b715cd172d06215d2d52021a51062	-1.31078	FALSE	-1.67681	FALSE	2.98989	FALSE
k__Bacteria; p__Actinobacteria; c__Actinobacteria; o__Actinomycetales; f__Nocardioidaceae; g__; s__, d15102a23b45313c5e59a753507000d1	-0.254539	FALSE	0.728658	TRUE	0.76476	TRUE
k__Bacteria; p__Bacteroidetes; c__Bacteroidia; o__Bacteroidales; f__; g__; s__, d165af3af18aab3f66d8624ce75e0645	1.10045	FALSE	1.89001	TRUE	4.66108	TRUE
k__Bacteria; p__Firmicutes; c__Clostridia; o__Clostridiales; f__Ruminococcaceae, d191fb7765c71d5ba4671c6a88939e25	-0.145912	FALSE	0.349615	FALSE	0.157264	FALSE
k__Bacteria; p__Firmicutes; c__Bacilli; o__Lactobacillales; f__Aerococcaceae; g__; s__, d1bdd1e5626149d3d52a383c70b531c6	-0.982356	FALSE	-2.95149	FALSE	14.4625	FALSE
k__Bacteria; p__Firmicutes; c__Clostridia; o__Clostridiales; f__Veillonellaceae; g__Phascolarctobacterium; s__, d27ba3dba969b0045b14e379965bfe99	1.12318	FALSE	-0.728841	FALSE	1.82461	FALSE
k__Bacteria; p__Proteobacteria; c__Epsilonproteobacteria; o__Campylobacterales; f__Campylobacteraceae; g__Campylobacter; s__, d294afbdfe8e32d772413bcae59257b7	1.14546	TRUE	-1.11735	FALSE	4.2588	TRUE
k__Bacteria; p__Proteobacteria; c__Gammaproteobacteria; o__Pasteurellales; f__Pasteurellaceae, d2bfe60b06e53bec8ccb7335b00d180e	2.07223	TRUE	1.98999	TRUE	5.51359	TRUE
k__Bacteria; p__Bacteroidetes; c__Bacteroidia; o__Bacteroidales; f__[Paraprevotellaceae]; g__[Prevotella]; s__, d3415274dc96640f8c89c6f3ab938e12	-0.145912	FALSE	0.180974	FALSE	0.057912	FALSE
k__Bacteria; p__Bacteroidetes; c__Bacteroidia; o__Bacteroidales; f__Porphyromonadaceae; g__; s__, d35cf44f43fcd93343d606d50e881407	1.90952	FALSE	-0.999364	FALSE	4.73842	FALSE
k__Bacteria; p__Bacteroidetes; c__Bacteroidia; o__Bacteroidales; f__Bacteroidaceae; g__Bacteroides; s__uniformis, d366e3650fa9de5c4a2ffb5d4f29915c	4.2005	TRUE	1.07039	TRUE	18.598	TRUE
k__Bacteria; p__Firmicutes; c__Clostridia; o__Clostridiales; f__[Mogibacteriaceae]; g__; s__, d36ace663f090cd44101dc5d6fe5b7e6	-0.130009	FALSE	0.748014	FALSE	0.904117	FALSE
k__Bacteria; p__Firmicutes; c__Bacilli; o__Bacillales; f__Planococcaceae; g__Solibacillus; s__, d3b4ecc0bfbe6d0bdcabd2b936b301b1	1.68453	FALSE	-3.70315	FALSE	17.0868	FALSE
k__Bacteria; p__Firmicutes; c__Clostridia; o__Clostridiales; f__Ruminococcaceae; g__Faecalibacterium; s__prausnitzii, d41f407e5e83ac3d0a906c4e1db685e2	0.348341	FALSE	-3.00832	FALSE	12.6391	FALSE
k__Bacteria; p__Bacteroidetes; c__Bacteroidia; o__Bacteroidales; f__Bacteroidaceae; g__Bacteroides; s__, d462f4225560a913113f962a701fc386	0.477504	FALSE	-0.77351	FALSE	1.55374	FALSE
k__Bacteria; p__Firmicutes; c__Clostridia; o__Clostridiales; f__Lachnospiraceae; g__; s__, d46dd6d23c8b71d9621d0ed413aadefe	0.518559	TRUE	-0.813738	FALSE	1.4395	TRUE
k__Bacteria; p__Proteobacteria; c__Gammaproteobacteria; o__Pseudomonadales; f__Moraxellaceae; g__Moraxella; s__, d47d0dad1ba1bafe363b26bfdc93ac33	-0.927544	FALSE	-2.65516	FALSE	12.2318	FALSE
k__Bacteria; p__Firmicutes; c__Clostridia; o__Clostridiales; f__[Tissierellaceae]; g__Helcococcus; s__, d47e6449e49e1d6b4cd406ea6b4e0da6	-1.12062	FALSE	-0.701262	FALSE	1.31752	FALSE
k__Bacteria; p__Firmicutes; c__Clostridia; o__Clostridiales; f__Peptostreptococcaceae; g__; s__, d4845f0abde3e87644375ad702935d0d	0.000892288	FALSE	0.0567777	TRUE	0.00415288	TRUE
k__Bacteria; p__Firmicutes; c__Clostridia; o__Clostridiales; f__Lachnospiraceae; g__Clostridium; s__aldenense, d4848cd203e995d5512b8fb8dd42c04c	1.84779	FALSE	-1.22521	FALSE	5.05078	FALSE
k__Bacteria; p__Firmicutes; c__Bacilli; o__Bacillales; f__Staphylococcaceae; g__Staphylococcus, d488c39b7f1fc32ca5fe460bd1e1919c	0.232231	FALSE	-2.55595	FALSE	13.8239	FALSE
k__Bacteria; p__Bacteroidetes; c__Bacteroidia; o__Bacteroidales; f__Porphyromonadaceae; g__Paludibacter; s__, d4aa1a52d2796dea06d4f90d066ac6c2	-1.09567	FALSE	-0.90216	FALSE	1.47137	FALSE
k__Bacteria; p__Firmicutes; c__Clostridia; o__Clostridiales; f__Ruminococcaceae, d4b9487f80a46f105daa14816456c5f6	0.835537	FALSE	0.189526	TRUE	0.698429	TRUE
k__Bacteria; p__Bacteroidetes; c__Bacteroidia; o__Bacteroidales; f__Bacteroidaceae; g__Bacteroides; s__, d4d386b7d01baf327f6b43aa568cb9e7	3.5599	TRUE	-3.70315	FALSE	27.5412	TRUE
k__Bacteria; p__Proteobacteria; c__Gammaproteobacteria; o__Pseudomonadales; f__Moraxellaceae; g__Moraxella; s__, d4ddc311d1d5df05e36009d1c0586869	-2.04674	TRUE	-1.47027	TRUE	4.19483	TRUE
k__Bacteria; p__Firmicutes; c__Clostridia; o__Clostridiales; f__Veillonellaceae; g__Phascolarctobacterium; s__, d50285d1ef326912455ee2608e3c88a5	-0.169412	FALSE	0.517371	TRUE	0.46773	TRUE
k__Bacteria; p__Firmicutes; c__Clostridia; o__Clostridiales; f__Ruminococcaceae; g__Oscillospira; s__, d546c720517ed09461117af599128ac0	-0.145912	FALSE	0.0581467	FALSE	0.0263337	FALSE
k__Bacteria; p__Proteobacteria; c__Alphaproteobacteria; o__Rhizobiales; f__Brucellaceae; g__Ochrobactrum; s__, d55b64807e7ffc581671f5ce1f0695c0	0.0568668	FALSE	0.57542	TRUE	0.373492	TRUE
k__Bacteria; p__Proteobacteria; c__Betaproteobacteria; o__Burkholderiales; f__Comamonadaceae; g__Comamonas; s__, d57501b44a85f6263ef7c36c9256fb92	1.10514	FALSE	-0.956759	FALSE	2.22305	FALSE
k__Bacteria; p__Firmicutes; c__Clostridia; o__Clostridiales, d5de366a628d88c8d61dc82668a4f246	-1.25161	FALSE	-0.414954	FALSE	1.93697	FALSE
k__Bacteria; p__Actinobacteria; c__Actinobacteria; o__Actinomycetales; f__Micrococcaceae; g__Rothia; s__nasimurium, d5e1fb7fc590dd57b2e5fcf4d860470a	-1.13419	FALSE	2.27552	TRUE	15.7221	TRUE
k__Bacteria; p__Bacteroidetes; c__Bacteroidia; o__Bacteroidales; f__S24-7; g__; s__, d61398d9a901329416cffeb07d626c96	-1.05766	FALSE	-1.89245	FALSE	3.58669	FALSE
k__Bacteria; p__Firmicutes; c__Bacilli; o__Lactobacillales; f__Enterococcaceae; g__Enterococcus; s__, d682e32262d7312b195bb047d8a7d21c	-0.145912	FALSE	-0.0137041	FALSE	0.0212903	FALSE
k__Bacteria; p__Firmicutes; c__Clostridia; o__Clostridiales; f__; g__; s__, d68b8e0cc3b4b905b627802c23f7bed2	0.0127906	FALSE	-0.0974799	FALSE	0.0108883	FALSE
k__Bacteria; p__Bacteroidetes; c__Bacteroidia; o__Bacteroidales, d6ab3eb05f408002128261d0f396aec0	-1.2659	FALSE	-0.981207	FALSE	1.71876	FALSE
k__Bacteria; p__Firmicutes; c__Clostridia; o__Clostridiales; f__Lachnospiraceae; g__Dorea; s__, d6bff94349f93df9c98368bfbc740ed0	3.08338	TRUE	0.435649	TRUE	12.8925	TRUE
k__Bacteria; p__Bacteroidetes; c__Bacteroidia; o__Bacteroidales; f__[Paraprevotellaceae]; g__[Prevotella]; s__, d6ce97b3b6ab5aef2648b11cacb6be8b	1.11514	FALSE	-1.74931	FALSE	4.45849	FALSE
k__Bacteria; p__Firmicutes; c__Clostridia; o__Clostridiales; f__Christensenellaceae; g__; s__, d6d70ee8797863743fabbeb5a35dd21d	1.12233	FALSE	1.03084	TRUE	2.28809	TRUE
k__Bacteria; p__Proteobacteria; c__Gammaproteobacteria; o__Enterobacteriales; f__Enterobacteriaceae, d6dffb454cbb0b0c87367b03432c2b05	-0.890059	TRUE	-3.47301	TRUE	18.7668	TRUE
k__Bacteria; p__Actinobacteria; c__Actinobacteria; o__Actinomycetales; f__Actinomycetaceae; g__N09; s__, d6e0873fdf26fafc099094a190e196fd	1.7203	TRUE	-1.73201	FALSE	7.96811	TRUE
k__Bacteria; p__Firmicutes; c__Bacilli; o__Lactobacillales; f__Lactobacillaceae; g__Lactobacillus; s__helveticus, d6eb6ac8ab8ea7a5de3ced31fc51500a	1.96672	FALSE	-0.119518	FALSE	5.27227	FALSE
k__Bacteria; p__Proteobacteria; c__Gammaproteobacteria; o__Pseudomonadales; f__Moraxellaceae; g__Enhydrobacter; s__, d70bfbc98d82e7f475f0e876206ce80a	-11.243	TRUE	-7.13552	TRUE	156.783	TRUE
k__Bacteria; p__Firmicutes; c__Clostridia; o__Clostridiales; f__Ruminococcaceae; g__; s__, d733b93f3afa0f275e079a28a20e4fef	1.09186	FALSE	0.37939	FALSE	1.31049	FALSE
k__Bacteria; p__Proteobacteria; c__Betaproteobacteria; o__Burkholderiales; f__Oxalobacteraceae; g__Massilia; s__timonae, d7363cc761ccd7f8f3753622a910f1c4	-0.719651	FALSE	-3.666	FALSE	17.3859	FALSE
k__Bacteria; p__Proteobacteria; c__Gammaproteobacteria; o__Pseudomonadales; f__Pseudomonadaceae, d74d11e5c33cc9ab31e634d570353834	-0.501363	FALSE	-1.89124	FALSE	4.55259	FALSE
k__Bacteria; p__Firmicutes; c__Bacilli; o__Bacillales; f__Staphylococcaceae; g__Jeotgalicoccus; s__psychrophilus, d7e1c25c6b1eb6ceb2fa6c060682cecf	0.338914	FALSE	-1.11134	TRUE	1.97081	TRUE
k__Bacteria; p__Firmicutes; c__Clostridia; o__Clostridiales; f__; g__; s__, d7f434cda69146b90f46fbcf94e2adca	-0.145912	FALSE	-0.0384542	FALSE	0.0218882	FALSE
k__Bacteria; p__Firmicutes; c__Clostridia; o__Clostridiales; f__Lachnospiraceae; g__Roseburia; s__faecis, d8af28a9ba3b7889d9e6ac64ef59dc39	0.727581	FALSE	-1.20227	FALSE	2.7875	FALSE
k__Bacteria; p__Firmicutes; c__Clostridia; o__Clostridiales; f__Ruminococcaceae, d8cb97a6a1e3b5bf5a6e7a66f400cfdf	0.0792231	FALSE	-0.440629	FALSE	0.248149	FALSE
k__Bacteria; p__Bacteroidetes; c__Bacteroidia; o__Bacteroidales; f__Porphyromonadaceae; g__Paludibacter; s__, d8f2aaaef1dc41b07ff421058119908b	0.265713	FALSE	-0.364187	FALSE	0.282352	FALSE
k__Bacteria; p__Actinobacteria; c__Coriobacteriia; o__Coriobacteriales; f__Coriobacteriaceae; g__; s__, d91ade5204a19aba73e23e5b2152a2ee	1.93222	FALSE	0.656204	FALSE	4.0858	FALSE
k__Bacteria; p__Firmicutes; c__Clostridia; o__Clostridiales; f__Lachnospiraceae; g__Roseburia; s__, d91b5c77b23b27230a16c7dc4325f4cd	0.961454	FALSE	-0.831341	FALSE	1.6587	FALSE
k__Bacteria; p__Firmicutes; c__Clostridia; o__Clostridiales; f__[Tissierellaceae]; g__Helcococcus; s__, d92542ca33667562de912de3b751689c	1.09913	FALSE	-0.921194	FALSE	2.15428	FALSE
k__Bacteria; p__Firmicutes; c__Bacilli; o__Lactobacillales; f__Streptococcaceae; g__Streptococcus; s__, d942eada9daecb5699c2b401191a8243	2.20484	FALSE	2.82759	FALSE	8.55597	FALSE
k__Bacteria; p__Bacteroidetes; c__Bacteroidia; o__Bacteroidales; f__Porphyromonadaceae; g__; s__, d965f919c079ddd67280712ec7ba8603	-0.145912	FALSE	-0.239541	FALSE	0.0730629	FALSE
k__Bacteria; p__Firmicutes; c__Erysipelotrichi; o__Erysipelotrichales; f__Erysipelotrichaceae; g__Bulleidia; s__p-1630-c5, d96caa7d104ff9e1fb38c3df08272b87	-1.11855	FALSE	0.873824	TRUE	4.01202	TRUE
k__Bacteria; p__Bacteroidetes; c__Bacteroidia; o__Bacteroidales; f__; g__; s__, d979cf2e18cf8fab747bfc4d254856f3	-0.145912	FALSE	0.19993	FALSE	0.0673947	FALSE
k__Bacteria; p__Actinobacteria; c__Actinobacteria; o__Actinomycetales; f__Corynebacteriaceae; g__Corynebacterium, d98bca697ad50f20b2239aed3d0f968b	0.289959	FALSE	-3.20918	FALSE	14.202	FALSE
k__Bacteria; p__Proteobacteria; c__Gammaproteobacteria; o__Pseudomonadales; f__Moraxellaceae; g__Acinetobacter; s__, d9a8133c1c0cba024826069eac5bbf00	1.14642	FALSE	-0.411816	FALSE	1.88842	FALSE
k__Bacteria; p__Firmicutes; c__Clostridia; o__Clostridiales; f__[Mogibacteriaceae]; g__Mogibacterium; s__, d9bb3ea8df6aa9e66e06316c68ea93b6	-1.39599	FALSE	-2.64512	FALSE	7.02412	FALSE
k__Bacteria; p__Bacteroidetes; c__Bacteroidia; o__Bacteroidales; f__; g__; s__, d9ff3e931e9c5dab0df2a0238220e476	-0.520558	TRUE	0.0529179	FALSE	0.33158	TRUE
k__Bacteria; p__Fusobacteria; c__Fusobacteriia; o__Fusobacteriales; f__Leptotrichiaceae; g__Leptotrichia; s__, da0feecf4689d431a6dec42c52d8343d	-0.145912	FALSE	3.20805	TRUE	10.8056	TRUE
k__Bacteria; p__Firmicutes; c__Clostridia; o__Clostridiales; f__Ruminococcaceae; g__; s__, da2afbbd1046cee0123c9cebdb84a672	1.04771	FALSE	-0.903799	FALSE	2.01718	FALSE
k__Bacteria; p__Firmicutes; c__Clostridia; o__Clostridiales; f__[Tissierellaceae]; g__Anaerococcus; s__, da4493fc183d03e1fae4c990db28ab69	-1.96758	FALSE	-3.30968	FALSE	15.5919	FALSE
k__Bacteria; p__Bacteroidetes; c__Bacteroidia; o__Bacteroidales; f__Prevotellaceae; g__Prevotella; s__stercorea, da70aea20a48fd685afdbc6a4afaf851	0.938493	FALSE	-3.3279	FALSE	17.6485	FALSE
k__Bacteria; p__Proteobacteria; c__Gammaproteobacteria; o__Pseudomonadales; f__Moraxellaceae; g__Moraxella; s__, dabecf3cd29ad1cb485705148b573af4	-1.71668	FALSE	-2.03684	FALSE	4.22934	FALSE
k__Bacteria; p__Firmicutes; c__Clostridia; o__Clostridiales; f__Ruminococcaceae; g__; s__, daca0ca61fb25e1916693672b76f2003	0.674017	FALSE	1.80701	TRUE	3.30578	TRUE
k__Bacteria; p__Firmicutes; c__Clostridia; o__Clostridiales; f__Ruminococcaceae; g__Oscillospira; s__, dafb1d550bef972719313d225737be7c	-0.145912	FALSE	1.90852	TRUE	3.73316	TRUE
k__Bacteria; p__Firmicutes; c__Clostridia; o__Clostridiales; f__Ruminococcaceae; g__; s__, db0bb974a54f8f7d3d373c076ddaf311	1.12065	FALSE	0.297091	FALSE	1.33273	FALSE
k__Bacteria; p__Firmicutes; c__Erysipelotrichi; o__Erysipelotrichales; f__Erysipelotrichaceae; g__Erysipelothrix; s__, db377956b66e89db4eee768139f6c5cd	-0.145912	FALSE	0.170784	FALSE	0.0556737	FALSE
k__Bacteria; p__Firmicutes; c__Clostridia; o__Clostridiales; f__Veillonellaceae; g__Megasphaera; s__, db92d5e78fb94056efc409ace74df645	2.73783	TRUE	-0.582333	FALSE	8.39772	TRUE
k__Bacteria; p__Firmicutes; c__Erysipelotrichi; o__Erysipelotrichales; f__Erysipelotrichaceae; g__p-75-a5; s__, dbd1d1c42121bd8cc2e35b1824105b09	0.0128301	FALSE	0.201195	FALSE	0.0416218	FALSE
k__Bacteria; p__Firmicutes; c__Clostridia; o__Clostridiales; f__Clostridiaceae; g__Clostridium; s__baratii, dc538d0a9d4aefefe4b422621574b235	-1.28515	FALSE	-0.058869	FALSE	2.04925	FALSE
k__Bacteria; p__Firmicutes; c__Clostridia; o__Clostridiales; f__[Tissierellaceae]; g__Peptoniphilus; s__, dc62904362049e27169f0f0b549dcb36	0.810565	FALSE	-1.70057	FALSE	5.96673	FALSE
k__Bacteria; p__Proteobacteria; c__Gammaproteobacteria; o__Pseudomonadales; f__Moraxellaceae; g__Acinetobacter; s__, dc99c7db449d6508a55c2abba0842676	-0.858928	FALSE	-2.07463	FALSE	4.32654	FALSE
k__Bacteria; p__Proteobacteria; c__Epsilonproteobacteria; o__Campylobacterales; f__Campylobacteraceae; g__Arcobacter; s__cryaerophilus, dcd4030bd55a4bbc6d5d935b8ba2797d	-0.633274	TRUE	0.725932	FALSE	2.07575	TRUE
k__Bacteria; p__Firmicutes; c__Bacilli; o__Lactobacillales; f__Streptococcaceae; g__Streptococcus, dcff61f12aa217d0060a74092f500c52	0.919968	TRUE	0.0438673	TRUE	0.937571	TRUE
k__Bacteria; p__Bacteroidetes; c__Bacteroidia; o__Bacteroidales; f__; g__; s__, dd3de8346a2ed1d5afc8466672f38759	1.10601	FALSE	-2.09335	FALSE	5.86901	FALSE
k__Bacteria; p__Proteobacteria; c__Alphaproteobacteria; o__Sphingomonadales; f__Sphingomonadaceae; g__Sphingomonas, dd8c8d60bfca3e1df01a4bbff8d3326e	-0.757548	FALSE	-1.11897	FALSE	1.30748	FALSE
k__Bacteria; p__Bacteroidetes; c__Bacteroidia; o__Bacteroidales; f__Porphyromonadaceae; g__; s__, ddab04f7fa4d9820c147bc764d7d3274	-0.210423	FALSE	-3.25218	FALSE	15.6552	FALSE
k__Bacteria; p__Proteobacteria; c__Betaproteobacteria; o__Neisseriales; f__Neisseriaceae, ddb8c9c45aef1677b41bf48cab53f6c2	-1.08209	FALSE	0.427138	TRUE	2.10878	TRUE
k__Bacteria; p__Firmicutes; c__Clostridia; o__Clostridiales; f__[Tissierellaceae]; g__; s__, dde20f093055b61e3c5e5803ac786a0a	-0.470004	TRUE	-1.78061	TRUE	3.2588	TRUE
k__Bacteria; p__Firmicutes; c__Bacilli; o__Bacillales; f__Staphylococcaceae; g__Staphylococcus; s__, de344a5ede987f7810fc0b2e598d3fb0	0.870499	FALSE	-2.75724	FALSE	13.8373	FALSE
k__Bacteria; p__Bacteroidetes; c__Flavobacteriia; o__Flavobacteriales; f__Flavobacteriaceae; g__; s__, de5c816b70cab4eaaae411bb014c878a	1.9249	FALSE	-3.70315	FALSE	18.1086	FALSE
k__Bacteria; p__Bacteroidetes; c__Bacteroidia; o__Bacteroidales; f__; g__; s__, de605f676a452053a25daf579d38fc0e	0.766497	FALSE	-1.1705	FALSE	2.62621	FALSE
k__Bacteria; p__Firmicutes; c__Bacilli; o__Bacillales; f__Planococcaceae; g__Sporosarcina; s__ginsengi, de65516b35dc497de5ccfcf5227ae938	1.12075	FALSE	-0.537509	FALSE	1.57047	FALSE
k__Bacteria; p__Firmicutes; c__Clostridia; o__Clostridiales, dec92572f6fc91d85625f63a2d02245f	-0.145912	FALSE	0.621941	FALSE	0.429743	FALSE
k__Bacteria; p__Firmicutes; c__Clostridia; o__Clostridiales; f__Ruminococcaceae; g__; s__, ded0c8bf97be072c47ecc221dab2dc00	-0.145912	FALSE	2.32635	TRUE	5.53877	TRUE
k__Bacteria; p__Bacteroidetes; c__Flavobacteriia; o__Flavobacteriales; f__Flavobacteriaceae; g__; s__, df2a7264e55f85ea4b748c00cfcdad8b	-0.145912	FALSE	0.58825	FALSE	0.388325	FALSE
k__Bacteria; p__Firmicutes; c__Clostridia; o__Clostridiales, df3d6113f855e22f2a6d44e60f01baa7	0.956586	FALSE	0.77169	FALSE	0.931595	FALSE
k__Bacteria; p__Firmicutes; c__Bacilli; o__Lactobacillales; f__Leuconostocaceae; g__Weissella, df829f8d3288011e9fbef9d3511e2e4c	1.41261	TRUE	-3.01829	FALSE	19.1081	TRUE
k__Bacteria; p__Verrucomicrobia; c__Verrucomicrobiae; o__Verrucomicrobiales; f__Verrucomicrobiaceae; g__Akkermansia; s__muciniphila, dfa833b266bd2993b86feab3617b34c3	1.12084	FALSE	0.9026	FALSE	2.03628	FALSE
k__Bacteria; p__Proteobacteria; c__Betaproteobacteria; o__Burkholderiales; f__Alcaligenaceae; g__Sutterella; s__, dfc82561fb6ae5e03d37d5250f700a6b	2.64411	TRUE	-0.835963	FALSE	7.7611	TRUE
k__Bacteria; p__Bacteroidetes; c__Bacteroidia; o__Bacteroidales; f__[Paraprevotellaceae]; g__; s__, dfd72698afdcc443081d29a62b7f05e3	-1.29278	FALSE	-1.23945	FALSE	2.02266	FALSE
k__Bacteria; p__Firmicutes; c__Clostridia; o__Clostridiales; f__Ruminococcaceae; g__; s__, e0037f35a86e8efaf05aabe92a9f86f6	-0.456757	FALSE	-3.98739	FALSE	18.2154	FALSE
k__Bacteria; p__Proteobacteria; c__Gammaproteobacteria; o__Pseudomonadales; f__Pseudomonadaceae; g__Pseudomonas, e01ccd749960b04699eef783119e25ae	-0.257173	FALSE	-1.67642	FALSE	3.66871	FALSE
k__Bacteria; p__Bacteroidetes; c__Bacteroidia; o__Bacteroidales; f__Porphyromonadaceae; g__Porphyromonas; s__, e108c0798b63077b638f41a834c00212	-0.145912	FALSE	3.01551	TRUE	9.26684	TRUE
k__Bacteria; p__Proteobacteria; c__Gammaproteobacteria; o__Pseudomonadales; f__Moraxellaceae, e11a8bd9b25896ba7a4f816f984e9815	1.1247	FALSE	-0.137336	FALSE	1.29022	FALSE
k__Bacteria; p__Firmicutes; c__Bacilli; o__Bacillales; f__Staphylococcaceae; g__Jeotgalicoccus; s__, e1a1353ae2835a9eef68295b703a0ab4	0.186752	FALSE	-1.57015	FALSE	4.0312	FALSE
k__Bacteria; p__Proteobacteria; c__Gammaproteobacteria; o__Pseudomonadales; f__Moraxellaceae; g__Acinetobacter; s__, e1a74b6fadd08e3e3dc2a0d78b0bed25	-1.94309	FALSE	-2.1128	FALSE	4.83649	FALSE
k__Bacteria; p__Firmicutes; c__Bacilli; o__Bacillales; f__Planococcaceae; g__Solibacillus; s__, e1c72b1c25752ba611cd06a0b4083c37	1.96592	TRUE	1.56944	TRUE	4.65864	TRUE
k__Bacteria; p__Firmicutes; c__Bacilli; o__Lactobacillales; f__Aerococcaceae; g__Aerococcus; s__, e1d098412c88700cbd3c119e7c62f2ca	1.62251	FALSE	-0.0528603	FALSE	3.99507	FALSE
k__Bacteria; p__Firmicutes; c__Bacilli; o__Bacillales; f__Bacillaceae; g__Bacillus; s__muralis, e1d7fa25f07487fb0282c334729ca445	0.256153	FALSE	-0.302265	TRUE	0.352739	TRUE
k__Bacteria; p__Firmicutes; c__Clostridia; o__Clostridiales, e278a0532c27c7026073840286e5b12c	-1.03961	FALSE	-2.05548	FALSE	4.33911	FALSE
k__Bacteria; p__TM7; c__TM7-3; o__CW040; f__; g__; s__, e2b504d4626c82975ca7ae8d285e965c	-0.145912	FALSE	1.69782	TRUE	2.99371	TRUE
k__Bacteria; p__Proteobacteria; c__Alphaproteobacteria; o__Rhizobiales; f__Brucellaceae; g__Ochrobactrum; s__, e2bbe033fdd375d26d3dc70581efe7c0	1.85705	FALSE	0.674042	FALSE	4.37439	FALSE
k__Bacteria; p__Firmicutes; c__Bacilli; o__Bacillales; f__Planococcaceae; g__Rummeliibacillus; s__, e2f17a23fcf905d4fc5bcd97490a74e6	-1.12843	FALSE	-0.0584881	FALSE	1.48739	FALSE
k__Bacteria; p__Proteobacteria; c__Gammaproteobacteria; o__Enterobacteriales; f__Enterobacteriaceae; g__Escherichia; s__coli, e2f6a531bc64c892b56a06d2aed991f7	1.86976	FALSE	12.7742	TRUE	164.59	TRUE
k__Bacteria; p__Proteobacteria; c__Gammaproteobacteria; o__Alteromonadales; f__[Chromatiaceae]; g__Rheinheimera; s__, e34995e8c6e90e6b3e30b9d918a63e74	-1.12154	FALSE	-2.8808	FALSE	15.3593	FALSE
k__Bacteria; p__Firmicutes; c__Clostridia; o__Clostridiales; f__Ruminococcaceae; g__; s__, e39ef1fe5783d542bdb048b672d56ed7	-0.145912	FALSE	1.42469	TRUE	2.11971	TRUE
k__Bacteria; p__Firmicutes; c__Clostridia; o__Clostridiales; f__[Tissierellaceae]; g__Gallicola; s__, e3abc4b2448c2f89f7120a7eb8df637b	-0.471965	TRUE	-1.90915	TRUE	4.25429	TRUE
k__Bacteria; p__Spirochaetes; c__Spirochaetes; o__Spirochaetales; f__Spirochaetaceae; g__Treponema; s__, e3fb0b67923bfe72abc9b3008cdc0795	-0.365946	FALSE	1.66811	TRUE	4.26934	TRUE
k__Bacteria; p__Bacteroidetes; c__Bacteroidia; o__Bacteroidales; f__[Paraprevotellaceae]; g__[Prevotella]; s__, e4043ea5a188adf2954b85b6e8a65f50	0.968977	FALSE	-0.284694	FALSE	1.24214	FALSE
k__Bacteria; p__Proteobacteria; c__Alphaproteobacteria; o__Rhizobiales; f__Rhizobiaceae; g__Rhizobium, e405a6746c773112d9e57378cc4ca60a	-0.69676	FALSE	-4.00412	FALSE	18.07	FALSE
k__Bacteria; p__Proteobacteria; c__Gammaproteobacteria; o__Pseudomonadales; f__Pseudomonadaceae; g__Pseudomonas; s__alcaligenes, e407ba974ea845fd50ced286cdfeb7a8	1.1229	FALSE	0.35558	FALSE	1.37323	FALSE
k__Bacteria; p__Firmicutes; c__Clostridia; o__Clostridiales; f__Clostridiaceae; g__; s__, e41200894890b30818b165a75af30f03	-0.728461	FALSE	0.367049	TRUE	1.16392	TRUE
k__Bacteria; p__Firmicutes; c__Clostridia; o__Clostridiales; f__Lachnospiraceae; g__[Ruminococcus]; s__gnavus, e412a7bdbe75c4cbe282f912ab058e1b	1.0487	TRUE	0.555089	TRUE	1.13155	TRUE
k__Bacteria; p__Firmicutes; c__Bacilli; o__Bacillales; f__Staphylococcaceae; g__Jeotgalicoccus; s__, e41e904851971f82c3434aac8b6a3da5	0.720683	FALSE	0.133777	FALSE	0.652013	FALSE
k__Bacteria; p__Firmicutes; c__Bacilli; o__Bacillales; f__Staphylococcaceae; g__Staphylococcus; s__haemolyticus, e42141c16c5972190124ccc9dda1ab9f	0.0275845	FALSE	-0.56313	FALSE	0.395831	FALSE
k__Bacteria; p__Firmicutes; c__Bacilli; o__Bacillales; f__Planococcaceae; g__Sporosarcina; s__ginsengi, e43be9609ef2dccd083660c6dbff877a	0.386247	FALSE	-0.227987	FALSE	0.253068	FALSE
k__Bacteria; p__Actinobacteria; c__Actinobacteria; o__Actinomycetales; f__Nocardioidaceae; g__; s__, e464bca1cb3669f6417f5f38b24fd197	-1.09182	FALSE	-1.63602	FALSE	2.67726	FALSE
k__Bacteria; p__Firmicutes; c__Clostridia; o__Clostridiales; f__Lachnospiraceae; g__Coprococcus; s__, e47f41993e3b47245bb3ef6b58d484cd	-0.145912	FALSE	0.944126	TRUE	0.95872	TRUE
k__Bacteria; p__Firmicutes; c__Bacilli; o__Lactobacillales; f__Streptococcaceae; g__Streptococcus; s__, e48ee3a7d33ec7a15d09a732ede7b874	0.696025	FALSE	-2.49979	FALSE	13.8233	FALSE
k__Bacteria; p__Firmicutes; c__Bacilli; o__Lactobacillales; f__Lactobacillaceae; g__Lactobacillus; s__delbrueckii, e4e240d5ca4e9327a2d16df51eb8ece7	1.72955	FALSE	-0.805823	FALSE	3.69513	FALSE
k__Bacteria; p__Proteobacteria; c__Epsilonproteobacteria; o__Campylobacterales; f__Campylobacteraceae; g__Campylobacter; s__, e508d5190c052cd62f256fcd7135edd6	-1.06157	FALSE	-0.521374	FALSE	1.12722	FALSE
k__Bacteria; p__Firmicutes; c__Clostridia; o__Clostridiales; f__Ruminococcaceae; g__; s__, e5150e2284ae522398015c65fd0e995a	-0.145912	FALSE	0.334438	FALSE	0.143884	FALSE
k__Bacteria; p__Bacteroidetes; c__Bacteroidia; o__Bacteroidales; f__Prevotellaceae; g__Prevotella; s__, e55ef0d15f6cdeb90255ff0366132e79	0.174908	FALSE	1.12946	TRUE	1.29391	TRUE
k__Bacteria; p__Bacteroidetes; c__Bacteroidia; o__Bacteroidales; f__Prevotellaceae; g__Prevotella; s__stercorea, e56dc9f2c48cdc2f3572b5b9dadcb5ef	-0.0516936	FALSE	-2.80957	FALSE	12.323	FALSE
k__Bacteria; p__Firmicutes; c__Bacilli; o__Lactobacillales; f__Carnobacteriaceae; g__Desemzia; s__, e57594aa9b5972b8293c87dcdd0f7178	-0.145912	FALSE	1.12716	TRUE	1.32478	TRUE
k__Bacteria; p__Proteobacteria; c__Gammaproteobacteria; o__Pseudomonadales; f__Moraxellaceae; g__Moraxella; s__, e5c49008c22097eed0c590122c08b30d	-2.49389	TRUE	-2.90222	TRUE	9.84416	TRUE
k__Bacteria; p__Firmicutes; c__Clostridia; o__Clostridiales; f__Lachnospiraceae; g__; s__, e63455267dca989f72de1c45bb5bfeae	-0.145912	FALSE	0.154915	FALSE	0.0515784	FALSE
k__Bacteria; p__Firmicutes; c__Bacilli; o__Lactobacillales; f__Lactobacillaceae; g__Lactobacillus; s__delbrueckii, e63eb1425d8eb15d70973bfb7a34b9b5	2.05636	FALSE	0.754834	FALSE	6.4293	FALSE
k__Bacteria; p__Cyanobacteria; c__4C0d-2; o__YS2; f__; g__; s__, e6a28dc4397df9e06617c8925263ed1a	-0.145912	FALSE	0.298346	FALSE	0.122567	FALSE
k__Bacteria; p__Firmicutes; c__Clostridia; o__Clostridiales; f__; g__; s__, e6d62d2ea5557fac2a36280d74265bad	-0.145912	FALSE	0.797074	TRUE	0.686599	TRUE
k__Bacteria; p__Firmicutes; c__Erysipelotrichi; o__Erysipelotrichales; f__Erysipelotrichaceae; g__Asteroleplasma; s__anaerobium, e6da27efef35ce7f5598792ec296f190	1.56195	FALSE	-1.39112	FALSE	4.56869	FALSE
k__Bacteria; p__Bacteroidetes; c__Bacteroidia; o__Bacteroidales; f__Porphyromonadaceae; g__Porphyromonas; s__, e71690ab7915b87edb536e38cc441da5	0.572634	FALSE	0.554965	TRUE	0.427483	TRUE
k__Bacteria; p__Proteobacteria; c__Gammaproteobacteria; o__Xanthomonadales; f__Xanthomonadaceae; g__Lysobacter; s__, e73d71115c0cab4d79d79bd44fd9a7dd	-0.284957	FALSE	-2.8871	FALSE	12.3587	FALSE
k__Bacteria; p__Firmicutes; c__Clostridia; o__Clostridiales; f__Christensenellaceae; g__; s__, e74011d15df9b191683d5db6942dbee3	0.990605	FALSE	-1.02848	FALSE	2.48255	FALSE
k__Bacteria; p__Verrucomicrobia; c__Verruco-5; o__WCHB1-41; f__RFP12; g__; s__, e742833d8dd2afa3d6ff2659125339ba	-0.145912	FALSE	-0.312997	FALSE	0.110956	FALSE
k__Bacteria; p__Firmicutes; c__Clostridia; o__Clostridiales; f__Christensenellaceae; g__; s__, e7473381d8fca6f7d7982948b41e2a6c	1.91042	FALSE	-0.786256	FALSE	4.32794	FALSE
k__Bacteria; p__Fusobacteria; c__Fusobacteriia; o__Fusobacteriales; f__Leptotrichiaceae; g__Leptotrichia; s__, e784eaf79425a457bb923097972f3b75	1.91145	FALSE	-3.70315	FALSE	18.1372	FALSE
k__Bacteria; p__Firmicutes; c__Clostridia; o__Clostridiales; f__Ruminococcaceae, e78652a2027cf276c50e6f18ba43a181	2.56996	TRUE	0.659924	TRUE	6.91192	TRUE
k__Bacteria; p__Firmicutes; c__Clostridia; o__Clostridiales; f__Clostridiaceae; g__SMB53; s__, e7eba4834055134bd5cfdfa1ca673f56	-0.145912	FALSE	1.74892	TRUE	3.17033	TRUE
k__Bacteria; p__Proteobacteria; c__Gammaproteobacteria; o__Enterobacteriales; f__Enterobacteriaceae; g__Gluconacetobacter; s__, e8165c825d679874a9c71c16408fbbfd	-0.145912	FALSE	0.0637715	FALSE	0.0273111	FALSE
k__Bacteria; p__Bacteroidetes; c__[Saprospirae]; o__[Saprospirales]; f__Chitinophagaceae; g__Sediminibacterium; s__, e81c8f18c0df08131145447a93c267bb	0.163624	TRUE	-1.28679	FALSE	3.01475	TRUE
k__Bacteria; p__Actinobacteria; c__Actinobacteria; o__Bifidobacteriales; f__Bifidobacteriaceae; g__Bifidobacterium, e8216383042d148755fea829c4fec912	-0.145912	FALSE	-0.0203724	FALSE	0.0212905	FALSE
k__Bacteria; p__Proteobacteria; c__Gammaproteobacteria; o__Pasteurellales; f__Pasteurellaceae; g__; s__, e842b997b9855c157a9d47ba274655cd	1.06787	FALSE	1.53059	TRUE	3.34606	TRUE
k__Bacteria; p__Bacteroidetes; c__Bacteroidia; o__Bacteroidales; f__Porphyromonadaceae; g__Porphyromonas; s__, e84c4e6503ef234bb3973a6dd58a0d9b	1.12182	FALSE	0.083421	FALSE	1.26151	FALSE
k__Bacteria; p__Bacteroidetes; c__Bacteroidia; o__Bacteroidales; f__; g__; s__, e868379a81d2ebec74d5be1b6ac2d029	0.831373	FALSE	-0.499051	FALSE	0.969609	FALSE
k__Bacteria; p__Bacteroidetes; c__Bacteroidia; o__Bacteroidales; f__BS11; g__; s__, e8b16594af637f6de5c3e416d67e8928	1.12149	FALSE	-0.0975631	FALSE	1.27228	FALSE
k__Bacteria; p__Proteobacteria; c__Gammaproteobacteria; o__Enterobacteriales; f__Enterobacteriaceae, e8b77cf2f7dd1f17a7c7626f2904d7b3	-1.68123	FALSE	-2.86592	FALSE	13.8057	FALSE
k__Bacteria; p__Proteobacteria; c__Alphaproteobacteria; o__Rickettsiales; f__mitochondria, e8b7de4c07f308c714246ef5c937f9c9	0.174121	FALSE	0.0792906	TRUE	0.0306954	TRUE
k__Bacteria; p__Firmicutes; c__Bacilli; o__Bacillales; f__Staphylococcaceae; g__Jeotgalicoccus; s__, e8ba854efcff4f49d86b7598b65e729d	-1.25609	FALSE	1.3132	TRUE	9.6777	TRUE
k__Bacteria; p__Firmicutes; c__Clostridia; o__Clostridiales, e8ccc0cabe860065530329d76c3eaac7	1.1195	FALSE	0.304518	FALSE	1.32753	FALSE
k__Bacteria; p__Proteobacteria; c__Betaproteobacteria; o__Burkholderiales; f__Alcaligenaceae; g__Sutterella; s__, e915cc042da051c85036d152155568e0	-0.145912	FALSE	0.248238	FALSE	0.0887158	FALSE
k__Bacteria; p__Firmicutes; c__Bacilli; o__Lactobacillales; f__Lactobacillaceae; g__Lactobacillus; s__reuteri, e94a9da4bdf2d1d6fd8b6216ea53a5ab	1.69738	FALSE	0.832803	FALSE	5.01053	FALSE
k__Bacteria; p__Firmicutes; c__Erysipelotrichi; o__Erysipelotrichales; f__Erysipelotrichaceae; g__; s__, e95229600f3d01299ffb2e41a06a661e	1.8071	FALSE	-1.27793	FALSE	5.08076	FALSE
k__Bacteria; p__Bacteroidetes; c__Bacteroidia; o__Bacteroidales; f__Bacteroidaceae; g__Bacteroides; s__, e9603d1fb60f0c891cb8f38b2a5beeba	2.71742	TRUE	-3.70315	FALSE	21.724	TRUE
k__Bacteria; p__Spirochaetes; c__Spirochaetes; o__Spirochaetales; f__Spirochaetaceae; g__Treponema; s__, e9a9dbec737e4672a12a9507fffe9187	-0.145912	FALSE	0.367276	FALSE	0.17091	FALSE
k__Bacteria; p__Proteobacteria; c__Alphaproteobacteria; o__Rhodobacterales; f__Rhodobacteraceae; g__; s__, e9ac0f2a0172407db49c7aa18c9d0124	-0.145912	FALSE	0.561886	TRUE	0.3575	TRUE
k__Bacteria; p__Firmicutes; c__Bacilli; o__Lactobacillales; f__Enterococcaceae; g__Vagococcus; s__, e9bb43f16c68d42682b62bfaca8c9e62	2.09606	TRUE	0.805568	TRUE	4.63671	TRUE
k__Bacteria; p__Proteobacteria; c__Betaproteobacteria; o__Burkholderiales; f__Comamonadaceae; g__Comamonas; s__, e9d31a29ac1852318c30e8d250565bd4	1.1203	FALSE	-2.08856	FALSE	5.75033	FALSE
k__Bacteria; p__Firmicutes; c__Clostridia; o__Clostridiales; f__Ruminococcaceae; g__Oscillospira; s__, e9eefc3c415aa6862ea48e206d747453	-1.13009	FALSE	-1.20905	FALSE	1.7492	FALSE
k__Bacteria; p__Bacteroidetes; c__Sphingobacteriia; o__Sphingobacteriales; f__Sphingobacteriaceae; g__; s__, e9ef0b1e86b651c05abc04de07296309	-0.145912	FALSE	-0.0412339	FALSE	0.021863	FALSE
k__Bacteria; p__Bacteroidetes; c__Flavobacteriia; o__Flavobacteriales; f__[Weeksellaceae], ea3fd92fab2b7c6dd953b572afcab6a2	-1.88785	FALSE	-2.60038	FALSE	12.4734	FALSE
k__Bacteria; p__Firmicutes; c__Clostridia; o__Clostridiales; f__Ruminococcaceae; g__; s__, ea5c7e0af6c00fd9f277d36437fd8115	-0.145912	FALSE	0.040421	FALSE	0.0242317	FALSE
k__Bacteria; p__Firmicutes; c__Bacilli; o__Lactobacillales; f__Streptococcaceae; g__Streptococcus; s__, eaaaa3926243818b2e4c9138aa4e2f82	-1.0376	FALSE	-0.736506	FALSE	1.08882	FALSE
k__Bacteria; p__Firmicutes; c__Clostridia; o__Clostridiales; f__[Tissierellaceae]; g__Anaerococcus; s__, ead034c20ec389f7f9d1c917cdc9d39c	-1.6546	FALSE	-1.40316	FALSE	2.92064	FALSE
k__Bacteria; p__Firmicutes; c__Clostridia; o__Clostridiales; f__Ruminococcaceae; g__; s__, eae063ff0368bd507e94eec382c29c4e	1.07949	FALSE	-1.0394	FALSE	2.37384	FALSE
k__Bacteria; p__Firmicutes; c__Clostridia; o__Clostridiales; f__[Mogibacteriaceae]; g__; s__, eb0ae65b38331386b1032ca0e8d9c65c	0.405941	FALSE	-0.203205	FALSE	0.243857	FALSE
k__Bacteria; p__Actinobacteria; c__Actinobacteria; o__Actinomycetales; f__Propionibacteriaceae; g__Tessaracoccus, eb30ad5d9dd54b379b5d12dd7709381a	-0.145912	FALSE	0.149867	FALSE	0.0497445	FALSE
k__Bacteria; p__Proteobacteria; c__Gammaproteobacteria; o__Xanthomonadales; f__Xanthomonadaceae; g__Luteimonas; s__, eb36209b72e1dfab6630dc0146ab4606	1.09778	FALSE	0.285094	FALSE	1.2674	FALSE
k__Bacteria; p__Proteobacteria; c__Epsilonproteobacteria; o__Campylobacterales; f__Helicobacteraceae; g__Helicobacter; s__equorum, eb40c0056e16b50bfa97356c9d16a52b	-0.145912	FALSE	0.249547	FALSE	0.0904891	FALSE
k__Bacteria; p__Firmicutes; c__Bacilli; o__Lactobacillales; f__Streptococcaceae; g__Streptococcus, eb4d544db4076f04f9f31e36e2cdb347	2.31243	TRUE	-3.70315	FALSE	19.6563	TRUE
k__Bacteria; p__Proteobacteria; c__Betaproteobacteria; o__Burkholderiales; f__Comamonadaceae; g__Comamonas; s__, eb8e2a47268b1f21a1c437143b001120	-0.0704519	FALSE	-2.55569	TRUE	10.7324	TRUE
k__Bacteria; p__Firmicutes; c__Clostridia; o__Clostridiales; f__Clostridiaceae; g__Clostridium; s__perfringens, ebdac7a87fa71987a94832e02b23615f	-0.057693	FALSE	0.247264	TRUE	0.094241	TRUE
k__Bacteria; p__Actinobacteria; c__Actinobacteria; o__Actinomycetales; f__Nocardiaceae; g__Rhodococcus; s__, ebe2c95c1a9f91074ec9ebd40c9487c5	0.0947573	FALSE	0.633558	FALSE	0.457453	FALSE
k__Bacteria; p__Proteobacteria; c__Gammaproteobacteria; o__Enterobacteriales; f__Enterobacteriaceae; g__Klebsiella; s__, ec00ed4e85920f03e937b1832a86173e	-2.54187	TRUE	-3.53092	TRUE	17.1635	TRUE
k__Bacteria; p__Firmicutes; c__Bacilli; o__Lactobacillales; f__Streptococcaceae; g__Lactococcus; s__, ec098ad12ef2923b449a01762462578b	-0.145912	FALSE	0.272955	FALSE	0.10358	FALSE
k__Bacteria; p__Firmicutes; c__Clostridia; o__Clostridiales; f__Peptococcaceae; g__Peptococcus; s__, ec425872f2a540229c5f519c06929cb8	-1.00555	FALSE	-1.91022	FALSE	3.64937	FALSE
k__Bacteria; p__Bacteroidetes; c__Bacteroidia; o__Bacteroidales; f__S24-7; g__; s__, ec447e77b19f242f1c022f354d9d8be3	0.928441	FALSE	-0.459389	FALSE	1.09548	FALSE
k__Bacteria; p__Fusobacteria; c__Fusobacteriia; o__Fusobacteriales; f__Fusobacteriaceae; g__Fusobacterium; s__, ec5e48ca605bad25c28aaf08b3f74165	1.11819	FALSE	-0.64738	FALSE	1.69975	FALSE
k__Bacteria; p__Firmicutes; c__Bacilli; o__Lactobacillales; f__Lactobacillaceae; g__Lactobacillus; s__ruminis, ec5ee1d9ae158630c2b037f07fdc0a69	-1.13247	FALSE	-1.2739	FALSE	1.87876	FALSE
k__Bacteria; p__Actinobacteria; c__Actinobacteria; o__Actinomycetales; f__Brevibacteriaceae; g__Brevibacterium; s__, ecc8367537453bf22a466def66e8684f	-0.141699	FALSE	-2.59011	FALSE	12.1998	FALSE
k__Bacteria; p__Firmicutes; c__Clostridia; o__Clostridiales; f__; g__; s__, ecf5da590cc8b70ec15e9cc64d8851b5	1.05383	FALSE	1.64758	TRUE	3.66027	TRUE
k__Bacteria; p__Firmicutes; c__Bacilli; o__Lactobacillales; f__Streptococcaceae; g__Streptococcus; s__minor, ed92e8b643a69cc82c82ff044ad61552	-1.08968	FALSE	-1.34879	FALSE	1.91615	FALSE
k__Bacteria; p__Firmicutes; c__Clostridia; o__Clostridiales; f__Lachnospiraceae; g__Dorea; s__, edae01087cf39a39053c6091e255743e	-1.31375	FALSE	-0.4232	FALSE	1.89174	FALSE
k__Bacteria; p__Firmicutes; c__Clostridia; o__Clostridiales; f__Peptostreptococcaceae; g__Peptostreptococcus; s__anaerobius, edb9163e7078abff49c30bdbef6813c3	2.16009	FALSE	2.0244	FALSE	5.18792	FALSE
k__Bacteria; p__Verrucomicrobia; c__Verruco-5; o__WCHB1-41; f__RFP12; g__; s__, ee0163ba355e47c13d94ced9958fdc04	-0.145912	FALSE	-0.0911251	FALSE	0.0263004	FALSE
k__Bacteria; p__Firmicutes; c__Clostridia; o__Clostridiales; f__Ruminococcaceae; g__; s__, ee34f197ac46da9fa6d975a1ad11d6e0	-0.145912	FALSE	1.2211	TRUE	1.55202	TRUE
k__Bacteria; p__Firmicutes; c__Clostridia; o__Clostridiales, ee37a95aabf7ae1cb3db2a2dc518f46d	-0.245769	FALSE	-3.18906	FALSE	15.0398	FALSE
k__Bacteria; p__Bacteroidetes; c__Bacteroidia; o__Bacteroidales; f__Prevotellaceae; g__Prevotella; s__stercorea, ee609c8a49fca84fff7aa028d9a195c3	3.11515	TRUE	0.347974	TRUE	13.6337	TRUE
k__Bacteria; p__Actinobacteria; c__Coriobacteriia; o__Coriobacteriales; f__Coriobacteriaceae, ee86c83f43416ca4cda5d273455cb9c9	-0.391545	FALSE	0.288198	TRUE	0.49337	TRUE
k__Bacteria; p__Firmicutes; c__Bacilli; o__Lactobacillales; f__Streptococcaceae; g__Streptococcus; s__, eed3116f66f9a806964804348943dca3	1.10338	FALSE	1.41823	TRUE	3.16574	TRUE
k__Bacteria; p__Bacteroidetes; c__Bacteroidia; o__Bacteroidales; f__S24-7; g__; s__, eee86a1e48f160528f3ee39b32cccaf1	-1.28515	FALSE	-1.68066	FALSE	2.84976	FALSE
k__Bacteria; p__Firmicutes; c__Clostridia; o__Clostridiales; f__Clostridiaceae; g__SMB53; s__, eef556a47f236aa10eccc36fb7f8d469	-0.12374	FALSE	2.31929	TRUE	7.04561	TRUE
k__Bacteria; p__Firmicutes; c__Clostridia; o__Clostridiales; f__Lachnospiraceae; g__Lachnospira; s__, eef729c920972e12e4020f9928f15104	-0.145912	FALSE	-6.62201e-05	FALSE	0.0216369	FALSE
k__Bacteria; p__Firmicutes; c__Bacilli; o__Lactobacillales; f__Aerococcaceae; g__Facklamia; s__, ef2abb89506bd819b49e159f3aba30fa	-0.145912	FALSE	0.929745	TRUE	0.915488	TRUE
k__Bacteria; p__Bacteroidetes; c__Bacteroidia; o__Bacteroidales; f__Bacteroidaceae; g__Bacteroides; s__, ef72d592ad63b7090b7f724964ed8f32	-0.861704	FALSE	-1.27296	FALSE	1.69068	FALSE
k__Bacteria; p__Firmicutes; c__Clostridia; o__Clostridiales; f__Ruminococcaceae; g__; s__, ef984d1dae1e9ccded0f0dc7f6342209	-1.11281	FALSE	-1.2254	FALSE	1.87263	FALSE
k__Bacteria; p__Actinobacteria; c__Actinobacteria; o__Actinomycetales; f__Nocardiaceae; g__Rhodococcus; s__, efaf0ca5276a627e7c005e200632b6e9	1.01181	FALSE	2.69499	TRUE	7.31747	TRUE
k__Bacteria; p__Firmicutes; c__Clostridia; o__Clostridiales; f__Veillonellaceae; g__Phascolarctobacterium; s__, efc405a721aac0601da27594344e2e77	-0.0478892	FALSE	-0.726279	FALSE	0.576543	FALSE
k__Bacteria; p__Proteobacteria; c__Gammaproteobacteria; o__Pseudomonadales; f__Moraxellaceae; g__Acinetobacter; s__, f01625628d4fb9a527ef9bd010e31a5e	-0.999371	FALSE	-0.925896	TRUE	1.09073	TRUE
k__Bacteria; p__Bacteroidetes; c__Bacteroidia; o__Bacteroidales; f__[Paraprevotellaceae]; g__[Prevotella]; s__, f0239b7b4e420d76c14111f03315a3f9	1.11322	FALSE	0.943762	TRUE	2.08637	TRUE
k__Bacteria; p__Proteobacteria; c__Betaproteobacteria; o__Burkholderiales; f__Comamonadaceae; g__Comamonas; s__, f0301a5c8ca00330e40cac779a2685a4	-0.0033175	FALSE	-2.87258	FALSE	11.0315	FALSE
k__Bacteria; p__Firmicutes; c__Clostridia; o__Clostridiales; f__Ruminococcaceae; g__; s__, f035ef908c34c5308f8e2d0d7a10dee3	-0.56107	FALSE	0.549861	TRUE	1.02478	TRUE
k__Bacteria; p__Firmicutes; c__Clostridia; o__Clostridiales; f__Ruminococcaceae, f04f2e40e5c9117026a563b0846cd262	-2.08122	FALSE	-2.16406	FALSE	5.43891	FALSE
k__Bacteria; p__Bacteroidetes; c__[Saprospirae]; o__[Saprospirales]; f__Chitinophagaceae; g__; s__, f08120bd74e1fd983f4b6098a10c2677	-0.145912	FALSE	0.209124	FALSE	0.069445	FALSE
k__Bacteria; p__Firmicutes; c__Bacilli; o__Bacillales; f__Planococcaceae; g__Solibacillus; s__, f0b764a0d6e6a8c1bdf1d54dac070362	-0.681635	FALSE	-1.81126	FALSE	3.50924	FALSE
k__Bacteria; p__Firmicutes; c__Clostridia; o__Clostridiales; f__Ruminococcaceae; g__Oscillospira; s__, f0bbb870207e1ee9ff9fa74448ced0fe	0.356688	TRUE	1.32017	FALSE	1.7439	TRUE
k__Bacteria; p__Proteobacteria; c__Gammaproteobacteria; o__Pseudomonadales; f__Moraxellaceae; g__Acinetobacter; s__schindleri, f0f19b8892caa12a277e2ecc8bcba0d2	-0.145912	FALSE	0.258523	FALSE	0.0958512	FALSE
k__Bacteria; p__Firmicutes; c__Clostridia; o__Clostridiales; f__Lachnospiraceae; g__Coprococcus; s__, f0f4e79259de6905c570f04a2725dcbc	1.46708	FALSE	0.511522	FALSE	2.3912	FALSE
k__Bacteria; p__Firmicutes; c__Clostridia; o__Clostridiales; f__Ruminococcaceae; g__Oscillospira; s__, f134f873e1273e49e810522ac132e938	-1.3877	FALSE	-0.183355	FALSE	1.98911	FALSE
k__Bacteria; p__Firmicutes; c__Bacilli; o__Lactobacillales; f__Enterococcaceae; g__Enterococcus, f13cfd26083a17ca9a47f3c4760fc819	-1.36343	FALSE	-0.155596	TRUE	2.15956	TRUE
k__Bacteria; p__Firmicutes; c__Bacilli; o__Lactobacillales; f__Lactobacillaceae; g__Lactobacillus; s__helveticus, f14141d03c23f3658014090c72c23866	1.37537	TRUE	-2.75367	FALSE	18.6292	TRUE
k__Bacteria; p__Actinobacteria; c__Actinobacteria; o__Actinomycetales; f__Ruaniaceae; g__; s__, f14d8dc8f46c42aa8f8e7b928fd577bf	0.976991	FALSE	-2.95803	FALSE	16.4165	FALSE
k__Bacteria; p__Firmicutes; c__Clostridia; o__Clostridiales; f__Ruminococcaceae; g__; s__, f1850c9e29f026d5934238de7b2824b0	-0.335889	FALSE	-0.49366	FALSE	0.260067	FALSE
k__Bacteria; p__Bacteroidetes; c__Bacteroidia; o__Bacteroidales; f__; g__; s__, f1d1f874e145524d2bc5c10679f75184	-0.145912	FALSE	0.815396	FALSE	0.710541	FALSE
k__Bacteria; p__Firmicutes; c__Bacilli; o__Bacillales; f__Staphylococcaceae; g__Jeotgalicoccus; s__, f1e03210955782e10f52c6b4a3f0738f	0.659582	FALSE	2.50791	TRUE	6.4081	TRUE
k__Bacteria; p__Bacteroidetes; c__Sphingobacteriia; o__Sphingobacteriales; f__Sphingobacteriaceae; g__Sphingobacterium; s__, f220fc6ac076ea79f7f336ce167b20ec	1.10651	FALSE	1.66108	TRUE	3.87233	TRUE
k__Bacteria; p__Bacteroidetes; c__Bacteroidia; o__Bacteroidales; f__; g__; s__, f26d55bbd0a5bd32017ffd1b7e54775b	1.10869	FALSE	1.58908	TRUE	3.64884	TRUE
k__Bacteria; p__Bacteroidetes; c__Bacteroidia; o__Bacteroidales; f__Prevotellaceae; g__Prevotella; s__, f2a92da811b271197adfda657532df38	-0.145912	FALSE	-0.197844	FALSE	0.0551397	FALSE
k__Bacteria; p__Firmicutes; c__Clostridia; o__Clostridiales; f__Clostridiaceae; g__Clostridium; s__celatum, f2cbb29998f80ea0d81f9cde98ee136e	-1.14705	FALSE	0.771477	FALSE	2.7146	FALSE
k__Bacteria; p__Firmicutes; c__Bacilli; o__Lactobacillales; f__Aerococcaceae; g__Facklamia; s__, f2d88cc2b163418f3896a0ffd33109f6	0.387272	FALSE	-1.66972	FALSE	5.84347	FALSE
k__Bacteria; p__Proteobacteria; c__Gammaproteobacteria; o__Aeromonadales; f__Aeromonadaceae, f2e4ad313c922f0854c397348295fb8f	-0.219227	FALSE	-1.96807	FALSE	8.47063	FALSE
k__Bacteria; p__Firmicutes; c__Bacilli; o__Lactobacillales; f__Enterococcaceae; g__Enterococcus; s__, f327ad7fd3a03b0ca207eb711f0f0834	1.90301	FALSE	1.653	TRUE	6.22056	TRUE
k__Bacteria; p__TM7; c__TM7-3, f38333225de90dbe8102d09ff65aff48	-1.27142	TRUE	-1.17982	FALSE	1.94782	TRUE
k__Bacteria; p__Proteobacteria; c__Gammaproteobacteria; o__Pseudomonadales; f__Moraxellaceae; g__Acinetobacter; s__, f3a6c6bd550ccaf6c3b68f0c996e1225	-0.480164	FALSE	-1.94561	FALSE	5.31357	FALSE
k__Bacteria; p__Fusobacteria; c__Fusobacteriia; o__Fusobacteriales; f__Leptotrichiaceae; g__Leptotrichia; s__, f3b6c37682465ba83f17d856d2962edd	2.60337	TRUE	-0.561341	FALSE	7.19101	TRUE
k__Bacteria; p__Firmicutes; c__Clostridia; o__Clostridiales; f__Clostridiaceae; g__Clostridium; s__celatum, f3c52af42b6001528beb192f9607d63e	-0.145912	FALSE	0.27776	FALSE	0.105837	FALSE
k__Bacteria; p__Proteobacteria; c__Gammaproteobacteria; o__Pseudomonadales; f__Moraxellaceae; g__Acinetobacter; s__, f3ff07b54aa974ec1b3709a505e0b02e	-2.06142	FALSE	-4.59964	TRUE	22.0582	TRUE
k__Bacteria; p__Actinobacteria; c__Actinobacteria; o__Actinomycetales; f__Dermabacteraceae; g__Dermabacter; s__, f445a08acdf035fc9ac9bd27049897b8	-1.29617	FALSE	0.335085	TRUE	3.84685	TRUE
k__Bacteria; p__Proteobacteria; c__Alphaproteobacteria; o__Rhodobacterales; f__Rhodobacteraceae; g__Paracoccus; s__, f445cfe5d05b0f5ff2254616b428df1d	0.905751	FALSE	-1.06299	FALSE	2.02283	FALSE
k__Bacteria; p__Actinobacteria; c__Coriobacteriia; o__Coriobacteriales; f__Coriobacteriaceae; g__; s__, f44c7de06be4c6f9cbe32fa9ffbb30b9	1.10045	FALSE	-1.49224	FALSE	3.56699	FALSE
k__Bacteria; p__Firmicutes; c__Clostridia; o__Clostridiales; f__Lachnospiraceae; g__Coprococcus; s__, f45e5b7eaa00063a9c83d5414f299daa	-1.1313	FALSE	-0.264699	FALSE	1.5249	FALSE
k__Bacteria; p__Proteobacteria; c__Gammaproteobacteria; o__Xanthomonadales; f__Xanthomonadaceae; g__Wohlfahrtiimonas; s__, f4ebf82cf84b0913b601d65076fb283b	1.70164	FALSE	-0.780521	FALSE	3.56323	FALSE
k__Bacteria; p__Firmicutes; c__Clostridia; o__Clostridiales; f__; g__; s__, f4fe0e47974a9b84979bff3ece1fd127	-1.33135	FALSE	-0.655949	FALSE	1.77286	FALSE
k__Bacteria; p__Bacteroidetes; c__Flavobacteriia; o__Flavobacteriales; f__[Weeksellaceae]; g__Wautersiella; s__, f524f7c596c56683ac5488c091474dd0	0.808763	FALSE	0.984531	TRUE	1.23709	TRUE
k__Bacteria; p__Firmicutes; c__Clostridia; o__Clostridiales; f__Lachnospiraceae; g__; s__, f52bd1a66fbff59b771a90768b8a5b6a	-0.145912	FALSE	-0.686842	FALSE	0.474206	FALSE
k__Bacteria; p__Proteobacteria; c__Gammaproteobacteria; o__Pasteurellales; f__Pasteurellaceae; g__Actinobacillus; s__indolicus, f549cdfa150da881a7c34fa7049ccb0b	-1.05685	FALSE	0.266442	TRUE	4.8038	TRUE
k__Bacteria; p__Proteobacteria; c__Gammaproteobacteria; o__Xanthomonadales; f__Xanthomonadaceae; g__Lysobacter; s__, f566616e8dd9f4a3e60ba809a4b675aa	-0.428311	FALSE	-3.10894	FALSE	15.2151	FALSE
k__Bacteria; p__Bacteroidetes; c__Bacteroidia; o__Bacteroidales; f__[Paraprevotellaceae]; g__[Prevotella]; s__, f58d3becab8d99e6b07ccd9c7e32d9dc	0.789776	TRUE	0.273998	TRUE	0.629013	TRUE
k__Bacteria; p__Verrucomicrobia; c__Verruco-5; o__WCHB1-41; f__RFP12; g__; s__, f5a0ef280ee1aff6b2074862cde33112	1.45783	FALSE	1.28329	TRUE	3.67164	TRUE
k__Bacteria; p__Proteobacteria; c__Betaproteobacteria; o__Burkholderiales; f__Comamonadaceae; g__Comamonas; s__, f5c8f0a97caea8eb004e0818a680d4c1	-0.597306	FALSE	1.34852	TRUE	4.73115	TRUE
k__Bacteria; p__Firmicutes; c__Bacilli; o__Lactobacillales; f__Enterococcaceae; g__Enterococcus; s__, f5f998a060cbe1d99a7e4494c188b70f	-0.145912	FALSE	0.675128	FALSE	0.492833	FALSE
k__Bacteria; p__Fusobacteria; c__Fusobacteriia; o__Fusobacteriales; f__Fusobacteriaceae; g__Fusobacterium; s__, f627014e260e77928edae9ebd6158551	2.64105	TRUE	0.483679	FALSE	7.18459	TRUE
k__Bacteria; p__Actinobacteria; c__Actinobacteria; o__Bifidobacteriales; f__Bifidobacteriaceae; g__Bifidobacterium; s__bifidum, f633cf95435defb67b3de0a9b69bb3cf	0.949816	FALSE	-0.0662522	FALSE	0.91078	FALSE
k__Bacteria; p__Proteobacteria; c__Betaproteobacteria; o__Burkholderiales; f__Oxalobacteraceae, f6344518f10355fb4ce576c9d792ef02	-0.779664	FALSE	-4.33459	TRUE	19.7531	FALSE
k__Bacteria; p__Proteobacteria; c__Gammaproteobacteria; o__Pseudomonadales; f__Moraxellaceae; g__Acinetobacter; s__, f69f923067ee68831ab9b4fa7ac2ca51	-0.518921	FALSE	-1.10009	FALSE	1.43256	FALSE
k__Bacteria; p__Bacteroidetes; c__Bacteroidia; o__Bacteroidales; f__Prevotellaceae; g__Prevotella; s__, f72cb986dd9a073dfe684818cb086d95	-0.145912	FALSE	0.0864016	FALSE	0.0319952	FALSE
k__Bacteria; p__Actinobacteria; c__Actinobacteria; o__Actinomycetales; f__Dietziaceae; g__Dietzia; s__, f74e649e59df0451068808d46ee4b96e	0.421904	FALSE	-2.61385	FALSE	13.6457	FALSE
k__Bacteria; p__Proteobacteria; c__Betaproteobacteria; o__Burkholderiales; f__Comamonadaceae; g__Comamonas; s__, f759d0590a2b7beab2e549c4f576901e	1.11036	FALSE	-1.42265	FALSE	3.38595	FALSE
k__Bacteria; p__Tenericutes; c__Mollicutes; o__Acholeplasmatales; f__Acholeplasmataceae; g__Acholeplasma; s__, f77a8fa690a0c1d3495666a2a2cce6c7	-0.145912	FALSE	-0.0683777	FALSE	0.0243896	FALSE
k__Bacteria; p__Firmicutes; c__Clostridia; o__Clostridiales; f__Lachnospiraceae; g__; s__, f793d6e9749f5390b609edbc0e37dc5e	-1.28639	FALSE	-0.990717	FALSE	1.84166	FALSE
k__Bacteria; p__Bacteroidetes; c__Bacteroidia; o__Bacteroidales; f__Bacteroidaceae; g__Bacteroides; s__, f7a2507ab48ac8824ca4a4bc09898f48	-0.145912	FALSE	0.256778	FALSE	0.0936087	FALSE
k__Bacteria; p__Firmicutes; c__Clostridia; o__Clostridiales; f__Lachnospiraceae; g__Coprococcus; s__, f7dc984592a59b12fe4832839abb614f	-2.77788	TRUE	0.192168	FALSE	12.0452	TRUE
k__Bacteria; p__TM7; c__TM7-3; o__; f__; g__; s__, f7ed2b19b9797a466fd99704050c2a7a	-1.29048	FALSE	0.743462	TRUE	5.03112	TRUE
k__Bacteria; p__Firmicutes; c__Clostridia; o__Clostridiales; f__Ruminococcaceae; g__Butyricicoccus; s__pullicaecorum, f80f5543ed4ac5df31ec339eb27810bd	-0.726498	FALSE	-0.776428	FALSE	0.693628	FALSE
k__Bacteria; p__Proteobacteria; c__Gammaproteobacteria; o__Pseudomonadales; f__Pseudomonadaceae; g__; s__, f84e7eeb5de9e8375bf0fac4cdffe066	-0.145912	FALSE	0.277678	FALSE	0.10754	FALSE
k__Bacteria; p__Verrucomicrobia; c__Verruco-5; o__WCHB1-41; f__RFP12; g__; s__, f86a9ab681c5a652ffb1d7d88fdb1632	-0.145912	FALSE	-0.0351086	FALSE	0.0214868	FALSE
k__Bacteria; p__Proteobacteria; c__Gammaproteobacteria; o__Pseudomonadales; f__Moraxellaceae; g__Acinetobacter; s__, f9374a37bd60839c6cd877f010eec187	-0.156292	FALSE	-0.228791	FALSE	0.0523584	FALSE
k__Bacteria; p__Firmicutes; c__Bacilli; o__Bacillales; f__Staphylococcaceae; g__Jeotgalicoccus; s__psychrophilus, f9709862c15d9abc0737fa675b18cd33	1.12149	FALSE	-2.79285	FALSE	9.34166	FALSE
k__Bacteria; p__Proteobacteria; c__Gammaproteobacteria; o__Alteromonadales; f__Alteromonadaceae; g__BD2-13; s__, f9a86f01da9e195ccbbabbfcb8c7adc2	1.09619	FALSE	-0.491964	FALSE	1.49046	FALSE
k__Bacteria; p__Actinobacteria; c__Actinobacteria; o__Actinomycetales; f__Microbacteriaceae; g__Leucobacter; s__, f9aadc95499a37050d59430a95195615	1.10506	FALSE	0.407213	FALSE	1.36415	FALSE
k__Bacteria; p__Firmicutes; c__Clostridia; o__Clostridiales; f__Clostridiaceae; g__; s__, f9e2d5bdb73583fca1a83dd73cdef966	1.71353	FALSE	-0.248109	FALSE	3.01213	FALSE
k__Bacteria; p__Firmicutes; c__Clostridia; o__Clostridiales; f__Lachnospiraceae; g__Coprococcus; s__, fa322410627a439da84e185528421ed7	1.58094	FALSE	-3.70315	FALSE	16.6199	FALSE
k__Bacteria; p__Firmicutes; c__Clostridia; o__Clostridiales; f__Ruminococcaceae; g__; s__, fa5e0f4d1354e8828c28c81ddcd7d16e	-1.25201	FALSE	-0.890848	FALSE	1.56813	FALSE
k__Bacteria; p__Proteobacteria; c__Deltaproteobacteria; o__Desulfovibrionales; f__Desulfovibrionaceae; g__Desulfovibrio; s__, fa6956a33481d21382e3814e8f144ef6	2.63133	TRUE	6.59301	TRUE	49.4834	TRUE
k__Bacteria; p__Firmicutes; c__Clostridia; o__Clostridiales; f__Clostridiaceae; g__Clostridium; s__perfringens, fa7ad0a659ccafcd34803b88b9a4e289	-0.145912	FALSE	0.665042	FALSE	0.481483	FALSE
k__Bacteria; p__Bacteroidetes; c__Sphingobacteriia; o__Sphingobacteriales; f__Sphingobacteriaceae; g__Sphingobacterium; s__, fae4d3d084ccef89ae661c98b6ee0c4e	-0.145912	FALSE	0.311339	FALSE	0.126764	FALSE
k__Bacteria; p__Firmicutes; c__Clostridia; o__Clostridiales, fb05a9e7a7251173e7a4611b91ba99e5	-1.13094	FALSE	-1.46178	FALSE	2.26054	FALSE
k__Bacteria; p__Actinobacteria; c__Actinobacteria; o__Actinomycetales; f__Corynebacteriaceae; g__Corynebacterium; s__, fb3f6a95e8b26a497f99003fb1246310	0.0402781	FALSE	-0.97694	TRUE	1.5207	TRUE
k__Bacteria; p__Firmicutes; c__Clostridia; o__Clostridiales; f__Lachnospiraceae; g__; s__, fb6956ecda12a8dc652b1866dea12301	1.75951	FALSE	-0.805823	FALSE	3.81525	FALSE
k__Bacteria; p__Firmicutes; c__Clostridia; o__Clostridiales; f__Veillonellaceae; g__Phascolarctobacterium; s__, fb7a1c0b3625f00ee42dbfcbaa001f12	-0.263215	FALSE	-1.05258	FALSE	1.14173	FALSE
k__Bacteria; p__Firmicutes; c__Clostridia; o__Clostridiales, fbc503a57ead03a69415bbc8169f4dc7	-1.18277	FALSE	-1.72366	FALSE	3.04737	FALSE
k__Bacteria; p__Actinobacteria; c__Actinobacteria; o__Actinomycetales; f__Microbacteriaceae; g__Leucobacter; s__, fbe8e3b5bc3e70b7cc6e056df4364704	-0.145912	FALSE	-0.0234947	FALSE	0.0213612	FALSE
k__Bacteria; p__Firmicutes; c__Clostridia; o__Clostridiales; f__Ruminococcaceae; g__; s__, fc0a4d394ca21952c4e55420d5923060	1.09919	FALSE	0.857526	TRUE	1.85774	TRUE
k__Bacteria; p__Firmicutes; c__Bacilli; o__Lactobacillales; f__Streptococcaceae; g__Streptococcus; s__, fc16a5af548c8cbb99fe3af5f9ac69e7	2.03822	TRUE	0.995208	TRUE	4.19676	TRUE
k__Bacteria; p__Firmicutes; c__Bacilli; o__Lactobacillales; f__Aerococcaceae; g__Facklamia; s__, fc41ffdcc517c5b0e202661a576b6353	-1.70746	FALSE	-0.900347	FALSE	2.94651	FALSE
k__Bacteria; p__Fusobacteria; c__Fusobacteriia; o__Fusobacteriales; f__Fusobacteriaceae; g__Fusobacterium; s__, fc7da0c4958cc1470160c891857d303b	3.69694	TRUE	2.0747	TRUE	13.6694	TRUE
k__Bacteria; p__Bacteroidetes; c__Flavobacteriia; o__Flavobacteriales; f__Cryomorphaceae; g__Fluviicola; s__, fca943e8e247a557f5f7ffb602cebe25	1.11197	FALSE	-0.0177733	FALSE	1.23897	FALSE
k__Bacteria; p__Proteobacteria; c__Gammaproteobacteria; o__Pseudomonadales; f__Pseudomonadaceae; g__; s__, fcb1ab10a253ffc0ffef43a279d46365	1.94447	FALSE	2.01649	TRUE	7.5847	TRUE
k__Bacteria; p__Firmicutes; c__Clostridia; o__Clostridiales; f__Christensenellaceae; g__; s__, fccaea31662babebfc04246869da8b5b	1.10204	FALSE	0.196727	FALSE	1.24179	FALSE
k__Bacteria; p__Proteobacteria; c__Gammaproteobacteria; o__Xanthomonadales; f__Xanthomonadaceae; g__Stenotrophomonas; s__acidaminiphila, fce0dbf523ba50a5b31823685f99cc2c	-1.13009	FALSE	2.50004	TRUE	15.7139	TRUE
k__Bacteria; p__Firmicutes; c__Clostridia; o__Clostridiales; f__Ruminococcaceae; g__; s__, fd4b2e675786c0fa27565745bf3d8468	2.41835	TRUE	-0.95339	FALSE	12.3334	TRUE
k__Bacteria; p__Firmicutes; c__Clostridia; o__Clostridiales; f__Ruminococcaceae; g__Ruminococcus; s__, fdf02e078f901ea3fa5b3af56b46637f	0.416974	FALSE	1.97338	TRUE	3.98336	TRUE
k__Bacteria; p__Proteobacteria; c__Gammaproteobacteria; o__Enterobacteriales; f__Enterobacteriaceae, fe1dec4c85d89c1a467bb0cc0e9b9464	-0.183982	FALSE	-2.51331	FALSE	11.8163	FALSE
k__Bacteria; p__Bacteroidetes; c__Bacteroidia; o__Bacteroidales; f__[Paraprevotellaceae]; g__[Prevotella]; s__, fe2d581a44f78ecdf54a129ac98d7794	-0.101829	FALSE	-0.574682	FALSE	0.340947	FALSE
k__Bacteria; p__Actinobacteria; c__Actinobacteria; o__Actinomycetales; f__Micrococcaceae; g__Arthrobacter; s__, fe8a02710c897255016d2b54098fcdf5	1.7706	FALSE	2.84665	TRUE	10.9733	TRUE
k__Bacteria; p__Firmicutes; c__Bacilli; o__Bacillales; f__Planococcaceae; g__Lysinibacillus; s__boronitolerans, feba18a6657c8e42f543aa01f54499af	-1.53274	FALSE	-0.676015	FALSE	2.40804	FALSE
k__Bacteria; p__Proteobacteria; c__Gammaproteobacteria; o__Alteromonadales; f__Alteromonadaceae; g__Cellvibrio; s__, febb5180b902730d7c3fe8eb40690333	-0.145912	FALSE	0.324321	FALSE	0.137015	FALSE
k__Bacteria; p__Firmicutes; c__Bacilli; o__Lactobacillales; f__Lactobacillaceae; g__Lactobacillus, fed30d6b474008c8c2cd39c47126f7b9	0.393496	FALSE	-1.16526	FALSE	4.02473	FALSE
k__Bacteria; p__Fusobacteria; c__Fusobacteriia; o__Fusobacteriales; f__Fusobacteriaceae; g__Fusobacterium; s__, fed7c9a6dc6c42c55f853475e071e63c	-1.11855	FALSE	1.99546	TRUE	11.3164	TRUE
k__Bacteria; p__Bacteroidetes; c__Bacteroidia; o__Bacteroidales; f__Prevotellaceae; g__Prevotella; s__, ff134932e0e486bd7a688b20493d2cd7	1.88765	FALSE	-0.888083	FALSE	4.42998	FALSE
k__Bacteria; p__Actinobacteria; c__Actinobacteria; o__Actinomycetales; f__Corynebacteriaceae; g__Corynebacterium; s__, ff178045987473cbb0d2809e49682c55	-1.07963	FALSE	-1.19375	FALSE	1.55291	FALSE
k__Bacteria; p__Proteobacteria; c__Gammaproteobacteria; o__Pseudomonadales; f__Moraxellaceae; g__Acinetobacter, ff5c9d6d982e5596945d41bc78446515	0.788399	FALSE	2.69631	TRUE	7.27032	TRUE
k__Bacteria; p__Firmicutes; c__Clostridia; o__Clostridiales; f__Peptococcaceae; g__; s__, ff77567ac67d68cb978ae5a352464678	-0.566499	FALSE	-2.60172	FALSE	14.1522	FALSE
k__Bacteria; p__Proteobacteria; c__Betaproteobacteria; o__Burkholderiales; f__Comamonadaceae; g__Comamonas; s__, ff89b01d1ce469d1f8d6bd8e4e7383f8	-0.145912	FALSE	0.18671	FALSE	0.0607327	FALSE
k__Bacteria; p__Proteobacteria; c__Gammaproteobacteria; o__Enterobacteriales; f__Enterobacteriaceae; g__Citrobacter; s__, ffbb8c1350bd4458683c4cc180d8de07	-0.756243	FALSE	-2.46769	FALSE	10.6317	FALSE
k__Bacteria; p__Proteobacteria; c__Gammaproteobacteria; o__Enterobacteriales; f__Enterobacteriaceae; g__Escherichia; s__coli, ffc36e27c82042664a16bcd4d380b286	3.27253	FALSE	1.37751	FALSE	12.5834	FALSE
