# Supplementary material for: Ceftiofur treatment of sows results in long-term alterations in the nasal microbiota of the offspring that can be ameliorated by inoculation of nasal colonizers
Source: Anim Microbiome. 2023 Oct 20;5:53. doi: 10.1186/s42523-023-00275-3 (PMC10588210; doi:10.1186/s42523-023-00275-3)
Supplement: Supplementary file 3 — Additional file 3. Table S2. Results of the detection by PCRs of the query pathogens (G. parasuis, M. hyorhinis and S. suis) in the different study groups at D7, D15, D21, and D49. [file 42523_2023_275_MOESM3_ESM.xlsx]

## Sheet: Hoja1
summary Gaesserella parasuis						Summary Streptococcus suis						Summary Mycoplasma hyorhinis
D7	VIR	NoVIR	Neg	Total pigs		D7	S. suis	ser2	ser9	Total pigs		D7	Mh	Total pigs	%
TS	0	7 (13%)	47	54		TS	51 (94%)	12	12 (22%)	54		TS	27 (50%)	54	#VALUE!
Control	5 (10%)	35 (70%)	15	50		Control	48 (96%)	14	15 (30%)	50		Control	5 (10%)	50	#VALUE!
TS-IP	0	59 (98%)	1	60		TS-IP	56 (93%)	0	21 (35%)	60		TS-IP	18 (30%)	60	#VALUE!
IP	0	58 (100%)	0	58		IP	53 (91%)	0	29 (50%)	58		IP	30 (51%)	58	#VALUE!
TP	36 (78%)	5 (11%)	9	46		TP	44 (96%)	0	16 (35%)	46		TP	9	46	19.5652
D15	VIR	NoVIR	Neg	Total pigs		D15	S. suis	ser2	ser9	Total pigs		D15	Mh	Total pigs	%
TS	0	26 (46%)	30	56		TS	49 (88%)	5 (9%)	5 (9%)	56		TS	7	56	12.5
Control	8 (16%)	49 (98%)	1	50		Control	49 (98%)	7 (14%)	10 (20%)	50		Control	10	50	20
TS-IP	0	61 (100%)	0	61		TS-IP	53 (87%)	14 (23%)	22 (36%)	61		TS-IP	34	61	55.7377
IP	1 (2%)	60 (100%)	0	60		IP	53 (88%)	13 (22%)	16 (27%)	60		IP	34	60	56.6667
TP	4 (3*)9%	35(18*) 78%	9	45		TP	33 (73%)	13 (29%)	17 (38)	45		TP	11	45	24.4444
D21	VIR	NoVIR	Neg	Total pigs		D21	S. suis	ser2	ser9	Total pigs		D21	Mh	Total pigs	%
TS	1 (2%)	55 (100%)	0	55		TS	55 (100%)	0 (0%)	1 (2%)	55		TS	55	55	100
Control	19 (38%)	35 (70%)	1	50		Control	50 (100%)	1 (2%)	21 (42%)	50		Control	50	50	100
TS-IP	7 (12%)	61 (100%)	0	61		TS-IP	61 (100%)	2 (3%)	30 (49%)	61		TS-IP	60	61	98.3607
IP	4 (7%)	59 (97%)	0	61		IP	61 (100%)	0 (0%)	55 (90%)	61		IP	61	61	100
TP	5 (11%)	45 (100%)	0	45		TP	44 (98%)	0 (0%)	28 (62%)	45		TP	15	45	33.3333
D49	VIR	NoVIR	Neg	Total pigs		D49	S. suis	ser2	ser9	Total pigs		D49	Mh	Total pigs	&
TS	20 (95%)	15 (71%)	0	21		TS	21 (100%)	16 (76%)	3* (14%)	21		TS	14	21	66.6667
Control	19 (95%)	14 (70%)	1 (5%)	20		Control	20 (100%)	9 (45%)	18(12*) 90%	20		Control	19	20	95
TS-IP	21 (100%)	20 (95%)	0	21		TS-IP	21 (100%)	3 (14%)	19(17*)90,5%	21		TS-IP	19	21	90.4762
IP	19 (90,5%)	21 (100%)	0	21		IP	21 (100%)	3 (14%)	18 (13*) 86%	21		IP	20	21	95.2381
TP	11 (58%)	19 (100%)	0	19		TP	19 (100%)	2 (10,5)	19 (100%)	19		TP	14	19	73.6842
