# Supplementary material for: Ceftiofur treatment of sows results in long-term alterations in the nasal microbiota of the offspring that can be ameliorated by inoculation of nasal colonizers
Source: Anim Microbiome. 2023 Oct 20;5:53. doi: 10.1186/s42523-023-00275-3 (PMC10588210; doi:10.1186/s42523-023-00275-3)
Supplement: Supplementary file 4 — Additional file 4. Table S3. Statistical results from differential abundance analysis at ASV level of the TP, TS and control groups at D49 (ANCOM-BC). Each comparison performed is indicated in the column header and includes a column with the W value and a second column with the significance. [file 42523_2023_275_MOESM4_ESM.xlsx]

## Sheet: ASVs
taxon	W TP vs Control	W TS vs control	TP vs Control	TS vs control	W TS vs TP vs Control	TS vs TP vs Control
k__Bacteria; p__Bacteroidetes; c__Bacteroidia; o__Bacteroidales; f__Prevotellaceae; g__Prevotella; s__, 007a99c613f09bc2580ddcb8b62b63fd	1.21615	0.324205	FALSE	FALSE	1.49166	FALSE
k__Bacteria; p__Firmicutes; c__Clostridia; o__Clostridiales; f__; g__; s__, 0111c4605ca438a72746686f8d5f8b7f	-1.26239	-0.344491	FALSE	FALSE	1.61807	FALSE
k__Bacteria; p__WPS-2; c__; o__; f__; g__; s__, 0158745d9e5f8df0b6e52114f921321d	-0.816355	0.254674	TRUE	FALSE	1.08974	TRUE
k__Bacteria; p__Firmicutes; c__Clostridia; o__Clostridiales; f__Ruminococcaceae; g__Oscillospira; s__, 01663dec5c81cca185fdae1e92c2eb95	-1.01397	-1.27421	FALSE	FALSE	1.63566	FALSE
k__Bacteria; p__Bacteroidetes; c__Bacteroidia; o__Bacteroidales; f__[Paraprevotellaceae]; g__[Prevotella]; s__, 016f8cfe6d9062d870e9ad23bc7ec81e	-0.0403796	13.1967	FALSE	TRUE	294.773	TRUE
k__Bacteria; p__Firmicutes; c__Clostridia; o__Clostridiales; f__Ruminococcaceae; g__; s__, 01a9d6fe767964b1a8695bbb7f526dcf	1.79794	2.65186	FALSE	TRUE	9.08365	TRUE
k__Bacteria; p__Firmicutes; c__Clostridia; o__Clostridiales; f__Lachnospiraceae; g__Anaerostipes; s__, 01e62829e219185598d5a46d0231b3eb	-0.0403796	10.1989	FALSE	TRUE	146.472	TRUE
k__Bacteria; p__Firmicutes; c__Clostridia; o__Clostridiales; f__; g__; s__, 01f3e3a8e6db334f051816ee09b21f3f	1.68577	-1.08371	FALSE	FALSE	5.2174	FALSE
k__Bacteria; p__Proteobacteria; c__Deltaproteobacteria; o__GMD14H09; f__; g__; s__, 0202ecbf42fcb4b5cb63a0f8800370b6	0.176939	-0.936858	FALSE	FALSE	1.40874	FALSE
k__Bacteria; p__Firmicutes; c__Clostridia; o__Clostridiales; f__Veillonellaceae; g__Selenomonas; s__bovis, 023dfc5d597583a2af98b844ab6e6536	2.97861	-1.08371	TRUE	FALSE	11.3782	TRUE
k__Bacteria; p__Cyanobacteria; c__4C0d-2; o__YS2; f__; g__; s__, 026a9b494274ec1c31352b151da47d04	-0.0403796	1.65772	FALSE	FALSE	3.04481	FALSE
k__Bacteria; p__Firmicutes; c__Clostridia; o__Clostridiales; f__Ruminococcaceae; g__Oscillospira; s__, 02b171c1d214ffb94239957acdf06416	1.41169	1.45604	TRUE	TRUE	3.03583	TRUE
k__Bacteria; p__Firmicutes; c__Clostridia; o__Clostridiales; f__Ruminococcaceae; g__Oscillospira; s__, 02bf15068e3e7108f4912f7b2e144b1c	-2.04647	-1.06833	FALSE	FALSE	4.40405	FALSE
k__Bacteria; p__Spirochaetes; c__Spirochaetes; o__Spirochaetales; f__Spirochaetaceae; g__Treponema; s__, 02ceeec7ae4a44248c9a2bb63d69f622	1.4095	-1.01163	FALSE	TRUE	5.35612	TRUE
k__Bacteria; p__Bacteroidetes; c__Bacteroidia; o__Bacteroidales; f__Prevotellaceae; g__Prevotella; s__copri, 02ecc2d405c5e5759f807cdb89af9a46	-0.763124	1.96954	TRUE	FALSE	12.752	TRUE
k__Bacteria; p__Firmicutes; c__Clostridia; o__Clostridiales; f__Ruminococcaceae; g__Oscillospira; s__, 0315b4e8bce2698878f0c9433d72b2f6	-0.221737	1.07999	FALSE	TRUE	1.60931	TRUE
k__Bacteria; p__Firmicutes; c__Clostridia; o__Clostridiales; f__Lachnospiraceae; g__Dorea; s__, 036d3305b14a3fde33ecf12bfb18caf5	-0.994623	0.780026	FALSE	TRUE	3.31327	TRUE
k__Bacteria; p__Bacteroidetes; c__Bacteroidia; o__Bacteroidales; f__Prevotellaceae; g__Prevotella; s__, 03767a77f9e4e650410439432f380d0c	1.06936	-0.166273	TRUE	FALSE	1.73142	TRUE
k__Bacteria; p__Firmicutes; c__Clostridia; o__Clostridiales; f__Lachnospiraceae; g__Clostridium; s__colinum, 043aa54ab27fa1034d4e5e5347136e32	0.856325	0.302358	FALSE	FALSE	0.738914	FALSE
k__Bacteria; p__Firmicutes; c__Clostridia; o__Clostridiales; f__Lachnospiraceae; g__; s__, 04457f7adc6e79ab27896a470a80cd3c	0.527646	1.32667	FALSE	FALSE	1.7871	FALSE
k__Bacteria; p__Firmicutes; c__Erysipelotrichi; o__Erysipelotrichales; f__Erysipelotrichaceae; g__RFN20; s__, 0465eb96ddba2ec5c16e4e0e7f77ead8	0.151746	1.08449	FALSE	FALSE	1.24495	FALSE
Unassigned, 048b0a94aafe421fe531a40eeee0950b	-0.149545	0.375792	FALSE	TRUE	0.236956	TRUE
k__Bacteria; p__Firmicutes; c__Bacilli; o__Lactobacillales; f__Enterococcaceae; g__Enterococcus; s__, 0497e48917d9c2f857de89b8b4baf1e4	0.822709	0.755467	FALSE	FALSE	1.13783	FALSE
k__Bacteria; p__Firmicutes; c__Clostridia; o__Clostridiales; f__Eubacteriaceae; g__; s__, 04a6bc558722c79dbb6224ca64cca454	-0.0403796	0.709535	FALSE	FALSE	0.571006	FALSE
k__Bacteria; p__Firmicutes; c__Clostridia; o__Clostridiales; f__; g__; s__, 04a777f2b94bd187008416908afbf131	-0.0403796	1.40516	FALSE	FALSE	2.27181	FALSE
k__Bacteria; p__Actinobacteria; c__Coriobacteriia; o__Coriobacteriales; f__Coriobacteriaceae; g__; s__, 04caabb7d755fb313cc4f5fefd1adf82	-2.25983	0.068822	TRUE	FALSE	6.43544	TRUE
k__Bacteria; p__Proteobacteria; c__Gammaproteobacteria; o__Pasteurellales; f__Pasteurellaceae; g__Haemophilus; s__parasuis, 05292469e88f1c134b52c7c6b11db820	-0.848205	2.25395	FALSE	FALSE	10.0383	FALSE
k__Bacteria; p__Bacteroidetes; c__Bacteroidia; o__Bacteroidales; f__[Paraprevotellaceae]; g__[Prevotella]; s__, 053b254aa7f0a7206c0d4fbdbe6f4c08	4.5501	4.01528	TRUE	TRUE	34.2714	TRUE
k__Bacteria; p__Spirochaetes; c__Spirochaetes; o__Spirochaetales; f__Spirochaetaceae; g__Treponema; s__, 05a8a099ecd63093a1e0b85f009d6457	-0.0403796	1.31352	FALSE	FALSE	1.90966	FALSE
k__Bacteria; p__Firmicutes; c__Clostridia; o__Clostridiales; f__Christensenellaceae; g__; s__, 05d8414561ed56054d1098e84ea2f712	-0.498559	-2.67196	FALSE	FALSE	10.2811	FALSE
k__Bacteria; p__Spirochaetes; c__Spirochaetes; o__Spirochaetales; f__Spirochaetaceae; g__Treponema; s__, 05e480f4f4df299f81f085cc6dc5525c	1.29888	-2.49338	TRUE	FALSE	13.7015	TRUE
k__Bacteria; p__Firmicutes; c__Clostridia; o__Clostridiales; f__Ruminococcaceae, 063e95c3ce05817ce1a7a6d512fa7201	1.98469	1.06269	FALSE	FALSE	4.54885	FALSE
k__Bacteria; p__Bacteroidetes; c__Bacteroidia; o__Bacteroidales; f__Prevotellaceae; g__Prevotella; s__, 067a18678fe56215b93bd44af1ffc571	0.665556	2.11092	FALSE	FALSE	5.87708	FALSE
k__Bacteria; p__Firmicutes; c__Clostridia; o__Clostridiales; f__Lachnospiraceae; g__[Ruminococcus]; s__, 06858df2fbd352aedac92c93a62a4b5a	1.30809	-0.918619	TRUE	FALSE	4.88078	TRUE
k__Bacteria; p__Firmicutes; c__Clostridia; o__Clostridiales; f__Ruminococcaceae, 068e7605ad733f65f05e4e528ec4948b	1.01384	2.01436	FALSE	TRUE	4.65978	TRUE
k__Bacteria; p__Firmicutes; c__Clostridia; o__Clostridiales; f__Ruminococcaceae; g__; s__, 06c333b6fa9bb0cc1273b913b18a0b75	0.330236	-0.524978	TRUE	FALSE	0.887658	TRUE
k__Bacteria; p__Firmicutes; c__Clostridia; o__Clostridiales; f__Ruminococcaceae; g__Butyricicoccus; s__pullicaecorum, 07204d4c992879b317300ea26910ab1c	2.85275	1.37636	TRUE	TRUE	8.1689	TRUE
k__Bacteria; p__Firmicutes; c__Erysipelotrichi; o__Erysipelotrichales; f__Erysipelotrichaceae; g__RFN20; s__, 07222076a57a78030f585c7896a1350e	-0.756844	0.658121	FALSE	FALSE	4.61238	FALSE
k__Bacteria; p__Proteobacteria; c__Gammaproteobacteria; o__Pseudomonadales; f__Moraxellaceae; g__Acinetobacter; s__, 07633950a19d6530f976cec3b3e188b1	1.86981	-1.08371	FALSE	FALSE	5.79646	FALSE
k__Bacteria; p__Firmicutes; c__Clostridia; o__Clostridiales; f__Ruminococcaceae; g__Ruminococcus; s__flavefaciens, 076ff9e7f98a6a1415d205003dc19286	-0.000637501	-2.01327	FALSE	FALSE	5.44975	FALSE
k__Bacteria; p__Firmicutes; c__Bacilli; o__Lactobacillales; f__; g__; s__, 0792c268303eedf97ade6679c0b6af13	0.957231	3.98471	FALSE	TRUE	17.4793	TRUE
k__Bacteria; p__Firmicutes; c__Clostridia; o__Clostridiales; f__Lachnospiraceae; g__Blautia; s__, 07cdb76d19ad693dff74c6e1cda1ac0b	0.448668	-0.256879	FALSE	TRUE	0.46544	TRUE
k__Bacteria; p__Bacteroidetes; c__Bacteroidia; o__Bacteroidales; f__; g__; s__, 07ef842d8a146e49afd2fc44d29f71b9	-0.647485	-0.0311215	FALSE	FALSE	0.564678	FALSE
k__Bacteria; p__Bacteroidetes; c__Bacteroidia; o__Bacteroidales; f__Prevotellaceae; g__Prevotella; s__, 080fe5217070e7b6841c7a698703b562	1.17199	0.134718	TRUE	FALSE	1.49704	TRUE
k__Bacteria; p__Bacteroidetes; c__Bacteroidia; o__Bacteroidales; f__S24-7; g__; s__, 0821b82163f9c12f316897472f49ebc4	0.89394	1.53628	FALSE	TRUE	2.94768	TRUE
k__Bacteria; p__Firmicutes; c__Clostridia; o__Clostridiales; f__Ruminococcaceae; g__; s__, 08781d1a69c2f5050b26b51caea542f6	0.98552	-4.84005	FALSE	TRUE	126.248	TRUE
k__Bacteria; p__Firmicutes; c__Clostridia; o__Clostridiales; f__Lachnospiraceae; g__; s__, 088877ad68faabfbab81c359b99b4644	-1.49435	-0.751024	FALSE	FALSE	2.23442	FALSE
k__Bacteria; p__Actinobacteria; c__Actinobacteria; o__Actinomycetales; f__Corynebacteriaceae; g__Corynebacterium; s__, 08a2e03329e38122852af81306ef218a	1.05323	0.221479	FALSE	FALSE	1.11419	FALSE
k__Bacteria; p__Firmicutes; c__Clostridia; o__Clostridiales; f__; g__; s__, 08b73661fb8b94854ee83d692130c972	0.836319	1.54056	FALSE	FALSE	2.88941	FALSE
k__Bacteria; p__Firmicutes; c__Clostridia; o__Clostridiales; f__Lachnospiraceae; g__; s__, 08c384fce152c34bc37400f23a1c7443	1.21836	0.0181305	FALSE	FALSE	1.50414	FALSE
k__Bacteria; p__Bacteroidetes; c__Bacteroidia; o__Bacteroidales; f__; g__; s__, 08ccdfabfa101acbc4cb6dde056bc456	0.865819	0.662865	FALSE	FALSE	1.07409	FALSE
k__Bacteria; p__Firmicutes; c__Clostridia; o__Clostridiales; f__Ruminococcaceae; g__; s__, 09073bb538004f97a7fdfc09a8a20e8f	-1.85256	-1.84825	FALSE	FALSE	3.98638	FALSE
k__Bacteria; p__Firmicutes; c__Clostridia; o__Clostridiales; f__Ruminococcaceae; g__; s__, 091ce4dbaba63f963358fcfac4be461b	0.662902	2.52874	FALSE	FALSE	18.5438	FALSE
k__Bacteria; p__Firmicutes; c__Clostridia; o__Clostridiales; f__Christensenellaceae; g__; s__, 092fa5634cbaecbefdae2dd539c5c9a4	-2.29861	-0.567139	FALSE	FALSE	5.40884	FALSE
k__Bacteria; p__Firmicutes; c__Clostridia; o__Clostridiales; f__Clostridiaceae; g__Clostridium, 09a90a9ad8934d64533390917e85dc1e	-1.39726	-0.172885	FALSE	FALSE	2.44098	FALSE
k__Bacteria; p__Firmicutes; c__Clostridia; o__Clostridiales; f__Clostridiaceae; g__Clostridium; s__, 0a049ee7ebea68c8a59e9e2243fd3d8e	-0.83818	-0.315137	FALSE	FALSE	0.739821	FALSE
k__Bacteria; p__Bacteroidetes; c__Bacteroidia; o__Bacteroidales; f__Porphyromonadaceae; g__Dysgonomonas; s__, 0a0891baa98b456e97d0cebe5a320fea	0.786748	0.302358	FALSE	FALSE	0.61916	FALSE
k__Bacteria; p__Firmicutes; c__Clostridia; o__Clostridiales, 0a3e91190dd01ec664578fce201d47f9	0.992166	0.477934	FALSE	FALSE	1.07659	FALSE
k__Bacteria; p__Firmicutes; c__Clostridia; o__Clostridiales; f__[Tissierellaceae]; g__Peptoniphilus; s__, 0a6105de030b02bd1867d1b6fbd7dd09	1.67757	0.679634	FALSE	FALSE	3.03523	FALSE
k__Bacteria; p__Firmicutes; c__Clostridia; o__Clostridiales; f__Veillonellaceae; g__Selenomonas; s__bovis, 0a79e6601e19f4ff640620d291f5420b	-0.675805	0.0727737	FALSE	FALSE	0.478389	FALSE
k__Bacteria; p__Firmicutes; c__Clostridia; o__Clostridiales; f__Ruminococcaceae; g__Ruminococcus; s__, 0a98cd3a56b5bb8d315a9e379b932916	2.98094	0.59972	TRUE	TRUE	11.5814	TRUE
k__Bacteria; p__Firmicutes; c__Clostridia; o__Clostridiales; f__Peptostreptococcaceae, 0aa1482f8d1928ad4b636f99b5dfd4aa	-0.858029	0.146135	FALSE	FALSE	1.09128	FALSE
k__Bacteria; p__Proteobacteria; c__Gammaproteobacteria; o__Pseudomonadales; f__Moraxellaceae; g__Acinetobacter; s__lwoffii, 0aa6767415c3c1d08d147c80b16ec596	-0.937916	0.899852	FALSE	TRUE	4.24146	TRUE
k__Bacteria; p__Bacteroidetes; c__Bacteroidia; o__Bacteroidales; f__Prevotellaceae; g__Prevotella; s__copri, 0aa7ef8246cbfb3dec010a9145ac5aca	0.944582	2.48704	FALSE	FALSE	7.98078	FALSE
k__Bacteria; p__Bacteroidetes; c__Flavobacteriia; o__Flavobacteriales; f__[Weeksellaceae], 0addf2192d8067036f65750a11054ec2	-2.49129	0.470285	TRUE	FALSE	21.9914	TRUE
k__Bacteria; p__Firmicutes; c__Clostridia; o__Clostridiales; f__Lachnospiraceae; g__Lachnospira; s__, 0afdf29e8ed56c9fe48177551fddd58e	-0.983418	-0.337531	FALSE	FALSE	1.25744	FALSE
k__Bacteria; p__Firmicutes; c__Clostridia; o__Clostridiales; f__Veillonellaceae; g__Anaerovibrio; s__, 0afe1617cabd79407b8eae4eaece34ec	-0.974165	-0.659683	TRUE	FALSE	0.949415	TRUE
k__Bacteria; p__Firmicutes; c__Clostridia; o__Clostridiales; f__Ruminococcaceae; g__Oscillospira; s__, 0b7748705e3fbcd1d654067143ab3b55	-1.33818	-1.68383	TRUE	TRUE	3.15201	TRUE
k__Bacteria; p__Proteobacteria; c__Betaproteobacteria; o__Burkholderiales; f__Alcaligenaceae; g__Sutterella; s__, 0b8d8a8bbed291a142c76dccf2cf2ec5	3.01714	2.43158	TRUE	TRUE	13.8953	TRUE
k__Bacteria; p__Firmicutes; c__Bacilli; o__Lactobacillales; f__Lactobacillaceae; g__Lactobacillus; s__mucosae, 0bb47f6e088c63eec1cf288aebc80ab3	-1.70059	1.57944	FALSE	TRUE	17.6525	TRUE
k__Bacteria; p__Firmicutes; c__Clostridia; o__Clostridiales; f__Lachnospiraceae; g__Coprococcus; s__, 0bd2a6f5f655a03cadb58c7fde4fd016	-1.16003	-2.09981	FALSE	FALSE	4.5802	FALSE
k__Bacteria; p__Bacteroidetes; c__Bacteroidia; o__Bacteroidales; f__Prevotellaceae; g__Prevotella; s__, 0bd6d6221ad5b0eaff5e31da7344ce8a	-0.0403796	2.73381	FALSE	TRUE	7.90053	TRUE
k__Bacteria; p__Firmicutes; c__Clostridia; o__Clostridiales; f__Ruminococcaceae; g__; s__, 0c15ebac557705cb71d5f3f1a62c3e7c	-1.05943	-0.0995505	FALSE	FALSE	1.46953	FALSE
k__Bacteria; p__Firmicutes; c__Clostridia; o__Clostridiales; f__Lachnospiraceae; g__Dorea; s__, 0c2239ac7e1dfec0e07f848dc4b8b168	1.1124	0.620856	FALSE	FALSE	1.37427	FALSE
k__Bacteria; p__Firmicutes; c__Clostridia; o__Clostridiales; f__[Mogibacteriaceae]; g__; s__, 0c39954fca2402d45c3599607b731f29	-3.09178	-2.6226	TRUE	TRUE	9.74388	TRUE
k__Bacteria; p__Firmicutes; c__Erysipelotrichi; o__Erysipelotrichales; f__Erysipelotrichaceae; g__; s__, 0c4f950a6b3c5ad0fb9d8edb1a94fdd0	-1.0478	-0.631316	FALSE	FALSE	1.10792	FALSE
k__Bacteria; p__Bacteroidetes; c__Bacteroidia; o__Bacteroidales; f__; g__; s__, 0c50a347f63f57cb086a108e74c0a3d3	-2.93129	-1.60061	TRUE	TRUE	8.61537	TRUE
k__Bacteria; p__Firmicutes; c__Clostridia; o__Clostridiales; f__Ruminococcaceae; g__Oscillospira; s__, 0c64b58d5fb63a6d37139ea87fb86bdd	0.329153	-0.0822571	FALSE	FALSE	0.176882	FALSE
k__Bacteria; p__Proteobacteria; c__Gammaproteobacteria; o__Pseudomonadales; f__Moraxellaceae; g__Moraxella; s__, 0c72f62a698342904a15df872416885b	1.8147	-1.43549	TRUE	FALSE	12.4752	TRUE
k__Bacteria; p__Firmicutes; c__Clostridia; o__Clostridiales; f__[Mogibacteriaceae]; g__; s__, 0ce68e02922e623adb52c5f83a480d0c	0.97088	0.636293	TRUE	TRUE	0.972003	TRUE
k__Bacteria; p__Bacteroidetes; c__Bacteroidia; o__Bacteroidales; f__p-2534-18B5; g__; s__, 0cec7bba2ac242fe4300d6bf401216cb	3.60834	-0.321379	TRUE	FALSE	14.2186	TRUE
k__Bacteria; p__Firmicutes; c__Erysipelotrichi; o__Erysipelotrichales; f__Erysipelotrichaceae; g__; s__, 0d17469b2021d9cd06c62f9824d50f6b	-0.175161	4.44497	FALSE	TRUE	30.4987	TRUE
k__Bacteria; p__Firmicutes; c__Clostridia; o__Clostridiales; f__Ruminococcaceae; g__Oscillospira; s__, 0d238732ed4ca56e6a8170728a6d6564	-2.36922	-1.115	FALSE	FALSE	5.65061	FALSE
k__Bacteria; p__Spirochaetes; c__Spirochaetes; o__Sphaerochaetales; f__Sphaerochaetaceae; g__Sphaerochaeta; s__, 0d36ec15319814800325186608e94cc9	1.86029	0.323934	FALSE	FALSE	3.4764	FALSE
k__Bacteria; p__Firmicutes; c__Clostridia; o__Clostridiales; f__; g__; s__, 0da699942874984b9d15334a04d6936c	-0.801618	-0.160627	FALSE	FALSE	0.835826	FALSE
k__Bacteria; p__Firmicutes; c__Erysipelotrichi; o__Erysipelotrichales; f__Erysipelotrichaceae; g__Bulleidia; s__, 0dc379b66837601280dc6c1699467402	0.489015	-1.43743	FALSE	FALSE	7.82977	FALSE
k__Bacteria; p__Bacteroidetes; c__Bacteroidia; o__Bacteroidales; f__Prevotellaceae; g__Prevotella; s__copri, 0dcea0611434e0a406939963d1a5ce06	-2.24921	-0.991224	FALSE	FALSE	5.39853	FALSE
k__Bacteria; p__Bacteroidetes; c__Bacteroidia; o__Bacteroidales; f__Prevotellaceae; g__Prevotella; s__copri, 0e0b6b6cc3387d371bbbccb3ed2156bc	-0.0403796	2.79361	FALSE	TRUE	8.15739	TRUE
k__Bacteria; p__Firmicutes; c__Clostridia; o__Clostridiales; f__Ruminococcaceae; g__; s__, 0e4a25f949404619e61787e789cebd79	-1.46655	-0.683367	FALSE	FALSE	2.18398	FALSE
k__Bacteria; p__Firmicutes; c__Clostridia; o__Clostridiales; f__Ruminococcaceae; g__; s__, 0e7fb59d0562602f6fbd4b49cdb6b374	-1.26188	-0.111398	FALSE	FALSE	1.82945	FALSE
k__Bacteria; p__Firmicutes; c__Clostridia; o__Clostridiales; f__Ruminococcaceae; g__; s__, 0e8c91df06e2aa68bf8aac06a8f3295f	0.346744	0.25274	FALSE	FALSE	0.162956	FALSE
k__Bacteria; p__Firmicutes; c__Clostridia; o__Clostridiales; f__Lachnospiraceae; g__Coprococcus; s__, 0ef7078e979292aa191df3542992d6cc	1.61459	-1.08371	FALSE	FALSE	4.63937	FALSE
k__Bacteria; p__Firmicutes; c__Clostridia; o__Clostridiales; f__Ruminococcaceae; g__Oscillospira; s__, 0f06bc73534321814ff0e341f4846fac	-0.452053	1.19009	FALSE	FALSE	9.21539	FALSE
k__Bacteria; p__Cyanobacteria; c__4C0d-2; o__YS2; f__; g__; s__, 0f1602cb301dd1a65827f70cd5f2b5fb	-0.656227	1.72441	FALSE	TRUE	7.49794	TRUE
k__Bacteria; p__Firmicutes; c__Clostridia; o__Clostridiales; f__Ruminococcaceae; g__; s__, 0f91b6218d5a6b30ccaf28d8d43bb529	-0.0403796	1.69765	FALSE	FALSE	3.11887	FALSE
k__Bacteria; p__Firmicutes; c__Clostridia; o__Clostridiales, 0fe68e214920b4453dd8f1eff9705fd0	0.396954	0.530483	FALSE	FALSE	0.335635	FALSE
k__Bacteria; p__Proteobacteria; c__Betaproteobacteria; o__Burkholderiales; f__Alcaligenaceae; g__Sutterella; s__, 0ffe34b715ba27f61800783cfe696f2f	3.02353	-1.08371	TRUE	FALSE	12.5888	TRUE
k__Bacteria; p__Bacteroidetes; c__Bacteroidia; o__Bacteroidales; f__[Paraprevotellaceae]; g__[Prevotella]; s__, 10060d7d366df4b77d85abd25a4db379	-2.1416	0.531059	FALSE	FALSE	5.04518	FALSE
k__Bacteria; p__Bacteroidetes; c__Bacteroidia; o__Bacteroidales; f__Prevotellaceae; g__Prevotella; s__, 1007812f402551c5a0f8763058828e20	0.845215	0.640386	FALSE	FALSE	1.03052	FALSE
k__Bacteria; p__Firmicutes; c__Bacilli; o__Lactobacillales; f__Streptococcaceae; g__Streptococcus; s__infantis, 101637aba474a6614786486ad42acb11	0.410032	1.09133	FALSE	FALSE	1.20806	FALSE
k__Bacteria; p__Firmicutes; c__Clostridia; o__Clostridiales; f__Lachnospiraceae; g__Blautia; s__, 105344b0b04df4d06036c8c91f439255	1.79906	3.47223	TRUE	TRUE	12.3811	TRUE
k__Bacteria; p__Lentisphaerae; c__[Lentisphaeria]; o__Victivallales; f__Victivallaceae; g__Victivallis; s__vadensis, 10708689667f604348e8861975c9f03c	0.786748	0.0874509	FALSE	FALSE	0.695851	FALSE
k__Bacteria; p__Firmicutes; c__Clostridia; o__Clostridiales; f__[Tissierellaceae]; g__Anaerococcus; s__, 1091f806c73f1c0b5de7c297bbd70bc6	-2.19698	1.55042	TRUE	FALSE	20.6061	TRUE
k__Bacteria; p__Firmicutes; c__Clostridia; o__Clostridiales, 11d11f04bb140385ad4ae21c39b9e289	-2.36199	0.341294	FALSE	TRUE	8.47836	TRUE
k__Bacteria; p__Firmicutes; c__Clostridia; o__Clostridiales; f__Ruminococcaceae; g__Faecalibacterium; s__prausnitzii, 12102d4e4c0f9ac5ee2b54ee5905ccc7	0.832032	0.182729	FALSE	FALSE	0.696364	FALSE
k__Bacteria; p__Firmicutes; c__Clostridia; o__Clostridiales; f__Veillonellaceae; g__Selenomonas; s__bovis, 122319eac40a04c90fc9f57f972b72d3	-5.50927	-2.99316	TRUE	FALSE	32.8584	TRUE
k__Bacteria; p__Firmicutes; c__Clostridia; o__Clostridiales; f__Ruminococcaceae, 1229a9e81e02e1f9caf8857d296cf8ef	3.00555	-1.08371	TRUE	FALSE	11.5304	TRUE
k__Bacteria; p__Actinobacteria; c__Coriobacteriia; o__Coriobacteriales; f__Coriobacteriaceae; g__; s__, 1266cdbf8dd8fb4c7ebb967a8e59a473	4.53537	4.43423	TRUE	TRUE	35.1324	TRUE
k__Bacteria; p__Firmicutes; c__Clostridia; o__Clostridiales; f__Lachnospiraceae, 1277f813479333f57806f0ef9498fd31	-1.56835	-4.18496	FALSE	TRUE	18.9332	TRUE
k__Bacteria; p__Firmicutes; c__Clostridia; o__Clostridiales; f__Lachnospiraceae; g__Coprococcus; s__, 127b7e88f7870f09d317d9ebe68a5a61	-2.93478	-0.725496	TRUE	FALSE	9.00719	TRUE
k__Bacteria; p__Proteobacteria; c__Alphaproteobacteria; o__RF32; f__; g__; s__, 12eb81737ba9bcb8eef0aad37cd89ca3	-1.62541	-1.04919	FALSE	FALSE	2.65729	FALSE
k__Bacteria; p__Actinobacteria; c__Coriobacteriia; o__Coriobacteriales; f__Coriobacteriaceae; g__; s__, 134d27c5f6a976ed0421b8e0581d4696	2.31509	1.76007	FALSE	FALSE	5.37557	FALSE
k__Bacteria; p__Proteobacteria; c__Deltaproteobacteria; o__Desulfovibrionales; f__Desulfovibrionaceae, 137593369e7116b9e7f0d55e654f6061	-1.10958	-0.964353	FALSE	FALSE	1.43172	FALSE
k__Bacteria; p__Bacteroidetes; c__Bacteroidia; o__Bacteroidales; f__Prevotellaceae; g__Prevotella; s__, 1376bd6c9a36c123ec96fe51d1d078bb	1.77168	0.255194	FALSE	FALSE	3.14945	FALSE
k__Bacteria; p__Proteobacteria; c__Betaproteobacteria; o__Burkholderiales; f__Comamonadaceae; g__Comamonas; s__, 13ccd3ba728545074b88d13209ca5df6	1.33574	-1.08371	FALSE	FALSE	3.73908	FALSE
k__Bacteria; p__Firmicutes; c__Bacilli; o__Lactobacillales; f__Streptococcaceae; g__Streptococcus, 13f7a1ef880f3b73eeffa18951ffe96f	4.20505	0.702525	TRUE	FALSE	17.806	TRUE
k__Bacteria; p__Firmicutes; c__Clostridia; o__Clostridiales; f__[Tissierellaceae]; g__Peptoniphilus; s__, 1406b379266713223b1fa67842c92256	-0.0403796	1.6662	FALSE	FALSE	3.05827	FALSE
k__Bacteria; p__Spirochaetes; c__Spirochaetes; o__Spirochaetales; f__Spirochaetaceae; g__Treponema; s__, 144c79eff0771721a66bb856fe4b20bb	1.77833	-0.836945	TRUE	FALSE	11.0531	TRUE
k__Bacteria; p__Firmicutes; c__Clostridia; o__Clostridiales; f__Ruminococcaceae; g__Oscillospira; s__, 14512ce33ddb405b2fff0a85a7378b8d	-0.675805	0.300583	FALSE	FALSE	0.60117	FALSE
k__Bacteria; p__Spirochaetes; c__Spirochaetes; o__Spirochaetales; f__Spirochaetaceae; g__Treponema; s__, 14a90cca574bdc35785cbb4747856b49	-2.31384	-2.09592	TRUE	TRUE	5.39359	TRUE
k__Bacteria; p__Firmicutes; c__Clostridia; o__Clostridiales; f__Lachnospiraceae; g__Pseudobutyrivibrio; s__, 14ffdd11589f7244de4c211d4c224663	-1.20213	1.42843	FALSE	TRUE	7.65754	TRUE
k__Bacteria; p__Bacteroidetes; c__Bacteroidia; o__Bacteroidales; f__; g__; s__, 1505077e678e9e9828fa3e75bff76edc	0.0273412	-0.158899	FALSE	FALSE	0.0419867	FALSE
k__Bacteria; p__Firmicutes; c__Clostridia; o__Clostridiales; f__Lachnospiraceae; g__; s__, 15335d9c572b54a668ae94a7a36c8fee	-2.05153	-2.60709	FALSE	FALSE	6.82339	FALSE
k__Bacteria; p__Firmicutes; c__Clostridia; o__Clostridiales; f__Veillonellaceae; g__Selenomonas; s__bovis, 153910cc75536d877b16384350b0ab76	-3.73465	-1.63906	TRUE	FALSE	14.5157	TRUE
k__Bacteria; p__Firmicutes; c__Bacilli; o__Lactobacillales; f__Lactobacillaceae; g__Lactobacillus; s__pontis, 153c3834eb6c6378552e463af4d3fc6c	2.07027	-1.08371	FALSE	FALSE	6.54135	FALSE
k__Bacteria; p__Firmicutes; c__Clostridia; o__Clostridiales, 153df9cae714d2d92eccb108060479e0	-1.49042	1.1486	FALSE	TRUE	5.80241	TRUE
k__Bacteria; p__Proteobacteria; c__Gammaproteobacteria; o__Pasteurellales; f__Pasteurellaceae; g__Haemophilus; s__parasuis, 1573ede4865d425f22d8fd2cf2551bf6	0.985384	0.325957	FALSE	TRUE	0.972539	TRUE
k__Bacteria; p__Proteobacteria; c__Gammaproteobacteria; o__Pseudomonadales; f__Moraxellaceae; g__Acinetobacter; s__, 157ba9d2b318f400b654ab995f7d7d4e	2.08271	0.159755	TRUE	FALSE	4.34571	TRUE
k__Bacteria; p__Firmicutes; c__Clostridia; o__Clostridiales, 158d8889b6d0e448fe533f8100c15187	1.0524	1.05803	FALSE	FALSE	1.20094	FALSE
k__Bacteria; p__Spirochaetes; c__Spirochaetes; o__Spirochaetales; f__Spirochaetaceae; g__Treponema; s__, 15c22025f0ff41ea151ac7df180a9e48	1.37454	1.0447	FALSE	TRUE	2.6856	TRUE
k__Bacteria; p__Proteobacteria; c__Deltaproteobacteria; o__GMD14H09; f__; g__; s__, 15c62186bd2cf9c4a48cdfce2de06e90	1.07801	0.351875	FALSE	FALSE	1.18851	FALSE
k__Bacteria; p__Proteobacteria; c__Gammaproteobacteria; o__Pseudomonadales; f__Moraxellaceae; g__Acinetobacter; s__, 15e409cec6365290b44b6ac6c6aad668	0.265724	0.598579	FALSE	FALSE	0.363475	FALSE
k__Bacteria; p__Firmicutes; c__Clostridia; o__Clostridiales; f__Lachnospiraceae, 16a3305dca0a3045d9c1407b06211c1f	1.08685	0.410627	FALSE	FALSE	1.25759	FALSE
k__Bacteria; p__Firmicutes; c__Clostridia; o__Clostridiales; f__Ruminococcaceae; g__; s__, 16af97c9cd594e26b3f7685345fc8cd3	-1.14873	0.733051	FALSE	FALSE	2.48906	FALSE
k__Bacteria; p__Firmicutes; c__Clostridia; o__Clostridiales; f__Lachnospiraceae; g__; s__, 16b3bbc3eb16830c30828b1826f9e662	-0.0312099	-0.327503	FALSE	FALSE	0.1505	FALSE
k__Bacteria; p__Proteobacteria; c__Gammaproteobacteria; o__Pasteurellales; f__Pasteurellaceae; g__Haemophilus; s__parasuis, 16d0ae2cdf51b3a318a0910aab6aa6eb	-1.04045	-1.52292	TRUE	TRUE	2.67921	TRUE
k__Bacteria; p__Proteobacteria; c__Betaproteobacteria; o__Neisseriales; f__Neisseriaceae; g__Neisseria; s__shayeganii, 1728a6e614a1060e2e10fdc7c5e19605	2.61105	0.122266	TRUE	FALSE	6.89051	TRUE
k__Bacteria; p__Firmicutes; c__Clostridia; o__Clostridiales; f__Ruminococcaceae; g__Ruminococcus, 174c30cd39c0992bf6704c6d2fba4fc6	0.73696	-2.27852	TRUE	FALSE	14.6092	TRUE
k__Bacteria; p__Firmicutes; c__Clostridia; o__Clostridiales; f__Ruminococcaceae; g__Faecalibacterium; s__prausnitzii, 1754d4f9c2ce17fa962a8502f7e45733	-1.10464	-0.111127	FALSE	FALSE	1.70555	FALSE
k__Bacteria; p__Bacteroidetes; c__Bacteroidia; o__Bacteroidales; f__Prevotellaceae; g__Prevotella; s__copri, 17a39cb7fa5ca613bb6ca2103e761946	1.25584	3.89741	FALSE	FALSE	15.4236	FALSE
k__Bacteria; p__Firmicutes; c__Clostridia; o__Clostridiales; f__; g__; s__, 17aca23db3a9a200c592556173c87053	-0.203297	-2.22372	FALSE	FALSE	6.06741	FALSE
k__Bacteria; p__Firmicutes; c__Clostridia; o__Clostridiales; f__Ruminococcaceae; g__; s__, 17bc8dc70416380ec8059216045f717b	-1.10015	-0.556483	FALSE	FALSE	1.26026	FALSE
k__Bacteria; p__Firmicutes; c__Clostridia; o__Clostridiales; f__Lachnospiraceae; g__Lachnospira; s__, 1875d4e7a11ed24c92a865355693b86c	-0.276443	3.86347	FALSE	TRUE	31.0925	TRUE
k__Bacteria; p__Bacteroidetes; c__Bacteroidia; o__Bacteroidales; f__Prevotellaceae; g__Prevotella; s__, 187cab384354a6ea37b96043ace2e269	-1.40255	2.323	FALSE	TRUE	20.4411	TRUE
k__Bacteria; p__Verrucomicrobia; c__Verruco-5; o__WCHB1-41; f__RFP12; g__; s__, 18b9987b82cd2366880e47218810cbd6	-0.965706	-1.1767	FALSE	FALSE	1.67036	FALSE
k__Bacteria; p__Proteobacteria; c__Gammaproteobacteria; o__Pasteurellales; f__Pasteurellaceae; g__Haemophilus; s__parainfluenzae, 18eb929cf9350e0af65cf863c2786858	-0.0403796	1.75588	FALSE	FALSE	3.14342	FALSE
k__Bacteria; p__Bacteroidetes; c__Bacteroidia; o__Bacteroidales; f__Prevotellaceae; g__Prevotella; s__, 19008fce03c91c274c4c38015e0465d9	0.824527	0.739686	TRUE	TRUE	0.920723	TRUE
k__Bacteria; p__Firmicutes; c__Clostridia; o__Clostridiales; f__Ruminococcaceae; g__Oscillospira; s__, 190b17d394657643736b015711003928	1.06942	2.77994	FALSE	TRUE	8.26626	TRUE
k__Bacteria; p__Bacteroidetes; c__Bacteroidia; o__Bacteroidales; f__Prevotellaceae; g__Prevotella; s__, 1912a57a7384fd8d67b326025fa39032	1.47856	-0.669536	TRUE	FALSE	5.67288	TRUE
k__Bacteria; p__Firmicutes; c__Clostridia; o__Clostridiales; f__Ruminococcaceae; g__; s__, 192e5952578440a18ae3f309f47608b8	0.604051	1.67362	FALSE	TRUE	2.92345	TRUE
k__Bacteria; p__Firmicutes; c__Clostridia; o__Clostridiales; f__Ruminococcaceae; g__; s__, 1945c362b75af5603e9406ee4eafb3d3	0.195156	-0.540657	FALSE	FALSE	0.411596	FALSE
k__Bacteria; p__Bacteroidetes; c__Bacteroidia; o__Bacteroidales; f__Prevotellaceae; g__Prevotella; s__stercorea, 196c0366394f786cb4c7925ed0786e4c	-0.0403796	2.78094	FALSE	TRUE	8.11222	TRUE
k__Bacteria; p__Firmicutes; c__Clostridia; o__Clostridiales; f__Lachnospiraceae; g__Shuttleworthia; s__, 199470b1544459171ff8fa890a83edf9	-1.38146	-0.395958	FALSE	FALSE	2.11978	FALSE
k__Bacteria; p__Firmicutes; c__Clostridia; o__Clostridiales; f__Ruminococcaceae, 19a57196f60ae18140d188c6941b7afc	-0.0403796	2.27608	FALSE	TRUE	5.61674	TRUE
k__Bacteria; p__Bacteroidetes; c__Bacteroidia; o__Bacteroidales; f__Prevotellaceae; g__Prevotella; s__, 19d1cacb300ac8b44bc1326a8b584183	-1.0893	-0.217836	FALSE	FALSE	1.47604	FALSE
k__Bacteria; p__Firmicutes; c__Bacilli; o__Lactobacillales; f__Carnobacteriaceae; g__Trichococcus; s__, 1a0cf7f10eb94d09c89c0eac9ce6044e	-1.43279	4.40405	FALSE	TRUE	106.819	TRUE
k__Bacteria; p__Firmicutes; c__Clostridia; o__Clostridiales; f__Ruminococcaceae; g__Faecalibacterium; s__prausnitzii, 1a0d983aead36671dcc582669b950b39	-0.0403796	1.75041	FALSE	FALSE	3.22859	FALSE
k__Bacteria; p__Firmicutes; c__Clostridia; o__Clostridiales; f__Lachnospiraceae; g__Coprococcus; s__eutactus, 1a124d3ab1b5ba2f5942855433a69752	0.464412	-0.405106	FALSE	FALSE	0.790548	FALSE
k__Bacteria; p__Firmicutes; c__Clostridia; o__Clostridiales; f__Ruminococcaceae; g__Oscillospira; s__, 1a26defba6c68a539ce158cf8cdfa716	0.436555	0.576228	FALSE	TRUE	0.401175	TRUE
k__Bacteria; p__Firmicutes; c__Bacilli; o__Lactobacillales; f__Aerococcaceae; g__Facklamia; s__, 1a343425a3f1de4dbb47895fdfd42836	2.65889	13.0049	TRUE	TRUE	169.403	TRUE
k__Bacteria; p__Cyanobacteria; c__4C0d-2; o__YS2; f__; g__; s__, 1a84a3a21a3d4d209bea7a923eda9f09	0.870867	0.169031	FALSE	FALSE	0.758689	FALSE
k__Bacteria; p__Firmicutes; c__Clostridia; o__Clostridiales; f__Lachnospiraceae; g__Lachnobacterium; s__, 1a90dabff356721f3ec2c568de0d8962	-0.422577	-0.82736	FALSE	FALSE	0.703303	FALSE
k__Bacteria; p__Tenericutes; c__RF3; o__ML615J-28; f__; g__; s__, 1acd78c271dae7c0abeb4b3d6d64307e	-1.50401	-0.866634	TRUE	TRUE	2.29188	TRUE
k__Bacteria; p__Firmicutes; c__Clostridia; o__Clostridiales; f__Lachnospiraceae; g__; s__, 1aef3e18c7f7661d5be8d5a33c2eda25	-0.785683	-2.4642	FALSE	FALSE	7.39265	FALSE
k__Bacteria; p__Firmicutes; c__Clostridia; o__Clostridiales; f__[Tissierellaceae]; g__; s__, 1b047a01cecc0d5cd6152739d62b856c	0.791332	2.18682	FALSE	TRUE	5.06688	TRUE
k__Bacteria; p__Firmicutes; c__Clostridia; o__Clostridiales; f__; g__; s__, 1b67f0f0ce9da030e798dbb6b06439ca	2.13669	1.50439	FALSE	FALSE	5.57483	FALSE
k__Bacteria; p__Firmicutes; c__Clostridia; o__Clostridiales; f__; g__; s__, 1ba97042b7d8c926f94f8820aacd0e5c	-0.0403796	1.69541	FALSE	FALSE	3.12915	FALSE
k__Bacteria; p__Firmicutes; c__Clostridia; o__Clostridiales; f__Ruminococcaceae; g__; s__, 1bee9ddc8994adb0426745bd21936077	-0.0403796	1.70895	FALSE	FALSE	3.09617	FALSE
k__Bacteria; p__Firmicutes; c__Clostridia; o__Clostridiales; f__Ruminococcaceae, 1bff6694df1ec3ad005b69b1e8f891d0	-1.49042	2.66582	FALSE	TRUE	17.053	TRUE
k__Bacteria; p__Firmicutes; c__Clostridia; o__Clostridiales; f__Lachnospiraceae; g__Oribacterium; s__, 1c5a35027aa488343104e148e9184718	-0.202825	1.25353	FALSE	TRUE	2.66887	TRUE
k__Bacteria; p__Bacteroidetes; c__Bacteroidia; o__Bacteroidales; f__Prevotellaceae; g__Prevotella; s__, 1cccb3d99ce6783ca2884c831e0c6f21	-1.30983	-2.51021	FALSE	FALSE	7.62314	FALSE
k__Bacteria; p__Firmicutes; c__Clostridia; o__Clostridiales; f__Ruminococcaceae; g__; s__, 1cd23a36503b0eabc94c27ca7011839d	0.217451	-0.375055	FALSE	FALSE	0.286433	FALSE
k__Bacteria; p__Bacteroidetes; c__Bacteroidia; o__Bacteroidales; f__Prevotellaceae; g__Prevotella; s__, 1ce01584f6ed5700adfe94957fd1921c	-1.41072	-0.732234	FALSE	FALSE	2.11307	FALSE
k__Bacteria; p__Proteobacteria; c__Gammaproteobacteria; o__Pasteurellales; f__Pasteurellaceae; g__Haemophilus; s__parasuis, 1d0fe0ec3462f1ef42e9e29f62fcf8e1	1.3269	0.302358	FALSE	FALSE	1.76286	FALSE
k__Bacteria; p__Proteobacteria; c__Gammaproteobacteria; o__Enterobacteriales; f__Enterobacteriaceae; g__Gluconacetobacter; s__, 1d227e916d8cd8bd01f91a6c81a83dad	-0.879225	-0.0106826	FALSE	FALSE	1.15699	FALSE
k__Bacteria; p__Proteobacteria; c__Betaproteobacteria; o__Burkholderiales; f__Alcaligenaceae; g__Sutterella; s__, 1d5d65bf5ed3436d8712b56460b49b76	-0.701362	0.130456	FALSE	FALSE	0.779655	FALSE
k__Bacteria; p__Firmicutes; c__Erysipelotrichi; o__Erysipelotrichales; f__Erysipelotrichaceae; g__Asteroleplasma; s__anaerobium, 1d6cda616e1f89efee02daaa455ac992	-0.801618	-0.24121	FALSE	FALSE	0.918904	FALSE
k__Bacteria; p__Bacteroidetes; c__Bacteroidia; o__Bacteroidales; f__[Paraprevotellaceae]; g__[Prevotella]; s__, 1d876d95cbe3ff0b001c935ac7adaa27	-0.0731404	0.67383	FALSE	FALSE	0.724946	FALSE
k__Bacteria; p__Firmicutes; c__Clostridia; o__Clostridiales; f__Clostridiaceae; g__Clostridium, 1d8a33bc74a0cda02f9a96745bc36cfa	-1.91284	2.53326	FALSE	TRUE	165.668	TRUE
k__Bacteria; p__Bacteroidetes; c__Bacteroidia; o__Bacteroidales; f__Prevotellaceae; g__Prevotella; s__, 1d99161e7bae99b9279cd1b80a856010	-0.916445	-0.675697	FALSE	FALSE	0.840623	FALSE
k__Bacteria; p__Firmicutes; c__Bacilli; o__Lactobacillales; f__Streptococcaceae; g__Streptococcus; s__, 1de6eade7be3b3c10758510e76b8d913	3.19623	2.64553	FALSE	FALSE	10.3027	FALSE
k__Bacteria; p__Proteobacteria; c__Betaproteobacteria; o__Neisseriales; f__Neisseriaceae; g__; s__, 1de97158bc1898e880a1b0a9b9f8a2c3	-1.11035	1.02053	TRUE	FALSE	3.96826	TRUE
k__Bacteria; p__Firmicutes; c__Bacilli; o__Lactobacillales; f__; g__; s__, 1dfb9ad2dca029256ef331cdb87ef5ee	0.243829	-0.390102	FALSE	FALSE	0.385759	FALSE
k__Bacteria; p__Bacteroidetes; c__Bacteroidia; o__Bacteroidales; f__Prevotellaceae; g__Prevotella; s__, 1e01af67b1ddc35368ffa574c7c1599e	2.41314	1.16492	TRUE	TRUE	5.82803	TRUE
k__Bacteria; p__Proteobacteria; c__Epsilonproteobacteria; o__Campylobacterales; f__Campylobacteraceae; g__Campylobacter; s__, 1e501ded778f1a10876d4ae4d47cd89d	-0.30304	0.583215	FALSE	FALSE	0.993973	FALSE
k__Bacteria; p__Bacteroidetes; c__Bacteroidia; o__Bacteroidales; f__Prevotellaceae; g__Prevotella; s__, 1e8ce2438ff2493c9e1d9521f38bacc9	-2.05999	-2.57939	FALSE	FALSE	6.65653	FALSE
k__Bacteria; p__Bacteroidetes; c__Bacteroidia; o__Bacteroidales; f__Prevotellaceae; g__Prevotella; s__, 1e9bfe3ca051a47ca06f7f5c8180440a	-0.896483	0.691248	FALSE	FALSE	3.57191	FALSE
k__Bacteria; p__Bacteroidetes; c__Bacteroidia; o__Bacteroidales; f__Bacteroidaceae; g__Bacteroides; s__plebeius, 1f0481c4fc1ddc5a118dd691b40a1670	4.35867	0.960556	TRUE	FALSE	19.3285	TRUE
k__Bacteria; p__Firmicutes; c__Clostridia; o__Clostridiales; f__Ruminococcaceae; g__; s__, 1f2dda5d2f361fc8d646e55a515ae1e4	-1.58569	-2.01951	FALSE	FALSE	6.38137	FALSE
k__Bacteria; p__Firmicutes; c__Clostridia; o__Clostridiales; f__; g__; s__, 1f3b6cd8b2d5cf95b90abb81ad9f496b	-1.39563	0.4417	FALSE	FALSE	3.72126	FALSE
k__Bacteria; p__Firmicutes; c__Clostridia; o__Clostridiales; f__; g__; s__, 1f706ae3096456ae055561177872c061	-0.0307905	-0.607661	FALSE	FALSE	0.527064	FALSE
k__Bacteria; p__Firmicutes; c__Clostridia; o__Clostridiales; f__Ruminococcaceae, 1f7478cde3a9b5e80216050722e0ff3b	0.836319	0.558667	FALSE	FALSE	0.897668	FALSE
k__Bacteria; p__Firmicutes; c__Clostridia; o__Clostridiales; f__Ruminococcaceae; g__; s__, 1f7af4f1c04bd6c6adf197117e9457be	-2.11839	-1.00128	FALSE	FALSE	5.08115	FALSE
k__Bacteria; p__Firmicutes; c__Erysipelotrichi; o__Erysipelotrichales; f__Erysipelotrichaceae; g__Bulleidia; s__p-1630-c5, 1f7e7409b782f2f210b92b3eb396b2d0	0.563429	2.88996	FALSE	FALSE	9.64915	FALSE
k__Bacteria; p__Firmicutes; c__Clostridia; o__Clostridiales; f__[Mogibacteriaceae]; g__; s__, 1f7f94e42a0ba5d93d93c3b1a4e1e34f	-0.0403796	1.69482	FALSE	FALSE	3.11204	FALSE
k__Bacteria; p__Firmicutes; c__Clostridia; o__Clostridiales; f__; g__; s__, 1f99370905ec28bea4ff9c01deab11fc	-1.09051	3.37478	FALSE	TRUE	32.7194	TRUE
k__Bacteria; p__Firmicutes; c__Clostridia; o__Clostridiales; f__Lachnospiraceae; g__Lachnospira; s__, 1fc36f1c95ebeb39a6bed3212fbb680a	-0.153441	3.9326	FALSE	TRUE	27.5618	TRUE
k__Bacteria; p__Bacteroidetes; c__Bacteroidia; o__Bacteroidales; f__Prevotellaceae; g__Prevotella; s__copri, 1fdfe4e010eeb33ff648f75641a5055b	-0.0999269	-0.243486	FALSE	FALSE	0.059351	FALSE
k__Bacteria; p__Firmicutes; c__Clostridia; o__Clostridiales; f__Veillonellaceae; g__Selenomonas; s__bovis, 1ff488c48efe40aedc9d6661a2dc1908	-0.272369	-0.355531	FALSE	TRUE	0.135857	TRUE
k__Bacteria; p__Proteobacteria; c__Betaproteobacteria; o__Burkholderiales; f__Oxalobacteraceae; g__Herbaspirillum; s__, 200d58f25e4647bfff808b78e7dc6ac2	-0.633923	-0.965292	FALSE	FALSE	0.943925	FALSE
k__Bacteria; p__Firmicutes; c__Clostridia; o__Clostridiales; f__; g__; s__, 2027c6ab802c1141d9059477d11cf7bf	-0.0403796	1.06509	FALSE	FALSE	1.24735	FALSE
k__Bacteria; p__Firmicutes; c__Clostridia; o__Clostridiales; f__Lachnospiraceae; g__Lachnospira; s__, 202938f6ff9392b6e167b20b956d9ed1	1.35066	0.58465	TRUE	FALSE	1.82559	TRUE
k__Bacteria; p__Bacteroidetes; c__Bacteroidia; o__Bacteroidales; f__RF16; g__; s__, 20321c3096bbea4408db265e1e943c38	0.856091	0.214739	FALSE	FALSE	0.813418	FALSE
k__Bacteria; p__Firmicutes; c__Clostridia; o__Clostridiales; f__Veillonellaceae; g__Phascolarctobacterium; s__, 20913612f7b9c432e4a1ab21ab4b6104	1.11376	3.31497	FALSE	FALSE	13.0971	FALSE
k__Bacteria; p__Firmicutes; c__Clostridia; o__Clostridiales, 20add5391d377dacaac2880b9762113b	-1.28602	-2.9705	FALSE	FALSE	9.33244	FALSE
k__Bacteria; p__Bacteroidetes; c__Bacteroidia; o__Bacteroidales; f__; g__; s__, 20bbad4093535a9239bf397fd6291ea3	0.0719366	-0.174353	FALSE	FALSE	0.0569053	FALSE
k__Bacteria; p__Bacteroidetes; c__Bacteroidia; o__Bacteroidales; f__Prevotellaceae; g__Prevotella; s__, 20f68d6a474af7191a18d8f50dcbb1f9	2.04063	-1.08371	FALSE	FALSE	6.42017	FALSE
k__Bacteria; p__Firmicutes; c__Clostridia; o__Clostridiales; f__Ruminococcaceae; g__; s__, 21087622f7c6536e27f9586b70504060	-1.40605	-0.594934	FALSE	FALSE	2.28146	FALSE
k__Bacteria; p__Bacteroidetes; c__Bacteroidia; o__Bacteroidales; f__[Paraprevotellaceae]; g__[Prevotella]; s__, 2117280e8291dda2fea8ae5094f5500c	-1.4421	-0.574365	FALSE	FALSE	2.22863	FALSE
k__Bacteria; p__Firmicutes; c__Bacilli; o__Lactobacillales; f__Lactobacillaceae; g__Lactobacillus; s__reuteri, 21301ed9dc03dcd4f53978baf47e4ad8	-0.898752	-0.394342	FALSE	FALSE	0.892619	FALSE
k__Bacteria; p__Proteobacteria; c__Epsilonproteobacteria; o__Campylobacterales; f__Helicobacteraceae; g__Helicobacter; s__rodentium, 21527b03c9f51e444c3d9fba61cf5bd3	-0.656227	-0.215941	FALSE	FALSE	0.477216	FALSE
k__Bacteria; p__Synergistetes; c__Synergistia; o__Synergistales; f__Dethiosulfovibrionaceae; g__; s__, 21a2055939ab988624b7cfd0c8336193	-1.49837	0.408752	FALSE	FALSE	3.40961	FALSE
k__Bacteria; p__Firmicutes; c__Clostridia; o__Clostridiales; f__Veillonellaceae; g__Mitsuokella; s__, 21badb40d49773ac3f098a250f0fc89f	1.13605	0.183502	FALSE	FALSE	1.29372	FALSE
k__Bacteria; p__Bacteroidetes; c__Bacteroidia; o__Bacteroidales; f__[Paraprevotellaceae]; g__; s__, 220d64a552cb58c777ba934b4e85ab4d	0.226201	-0.557324	FALSE	FALSE	0.564335	FALSE
k__Bacteria; p__Firmicutes; c__Clostridia; o__Clostridiales; f__; g__; s__, 221480f5d1e7965dad33d159fc0e098b	-0.786824	1.30581	FALSE	TRUE	5.59699	TRUE
k__Bacteria; p__Firmicutes; c__Clostridia; o__Clostridiales; f__Lachnospiraceae; g__; s__, 221b0f65b2a52ed0e1094b49dbaf6e10	-2.98053	-3.37094	FALSE	FALSE	18.3282	FALSE
k__Bacteria; p__Firmicutes; c__Clostridia; o__Clostridiales; f__Lachnospiraceae; g__Coprococcus; s__, 2227c5cc2db75cef89152017027143ed	-0.0403796	1.71129	FALSE	FALSE	3.07449	FALSE
k__Bacteria; p__Bacteroidetes; c__Bacteroidia; o__Bacteroidales; f__Prevotellaceae; g__Prevotella; s__, 22394b60660f46bfeafd63f2d2c1ed39	0.721569	-0.120475	FALSE	FALSE	0.60979	FALSE
k__Bacteria; p__Bacteroidetes; c__Bacteroidia; o__Bacteroidales; f__RF16; g__; s__, 22e0a74692c0105bc5ffd2331620c31f	0.319967	-2.28653	FALSE	FALSE	5.84687	FALSE
k__Bacteria; p__Firmicutes; c__Clostridia; o__Clostridiales; f__Ruminococcaceae; g__Faecalibacterium; s__prausnitzii, 22f4ee9a41a4d73580bf7ade8e9e017a	1.40061	4.68211	FALSE	TRUE	23.08	TRUE
k__Bacteria; p__Firmicutes; c__Clostridia; o__Clostridiales; f__Lachnospiraceae; g__; s__, 233d60a455d82a60b76bb1db4835d8a2	0.645192	-0.46475	FALSE	FALSE	1.16545	FALSE
k__Bacteria; p__Firmicutes; c__Clostridia; o__Clostridiales; f__Ruminococcaceae; g__Ruminococcus; s__, 235360f68e2473e5c5d6cc37b9547a7d	0.707514	-0.200882	FALSE	FALSE	0.650083	FALSE
k__Bacteria; p__Bacteroidetes; c__Bacteroidia; o__Bacteroidales; f__Prevotellaceae; g__Prevotella; s__, 2397725e5237b731998d0aeae68f55e7	0.740831	-0.357504	FALSE	FALSE	0.942351	FALSE
k__Bacteria; p__Firmicutes; c__Clostridia; o__Clostridiales; f__Ruminococcaceae; g__Oscillospira; s__, 23abe79cfd5c4f781f3257e8e9e31cd3	-0.190014	0.620861	FALSE	FALSE	0.560694	FALSE
k__Bacteria; p__Firmicutes; c__Clostridia; o__Clostridiales; f__; g__; s__, 23b5a7c36edcd6ce91d65f730cb1f33f	-1.48293	-0.938732	FALSE	FALSE	2.1993	FALSE
k__Bacteria; p__Bacteroidetes; c__Bacteroidia; o__Bacteroidales; f__Prevotellaceae; g__Prevotella; s__, 23c3213434463c4f9f7743d9327507a1	-2.98902	-1.66645	TRUE	TRUE	9.31534	TRUE
k__Bacteria; p__Firmicutes; c__Clostridia; o__Clostridiales; f__Lachnospiraceae, 23f26fc4a48fee83a64a9f4458837fea	-0.803183	-2.38232	FALSE	FALSE	7.00198	FALSE
k__Bacteria; p__Proteobacteria; c__Betaproteobacteria; o__Burkholderiales; f__Oxalobacteraceae; g__Oxalobacter; s__formigenes, 23f38fe6c1d8ba12b595c5d3886bd674	-1.02118	-0.0517578	FALSE	FALSE	1.34829	FALSE
k__Bacteria; p__Firmicutes; c__Clostridia; o__Clostridiales; f__Clostridiaceae, 249cda24af867aadcacad8d875095f37	-0.874072	-0.439507	FALSE	FALSE	0.812522	FALSE
k__Bacteria; p__Firmicutes; c__Erysipelotrichi; o__Erysipelotrichales; f__Erysipelotrichaceae; g__RFN20; s__, 24cd0ccec3fd6eb77af82a189ccd0789	-0.155704	-0.16561	FALSE	FALSE	0.0304326	FALSE
k__Bacteria; p__Firmicutes; c__Clostridia; o__Clostridiales; f__Lachnospiraceae; g__; s__, 24d88b4835dfccebf9798d65e5600d9a	0.86631	1.8689	TRUE	TRUE	3.49332	TRUE
k__Bacteria; p__Firmicutes; c__Bacilli; o__Lactobacillales; f__Enterococcaceae; g__Enterococcus; s__, 24f43a0b8964a53e3c72148ff0505ee4	1.20299	0.437942	FALSE	FALSE	1.52322	FALSE
k__Bacteria, 24ff1a16277b8d4ef3b1f1f2f6cb42e1	-1.02497	-0.919665	FALSE	FALSE	1.18999	FALSE
k__Bacteria; p__Firmicutes; c__Clostridia; o__Clostridiales; f__[Mogibacteriaceae]; g__; s__, 2516e25ed9e8d6b064ecbf38dad7a331	-0.637806	-2.09305	TRUE	TRUE	4.63449	TRUE
k__Bacteria; p__Tenericutes; c__Mollicutes; o__Mycoplasmatales; f__Mycoplasmataceae; g__Mycoplasma; s__hyorhinis, 253038e2a82c566a9e84cc9e5987e4ec	4.60202	-1.08371	TRUE	FALSE	24.9521	TRUE
k__Bacteria; p__Firmicutes; c__Clostridia; o__Clostridiales; f__Ruminococcaceae; g__Ruminococcus; s__, 25372d17d2e1d698cd711c9fa89af672	-1.12011	-0.31505	FALSE	FALSE	1.25585	FALSE
k__Bacteria; p__Firmicutes; c__Clostridia; o__Clostridiales; f__Lachnospiraceae; g__; s__, 256c538168b50bbfbe7c92b8e2180bad	0.363778	2.28074	FALSE	FALSE	7.72509	FALSE
k__Bacteria; p__Bacteroidetes; c__Bacteroidia; o__Bacteroidales; f__S24-7; g__; s__, 2584c91a3e511fc823b2bd1e5ba49875	-1.92564	-2.39137	FALSE	FALSE	5.74081	FALSE
k__Bacteria; p__Firmicutes; c__Bacilli; o__Bacillales; f__Planococcaceae; g__Solibacillus; s__, 2595434f38b403b9272bf5cec589111f	-0.84409	-0.729065	FALSE	FALSE	0.747474	FALSE
k__Bacteria; p__Firmicutes; c__Clostridia; o__Clostridiales; f__Lachnospiraceae; g__Roseburia; s__faecis, 25af29e1b2d121f8aae468d270d75518	0.458002	5.24364	FALSE	TRUE	38.8594	TRUE
k__Bacteria; p__Firmicutes; c__Clostridia; o__Clostridiales; f__Ruminococcaceae; g__Gemmiger; s__formicilis, 25f027f72118e3a7e13c3b96b45c84c7	0.803475	-1.36966	FALSE	FALSE	2.59624	FALSE
k__Bacteria; p__Firmicutes; c__Clostridia; o__Clostridiales; f__Lachnospiraceae; g__Blautia; s__, 2613e7d48b388affb3054a212a08366f	1.2152	0.460141	FALSE	FALSE	1.58047	FALSE
k__Bacteria; p__Firmicutes; c__Clostridia; o__Clostridiales; f__Veillonellaceae, 263001702b05b54fe5c43b023598d31f	-0.172728	5.92941	FALSE	TRUE	55.9712	TRUE
k__Bacteria; p__Firmicutes; c__Bacilli; o__Lactobacillales, 26559ae2b44a5ffd311012914742fa60	-0.141347	2.25223	FALSE	FALSE	7.29784	FALSE
k__Bacteria; p__Firmicutes; c__Erysipelotrichi; o__Erysipelotrichales; f__Erysipelotrichaceae; g__RFN20; s__, 2679a9e4270eb21e57de4662098020ae	0.815509	0.781514	FALSE	FALSE	1.12759	FALSE
k__Bacteria; p__Bacteroidetes; c__Bacteroidia; o__Bacteroidales; f__Prevotellaceae; g__Prevotella; s__, 26a452a38a20d6210264537e72481d38	2.46804	3.87939	TRUE	TRUE	15.0498	TRUE
k__Bacteria; p__Tenericutes; c__Mollicutes; o__RF39; f__; g__; s__, 26b4a60b356f4806bf4d8618ece2f834	0.859284	0.173261	FALSE	FALSE	0.740262	FALSE
k__Bacteria; p__TM7; c__TM7-3; o__CW040; f__F16; g__; s__, 26b9abb021e89eab7644862adde7652e	-0.679037	-0.0815869	FALSE	FALSE	0.950476	FALSE
k__Bacteria; p__Firmicutes; c__Clostridia; o__Clostridiales; f__Clostridiaceae; g__Clostridium; s__butyricum, 26f5fefce8bafd0c1933143ffd471ebc	-7.57489	-3.40472	TRUE	FALSE	57.9162	TRUE
k__Bacteria; p__Firmicutes; c__Clostridia; o__Clostridiales; f__Lachnospiraceae; g__Roseburia, 26f938a71c8f809adfb15fde2b06b14d	0.846025	-1.53888	FALSE	TRUE	6.47831	TRUE
k__Bacteria; p__Firmicutes; c__Clostridia; o__Clostridiales; f__; g__; s__, 273105e5d2510274f1082d48959982e4	1.86363	-1.08371	FALSE	FALSE	5.83981	FALSE
k__Bacteria; p__Firmicutes; c__Clostridia; o__Clostridiales; f__[Mogibacteriaceae]; g__; s__, 2731c9e2f1a25bd8bc3eb508d85d22bf	-0.484404	-1.04475	FALSE	TRUE	1.0947	TRUE
k__Bacteria; p__Firmicutes; c__Clostridia; o__Clostridiales; f__; g__; s__, 27485f7982d6ff3010de23d77c875951	0.0586676	-0.560502	FALSE	FALSE	0.354822	FALSE
k__Bacteria; p__Bacteroidetes; c__Bacteroidia; o__Bacteroidales; f__; g__; s__, 278bd169a10dc9498534d63fd38f539b	0.898622	0.782593	FALSE	FALSE	1.31635	FALSE
k__Bacteria; p__Bacteroidetes; c__Bacteroidia; o__Bacteroidales; f__[Paraprevotellaceae]; g__[Prevotella]; s__, 281d524008a0ef138f3387c7bf3fc244	-0.0403796	1.70003	FALSE	TRUE	2.98218	TRUE
k__Bacteria; p__Firmicutes; c__Clostridia; o__Clostridiales; f__Ruminococcaceae, 2824da158936da2fd65595dad0c9f2c1	-1.85874	-0.890156	FALSE	FALSE	3.46056	FALSE
k__Bacteria; p__Firmicutes; c__Clostridia; o__Clostridiales; f__Christensenellaceae; g__; s__, 28343603d3df3db547dfc1f594b65199	-0.851468	-0.414124	FALSE	FALSE	0.75466	FALSE
k__Bacteria; p__Bacteroidetes; c__Bacteroidia; o__Bacteroidales; f__Prevotellaceae; g__Prevotella; s__, 283ae74926a12b6dd2b7e1410206a645	0.104175	-2.09183	FALSE	FALSE	5.98016	FALSE
k__Bacteria; p__Bacteroidetes; c__Flavobacteriia; o__Flavobacteriales; f__[Weeksellaceae]; g__Wautersiella; s__, 2866e3f09c6aeb52ce45d678dc8f6272	0.72197	-0.110963	FALSE	FALSE	0.580503	FALSE
k__Bacteria; p__Firmicutes; c__Clostridia; o__Clostridiales; f__Lachnospiraceae; g__Blautia; s__, 286b444fb673d554ebd55837a29a398e	5.0877	5.04246	TRUE	TRUE	28.1371	TRUE
k__Bacteria; p__Firmicutes; c__Erysipelotrichi; o__Erysipelotrichales; f__Erysipelotrichaceae; g__Bulleidia; s__p-1630-c5, 290c053f39a4ece7c910c8de76ec91d9	-0.704537	-1.94435	TRUE	TRUE	3.83193	TRUE
k__Bacteria; p__Firmicutes; c__Clostridia; o__Clostridiales; f__Ruminococcaceae; g__Oscillospira; s__, 2912905b8071e4e2e2d4e7ec5bf58d14	-0.0179836	-1.44309	FALSE	FALSE	3.80285	FALSE
k__Bacteria; p__Firmicutes; c__Clostridia; o__Clostridiales; f__Ruminococcaceae; g__Ruminococcus; s__, 2961fc2a6a423a53e5a4677e3a93abc4	1.00402	0.132534	FALSE	FALSE	1.00935	FALSE
k__Bacteria; p__Bacteroidetes; c__Bacteroidia; o__Bacteroidales; f__Prevotellaceae; g__Prevotella; s__, 29742383222d21789a3b659cb6cf6cf4	-0.601256	-1.62902	TRUE	TRUE	2.65697	TRUE
k__Bacteria; p__Bacteroidetes; c__Bacteroidia; o__Bacteroidales; f__[Paraprevotellaceae]; g__CF231; s__, 29cbefdbaca4b197588d7bcfaae269f5	-3.15816	-1.00252	TRUE	TRUE	11.8119	TRUE
k__Bacteria; p__Firmicutes; c__Clostridia; o__Clostridiales; f__Lachnospiraceae; g__; s__, 29fc1e11d7f813aa68e3c789b3fc1a20	-0.865165	0.777303	FALSE	TRUE	2.79881	TRUE
k__Bacteria; p__Proteobacteria; c__Gammaproteobacteria; o__Pseudomonadales; f__Moraxellaceae; g__Psychrobacter, 2a00f5c563d34a493dccccac34b40886	0.141753	-2.29929	FALSE	FALSE	5.71837	FALSE
k__Bacteria; p__Firmicutes; c__Clostridia; o__Clostridiales; f__Ruminococcaceae; g__; s__, 2a3acd230d5f3b3b6dc748dfc774e9b8	-1.29133	-1.40435	FALSE	FALSE	2.47791	FALSE
k__Bacteria; p__Firmicutes; c__Clostridia; o__Clostridiales; f__Veillonellaceae; g__; s__, 2a44daf7d99476e8143d6e2d53b6ad8a	-0.0403796	4.06627	FALSE	TRUE	17.8154	TRUE
k__Bacteria; p__Firmicutes; c__Erysipelotrichi; o__Erysipelotrichales; f__Erysipelotrichaceae; g__p-75-a5; s__, 2a6c6fc8063d71f1981c20df233648a5	1.11424	1.75974	FALSE	FALSE	5.33951	FALSE
k__Bacteria; p__Verrucomicrobia; c__Verruco-5; o__WCHB1-41; f__RFP12; g__; s__, 2a7bd05f42a3488e2d623a696a9a9959	-0.879225	-0.479108	FALSE	FALSE	0.778796	FALSE
k__Bacteria; p__Firmicutes; c__Clostridia; o__Clostridiales; f__Ruminococcaceae; g__Oscillospira; s__, 2af476270553eced4995d904584bfd12	-0.0403796	1.36068	FALSE	FALSE	1.95139	FALSE
k__Bacteria; p__Firmicutes; c__Clostridia; o__Clostridiales; f__Ruminococcaceae; g__Oscillospira; s__, 2b1d405074cdb88293b2cdbae4386a94	-0.209664	-0.917311	FALSE	FALSE	0.952215	FALSE
k__Bacteria; p__Firmicutes; c__Clostridia; o__Clostridiales; f__Lachnospiraceae; g__Roseburia, 2b61e62a15a19acf95acdcd7de4aa36b	-2.27007	-1.1976	FALSE	FALSE	5.22221	FALSE
k__Bacteria; p__Bacteroidetes; c__Bacteroidia; o__Bacteroidales; f__; g__; s__, 2bd48986d690ae8ca01649bb1010f550	1.68624	-1.08371	FALSE	FALSE	4.75308	FALSE
k__Bacteria; p__Firmicutes; c__Clostridia; o__Clostridiales; f__Ruminococcaceae; g__; s__, 2bdaa937f63fe712e3416e5fc86e19b8	-0.115754	-1.95679	FALSE	FALSE	4.86784	FALSE
k__Bacteria; p__Firmicutes; c__Clostridia; o__Clostridiales, 2bef4c7ddf7bded2a0c4397f0fb55ae5	-2.33388	-2.80291	FALSE	FALSE	7.86235	FALSE
k__Bacteria; p__Firmicutes; c__Erysipelotrichi; o__Erysipelotrichales; f__Erysipelotrichaceae; g__p-75-a5; s__, 2bf7bca53d799dbf455958c68592f884	-4.23546	-1.45341	TRUE	FALSE	17.9434	FALSE
k__Bacteria; p__Firmicutes; c__Clostridia; o__Clostridiales; f__Ruminococcaceae; g__Oscillospira; s__, 2c6ab92e81dd8fefb3d799ff2109baf3	-1.07814	-0.0623123	FALSE	FALSE	1.58469	FALSE
k__Bacteria; p__Firmicutes; c__Clostridia; o__Clostridiales; f__Lachnospiraceae; g__Coprococcus; s__, 2ccb3e46041893a18bfe89ec7a954650	-1.10683	2.23314	FALSE	TRUE	17.5743	TRUE
k__Bacteria; p__Proteobacteria; c__Alphaproteobacteria; o__Caulobacterales; f__Caulobacteraceae; g__Brevundimonas; s__vesicularis, 2cd30e9eda91687ba73dcae76f4f1880	0.0623224	-1.42023	FALSE	FALSE	3.32622	FALSE
k__Bacteria; p__Firmicutes; c__Clostridia; o__Clostridiales; f__Lachnospiraceae; g__; s__, 2cfb349a48ed76939cc99ea7be163e64	3.03884	0.323934	TRUE	FALSE	9.2365	TRUE
k__Bacteria; p__Cyanobacteria; c__4C0d-2; o__YS2; f__; g__; s__, 2d05ee2db39ad69cd7eb2ee979939d39	0.315815	0.00235419	FALSE	FALSE	0.119702	FALSE
k__Bacteria; p__Firmicutes; c__Clostridia; o__Clostridiales; f__; g__; s__, 2d74b00464f21eecc249351295a162e9	2.0801	-1.08371	FALSE	FALSE	7.27006	FALSE
k__Bacteria; p__Firmicutes; c__Clostridia; o__Clostridiales; f__Lachnospiraceae; g__Coprococcus; s__eutactus, 2db5ff795ad81b820216c1b79a1df48a	2.09033	2.56055	FALSE	TRUE	10.024	TRUE
k__Bacteria; p__Proteobacteria; c__Betaproteobacteria; o__Burkholderiales; f__Alcaligenaceae; g__Sutterella; s__, 2dbfae7250efa55031d863ee039b5949	-1.93123	-2.50014	FALSE	FALSE	6.26376	FALSE
k__Bacteria; p__Firmicutes; c__Clostridia; o__Clostridiales; f__Veillonellaceae; g__Megasphaera; s__, 2dd3d28b8bcefe0b263b3d6caf8b29a6	-0.953483	3.37588	FALSE	FALSE	13.2778	FALSE
k__Bacteria; p__Bacteroidetes; c__Bacteroidia; o__Bacteroidales; f__Prevotellaceae; g__Prevotella; s__, 2e5cb590dbc911efc365b9b7eefe1072	-0.4648	-0.573499	FALSE	FALSE	0.349595	FALSE
k__Bacteria; p__Actinobacteria; c__Actinobacteria; o__Actinomycetales; f__Brevibacteriaceae; g__Brevibacterium, 2ea2b9083d96a1465773e51aa6e12232	-0.593484	1.44807	FALSE	TRUE	3.05048	TRUE
k__Bacteria; p__Actinobacteria; c__Actinobacteria; o__Actinomycetales; f__Brevibacteriaceae; g__Brevibacterium; s__, 2ea9a7a51fef009cb91effe3ed2ca815	-0.0403796	1.66133	FALSE	FALSE	3.0085	FALSE
k__Bacteria; p__Firmicutes; c__Clostridia; o__Clostridiales; f__Lachnospiraceae; g__Blautia; s__obeum, 2eedf896e95f02090d22dd3e68742ce7	0.956165	3.60738	FALSE	FALSE	13.1867	FALSE
k__Bacteria; p__Firmicutes; c__Clostridia; o__Clostridiales; f__Veillonellaceae; g__Phascolarctobacterium; s__, 2efa5f4f84695a11b15113f694b7ce73	-0.0403796	1.72015	FALSE	FALSE	3.11591	FALSE
k__Bacteria; p__Bacteroidetes; c__Bacteroidia; o__Bacteroidales; f__[Paraprevotellaceae]; g__[Prevotella]; s__, 2f346a60c0c8e3623fcb408fec9f98cc	1.20523	1.07188	FALSE	FALSE	2.26788	FALSE
k__Bacteria; p__Proteobacteria; c__Gammaproteobacteria; o__Pseudomonadales; f__Moraxellaceae; g__Moraxella; s__, 30415ee59db942122ca2e76a24eee60d	0.840343	0.536585	FALSE	FALSE	0.89008	FALSE
k__Bacteria; p__Bacteroidetes; c__Bacteroidia; o__Bacteroidales; f__Prevotellaceae; g__Prevotella; s__, 3099827978efb3ae1e5bbf9939783886	-0.0146091	2.74199	FALSE	FALSE	13.786	FALSE
k__Bacteria; p__Firmicutes; c__Clostridia; o__Clostridiales; f__Veillonellaceae; g__Veillonella, 30cdbdc00a41901a1486b197dc35c7b3	1.75411	-1.08371	FALSE	FALSE	4.97931	FALSE
k__Bacteria; p__Firmicutes; c__Clostridia; o__Clostridiales; f__Ruminococcaceae; g__; s__, 310023723aab4696cdb707dc6bb4d94a	0.301634	-0.752447	TRUE	FALSE	0.948466	TRUE
k__Bacteria; p__Firmicutes; c__Clostridia; o__Clostridiales; f__Ruminococcaceae; g__; s__, 311fcd46fd720fc7495e3e6c970cdf3d	-2.05233	-0.452857	TRUE	FALSE	6.17812	TRUE
k__Bacteria; p__Proteobacteria; c__Deltaproteobacteria; o__Desulfovibrionales; f__Desulfovibrionaceae; g__Desulfovibrio; s__, 3120f37f4caaf3fcdec3a7405e36fe57	-1.09796	-0.489163	FALSE	FALSE	1.39655	FALSE
k__Bacteria; p__Firmicutes; c__Clostridia; o__Clostridiales; f__; g__; s__, 312aacc1f4c63ff0cda590371726bb11	0.744319	0.406908	TRUE	TRUE	0.584637	TRUE
k__Bacteria; p__Bacteroidetes; c__Bacteroidia; o__Bacteroidales; f__Prevotellaceae; g__Prevotella; s__, 312d4a7ecdea1afcb2b00725b8498664	-1.94291	-2.49183	FALSE	FALSE	6.21324	FALSE
k__Bacteria; p__Firmicutes; c__Clostridia; o__Clostridiales; f__[Mogibacteriaceae]; g__; s__, 314a41e3e5afd5336fa05b3f5e4c8611	-1.23616	-0.429719	FALSE	FALSE	1.53964	FALSE
k__Bacteria; p__Spirochaetes; c__Spirochaetes; o__Spirochaetales; f__Spirochaetaceae; g__Treponema; s__, 31504d3655e37ba4fdb9ebe12eb6add2	2.49764	1.89615	FALSE	FALSE	6.24623	FALSE
k__Bacteria; p__Cyanobacteria; c__4C0d-2; o__YS2; f__; g__; s__, 31523af4bb8f79322b234fcf6ffe6007	-0.701362	-0.36429	FALSE	FALSE	0.496439	FALSE
k__Bacteria; p__Bacteroidetes; c__Bacteroidia; o__Bacteroidales; f__Prevotellaceae; g__Prevotella; s__copri, 31539618f71486ca28b93f3eee9c3db6	3.37929	0.85985	FALSE	FALSE	15.095	FALSE
k__Bacteria; p__Bacteroidetes; c__Bacteroidia; o__Bacteroidales; f__Prevotellaceae; g__Prevotella; s__copri, 3153d6c5a7eabae1e28b3f2c0e4f5ac7	0.015357	-0.748556	FALSE	FALSE	0.606754	FALSE
k__Bacteria; p__Bacteroidetes; c__Bacteroidia; o__Bacteroidales; f__[Paraprevotellaceae]; g__[Prevotella]; s__, 31561874a944faf29c45052485daef19	1.21864	1.71961	FALSE	FALSE	4.02476	FALSE
k__Bacteria; p__Firmicutes; c__Bacilli; o__Lactobacillales; f__Aerococcaceae; g__Facklamia; s__, 318079bf5d5a3e7d0c0a2066b9341126	-1.11185	-0.518959	FALSE	FALSE	1.46425	FALSE
k__Bacteria; p__Proteobacteria; c__Gammaproteobacteria; o__Enterobacteriales; f__Enterobacteriaceae; g__Rahnella; s__aquatilis, 3191e85d748fe67fda3951f583df5e4a	0.179235	-2.13151	FALSE	FALSE	5.43042	FALSE
k__Bacteria; p__Bacteroidetes; c__Bacteroidia; o__Bacteroidales; f__Rikenellaceae; g__; s__, 31c40d225eae3bc052fe740ad5a2d893	1.74442	-1.08371	FALSE	FALSE	6.12639	FALSE
k__Bacteria; p__Bacteroidetes; c__Bacteroidia; o__Bacteroidales; f__; g__; s__, 31e78d394e5ab61f6ef9da25b5165b2e	-0.934349	-0.288653	FALSE	FALSE	1.14574	FALSE
k__Bacteria; p__Bacteroidetes; c__Bacteroidia; o__Bacteroidales; f__; g__; s__, 321ecf16053c7075ae264ac3d1267d4a	1.20525	-0.307728	FALSE	FALSE	1.61923	FALSE
k__Bacteria; p__Firmicutes; c__Clostridia; o__Clostridiales; f__Ruminococcaceae; g__; s__, 32273f1d53f14b22ade63babeaadc5db	-1.51279	-0.494953	FALSE	FALSE	2.28963	FALSE
k__Bacteria; p__Bacteroidetes; c__Bacteroidia; o__Bacteroidales; f__Prevotellaceae; g__Prevotella; s__copri, 322f78bb415ffb9f539fa583b000b301	2.61885	2.73736	FALSE	FALSE	7.67894	FALSE
k__Bacteria; p__Firmicutes; c__Clostridia; o__Clostridiales; f__Lachnospiraceae; g__Shuttleworthia; s__, 3261433280aba6699cf4c037b30b869c	-3.63442	-3.9924	TRUE	TRUE	16.0986	TRUE
k__Bacteria; p__Proteobacteria; c__Alphaproteobacteria; o__Caulobacterales; f__Caulobacteraceae; g__Caulobacter; s__, 3298b709ac149b580703c9a58e1d3e4d	0.998903	0.597736	FALSE	FALSE	1.30628	FALSE
k__Bacteria; p__Bacteroidetes; c__Bacteroidia; o__Bacteroidales; f__; g__; s__, 32c0c47cebcd84efd0e8321d593edb85	2.0879	2.54563	FALSE	TRUE	9.86795	TRUE
k__Bacteria; p__Bacteroidetes; c__Bacteroidia; o__Bacteroidales; f__[Paraprevotellaceae]; g__CF231; s__, 32c70cb9f31a6ddad15499210866675f	0.977558	0.0250368	FALSE	FALSE	1.01665	FALSE
k__Bacteria; p__Bacteroidetes; c__Bacteroidia; o__Bacteroidales; f__[Paraprevotellaceae]; g__[Prevotella]; s__, 32d6fe3418ac46869f631d7f59b3ea09	-0.0637807	-0.269291	FALSE	FALSE	0.0744361	FALSE
k__Bacteria; p__Bacteroidetes; c__Bacteroidia; o__Bacteroidales; f__RF16; g__; s__, 333ddb029281179bf1a72d9a3a6e4641	0.176295	-0.465914	FALSE	FALSE	0.423928	FALSE
k__Bacteria; p__Firmicutes; c__Clostridia; o__Clostridiales; f__Lachnospiraceae; g__Blautia; s__, 33702ac2f20c944d2fa15358fb40c02e	0.701016	0.111593	FALSE	FALSE	0.554378	FALSE
k__Bacteria; p__Proteobacteria; c__Gammaproteobacteria; o__Pseudomonadales; f__Moraxellaceae, 337835e8371fa3bb1c25e2a90cfb7db5	-0.0403796	1.76475	FALSE	FALSE	3.25401	FALSE
k__Bacteria; p__Bacteroidetes; c__Bacteroidia; o__Bacteroidales; f__[Paraprevotellaceae]; g__[Prevotella]; s__, 338d363cefee36fc34816d78cad5e1d9	-0.744662	0.922568	FALSE	TRUE	2.39042	TRUE
k__Bacteria; p__Firmicutes; c__Clostridia; o__Clostridiales; f__Lachnospiraceae; g__Coprococcus; s__, 339c1bc4e176693a234ec3fab21b495b	-0.682009	-1.1434	TRUE	TRUE	1.49286	TRUE
k__Bacteria; p__Firmicutes; c__Clostridia; o__Clostridiales; f__Veillonellaceae; g__Anaerovibrio; s__, 339f7b14aacd78fdcd7abadd6bc4b592	-0.0403796	3.80495	FALSE	TRUE	15.1239	TRUE
k__Bacteria; p__Proteobacteria; c__Gammaproteobacteria; o__Pasteurellales; f__Pasteurellaceae; g__Haemophilus; s__parasuis, 33a516cae2f7156d55fc9dcc32a7839d	1.51883	-3.10877	FALSE	FALSE	16.6944	FALSE
k__Bacteria; p__Proteobacteria; c__Gammaproteobacteria; o__Pseudomonadales; f__Moraxellaceae; g__Moraxella; s__, 33e3d66434eba61d9303aec51fb68bb0	2.05351	-1.08371	FALSE	FALSE	6.24915	FALSE
k__Bacteria; p__Proteobacteria; c__Betaproteobacteria; o__Burkholderiales; f__Alcaligenaceae; g__Sutterella; s__, 33f8450a6a1ca843cacb2d9a56cf5be4	1.76631	2.4503	TRUE	TRUE	6.64039	TRUE
k__Bacteria; p__Firmicutes; c__Clostridia; o__Clostridiales; f__Ruminococcaceae; g__; s__, 3431626f6387b8fa59ae699452ce7d15	1.02211	1.36483	FALSE	FALSE	2.56608	FALSE
k__Bacteria; p__Firmicutes; c__Erysipelotrichi; o__Erysipelotrichales; f__Erysipelotrichaceae; g__Coprobacillus; s__, 3447957116631c126c11f58252951e59	-0.656227	-0.469341	FALSE	FALSE	0.446372	FALSE
k__Bacteria; p__Cyanobacteria; c__4C0d-2; o__YS2; f__; g__; s__, 3447fd7123ab61a074b758208d5716c2	-1.58896	-1.91965	TRUE	TRUE	3.76956	TRUE
k__Bacteria; p__Firmicutes; c__Bacilli; o__Lactobacillales; f__Lactobacillaceae; g__Lactobacillus; s__helveticus, 347d6219cf3fbe9f59cb45dce57a4c12	1.21073	0.582693	FALSE	FALSE	1.72637	FALSE
k__Bacteria; p__Cyanobacteria; c__Chloroplast; o__Streptophyta; f__; g__; s__, 349e7bae357fa56a37a4ded5e9957761	-1.13005	0.482359	FALSE	FALSE	4.14697	FALSE
k__Bacteria; p__Bacteroidetes; c__Bacteroidia; o__Bacteroidales; f__Prevotellaceae; g__Prevotella; s__, 34dc83dd914c16f4acc51122c8cbf5c0	-0.944269	-0.0530956	FALSE	FALSE	1.36463	FALSE
k__Bacteria; p__Firmicutes; c__Clostridia; o__Clostridiales; f__Ruminococcaceae; g__; s__, 34f6a9f2891692941ec6fdb0095c4012	-0.66881	3.40505	FALSE	FALSE	13.8434	FALSE
k__Bacteria; p__Firmicutes; c__Clostridia; o__Clostridiales; f__; g__; s__, 351350e5ffb3d80bf8d75014778fb136	-0.0403796	1.21774	FALSE	FALSE	1.59742	FALSE
k__Bacteria; p__Firmicutes; c__Clostridia; o__Clostridiales; f__Lachnospiraceae; g__Coprococcus; s__, 3534b4be198dac95882f6e730b647c60	-0.405932	0.924072	FALSE	FALSE	2.99355	FALSE
k__Bacteria; p__Tenericutes; c__Mollicutes; o__RF39; f__; g__; s__, 353affb09c2e3d7a3d1d55132b39abc5	1.07801	-0.0527558	FALSE	FALSE	1.41329	FALSE
k__Bacteria; p__Bacteroidetes; c__Flavobacteriia; o__Flavobacteriales; f__[Weeksellaceae], 3546450d4d78c4679cd954470bf8f1c6	-0.0403796	1.18505	FALSE	FALSE	1.44809	FALSE
k__Bacteria; p__Firmicutes; c__Clostridia; o__Clostridiales; f__Lachnospiraceae, 354fc93170e9c4233372a379cd5b8a40	-1.10644	-2.68184	FALSE	FALSE	8.72487	FALSE
k__Bacteria; p__Firmicutes; c__Clostridia; o__Clostridiales, 3593c7116ae59d0b07ac5fea50eb1e4c	-0.0403796	1.43616	FALSE	FALSE	2.35846	FALSE
k__Bacteria; p__Bacteroidetes; c__Bacteroidia; o__Bacteroidales; f__[Paraprevotellaceae]; g__[Prevotella]; s__, 35a4aeb60afadc42942e54dd9a0f1066	-2.28329	-2.70497	FALSE	FALSE	7.32268	FALSE
k__Bacteria; p__Bacteroidetes; c__Bacteroidia; o__Bacteroidales; f__Prevotellaceae; g__Prevotella; s__, 35ac3d1fe9527adc84490aaa082d62bc	-0.899178	-0.851443	FALSE	FALSE	0.909744	FALSE
k__Bacteria; p__Firmicutes; c__Erysipelotrichi; o__Erysipelotrichales; f__Erysipelotrichaceae; g__Catenibacterium; s__, 35b91b23a4598c139c364dc36ecabb2d	0.0388865	-4.31013	FALSE	TRUE	23.6462	TRUE
k__Bacteria; p__Bacteroidetes; c__Bacteroidia; o__Bacteroidales; f__Prevotellaceae; g__Prevotella; s__, 35c58136e412cd709ddfced2fe1055da	2.73757	-1.08371	TRUE	FALSE	10.262	TRUE
k__Bacteria; p__Proteobacteria; c__Gammaproteobacteria; o__Aeromonadales; f__Succinivibrionaceae; g__Succinivibrio; s__, 35cd15d83fcd0e93488dd7cf315f1dd7	-0.0403796	24.2336	FALSE	TRUE	940.378	TRUE
k__Bacteria; p__Spirochaetes; c__Spirochaetes; o__Sphaerochaetales; f__Sphaerochaetaceae; g__Sphaerochaeta; s__, 35d98aaafb2b06cf376c08ecbb611344	1.41815	0.609597	TRUE	FALSE	2.02858	TRUE
k__Bacteria; p__Firmicutes; c__Clostridia; o__Clostridiales; f__; g__; s__, 35f9059c5669e76d4ba0a056ddfd27f1	-0.0403796	1.31526	FALSE	FALSE	1.83479	FALSE
k__Bacteria; p__Bacteroidetes; c__Bacteroidia; o__Bacteroidales; f__Prevotellaceae; g__Prevotella; s__, 361e6c30dce4aa9323b6aa615ce4596b	0.822674	-1.78209	FALSE	TRUE	7.35858	TRUE
k__Bacteria; p__Proteobacteria; c__Betaproteobacteria; o__Burkholderiales; f__Oxalobacteraceae; g__Ralstonia; s__, 3638f2062c305c79df283ef573a10b97	0.143089	-0.710223	TRUE	FALSE	1.05642	TRUE
k__Bacteria; p__Firmicutes; c__Clostridia; o__Clostridiales; f__Lachnospiraceae; g__Coprococcus; s__, 365418ba9404e8033651adb23e1ea531	-2.34213	-0.899825	TRUE	FALSE	5.49076	TRUE
k__Bacteria; p__Firmicutes; c__Clostridia; o__Clostridiales; f__[Tissierellaceae]; g__Finegoldia; s__, 3678d26eb8e3fd26e603acd051347085	-0.739557	-1.59163	FALSE	FALSE	3.67251	FALSE
k__Bacteria; p__Firmicutes; c__Clostridia; o__Clostridiales; f__Lachnospiraceae; g__; s__, 3682830d9f222e63e4e35e25b15c9478	1.08651	1.95452	TRUE	TRUE	3.82041	TRUE
k__Bacteria; p__Firmicutes; c__Clostridia; o__Clostridiales; f__Ruminococcaceae; g__; s__, 36b249063df383154e6c0258610e7a5a	-0.182723	-2.16962	FALSE	FALSE	4.70976	FALSE
k__Bacteria; p__Bacteroidetes; c__Bacteroidia; o__Bacteroidales; f__S24-7; g__; s__, 36db56eb12bf3008fe448f300ed191a6	-0.998805	-0.347009	TRUE	TRUE	0.998619	TRUE
k__Bacteria; p__Proteobacteria; c__Betaproteobacteria; o__Burkholderiales; f__Alcaligenaceae; g__Sutterella; s__, 37021af34d769dc92c53aadb0308394e	-1.09546	-0.38613	FALSE	FALSE	1.29154	FALSE
k__Bacteria; p__Spirochaetes; c__Spirochaetes; o__Sphaerochaetales; f__Sphaerochaetaceae; g__Sphaerochaeta; s__, 372004d21bdb91d94e97e2c87b36042c	0.195569	0.488701	FALSE	FALSE	0.241697	FALSE
k__Bacteria; p__Bacteroidetes; c__Bacteroidia; o__Bacteroidales; f__Prevotellaceae; g__Prevotella; s__, 3732a27a80e68fe0e0e71e3d237906c0	1.21867	0.525257	FALSE	FALSE	1.62539	FALSE
k__Bacteria; p__Proteobacteria; c__Gammaproteobacteria; o__Pseudomonadales; f__Moraxellaceae; g__Acinetobacter; s__, 373b4b0a38586eb36ab0d74ec1b763e1	0.319206	1.37493	FALSE	TRUE	2.02034	TRUE
k__Bacteria; p__Firmicutes; c__Clostridia; o__Clostridiales; f__[Mogibacteriaceae]; g__; s__, 374d0756af2dd1f43c217dcafb729687	1.43562	1.5237	TRUE	TRUE	3.1989	TRUE
k__Bacteria; p__Firmicutes; c__Clostridia; o__Clostridiales; f__Lachnospiraceae; g__; s__, 3765e2593d6bb766afd8bf563841dfa7	-1.91586	-0.179125	TRUE	FALSE	4.37597	TRUE
k__Bacteria; p__Firmicutes; c__Clostridia; o__Clostridiales; f__Lachnospiraceae; g__[Ruminococcus]; s__, 37a0c07492f8be61288ac1ba05c86854	-0.178608	-2.06667	FALSE	FALSE	5.90846	FALSE
k__Bacteria; p__Firmicutes; c__Clostridia; o__Clostridiales; f__Ruminococcaceae; g__Ruminococcus; s__, 37a9dc68554be140a5c343e8ec15c8b9	2.13592	-2.32088	TRUE	FALSE	71.8127	TRUE
k__Bacteria; p__Bacteroidetes; c__Bacteroidia; o__Bacteroidales; f__[Paraprevotellaceae]; g__CF231; s__, 3835fff52fb76f2a20878065571f2e5e	2.442	1.13504	TRUE	TRUE	6.02083	TRUE
k__Bacteria; p__Firmicutes; c__Clostridia; o__Clostridiales; f__; g__; s__, 386f486ad8374e0a0073cc40f5f7c306	-2.94897	-0.970068	TRUE	TRUE	9.48504	TRUE
k__Bacteria; p__Firmicutes; c__Clostridia; o__Clostridiales; f__Ruminococcaceae; g__; s__, 388532646b93a7c612ff13feb9741522	-0.558843	-1.40665	TRUE	TRUE	1.9901	TRUE
k__Bacteria; p__Firmicutes; c__Clostridia; o__Clostridiales; f__Ruminococcaceae; g__Ruminococcus; s__, 389dd63e8d493bafd97cc6798bce3874	-3.4809	-11.8928	TRUE	TRUE	151.237	TRUE
k__Bacteria; p__Proteobacteria; c__Betaproteobacteria; o__Neisseriales; f__Neisseriaceae, 394ca972847dc09a61394a9d16854686	-0.997559	-0.134358	FALSE	FALSE	1.42118	FALSE
k__Bacteria; p__Firmicutes; c__Clostridia; o__Clostridiales; f__Lachnospiraceae; g__Blautia; s__, 394e85981e36b339794e720936bb18dc	1.59726	4.76417	TRUE	TRUE	28.0328	TRUE
k__Bacteria; p__Firmicutes; c__Clostridia; o__Clostridiales; f__Clostridiaceae; g__Clostridium; s__tetani, 394f9b401b302d5fe23176cb9bb852c3	-0.765659	0.848046	FALSE	FALSE	2.95176	FALSE
k__Bacteria; p__Firmicutes; c__Clostridia; o__Clostridiales; f__Lachnospiraceae; g__; s__, 398c57b373b79196973375373f3b8a12	0.263118	-1.66527	FALSE	FALSE	4.75149	FALSE
k__Bacteria; p__Firmicutes; c__Clostridia; o__Clostridiales; f__Veillonellaceae; g__Selenomonas; s__bovis, 39e06858a42e842679bec2da86f20dcf	-4.03068	-2.76066	TRUE	FALSE	21.4665	TRUE
k__Bacteria; p__Proteobacteria; c__Gammaproteobacteria; o__Pseudomonadales; f__Moraxellaceae; g__Moraxella; s__, 3a080222a60ffa582f54769e66937f6c	1.10825	2.92576	FALSE	FALSE	10.2312	FALSE
k__Bacteria; p__Firmicutes; c__Bacilli; o__Lactobacillales; f__Lactobacillaceae; g__Lactobacillus; s__agilis, 3a0d3fcc5f0c9a151213810282f07253	-1.49042	0.0561356	FALSE	FALSE	2.61254	FALSE
k__Bacteria; p__Bacteroidetes; c__Bacteroidia; o__Bacteroidales; f__Porphyromonadaceae; g__; s__, 3a233ffe2cbb652d61b780a7642b1370	-0.765659	1.11101	FALSE	TRUE	5.57901	TRUE
k__Bacteria; p__Firmicutes; c__Bacilli; o__Lactobacillales; f__Streptococcaceae; g__Streptococcus; s__, 3a348ee46b9d8cf2d8edc22dc3f86334	-0.0403796	2.48297	FALSE	TRUE	6.7131	TRUE
k__Bacteria; p__Firmicutes; c__Clostridia; o__Clostridiales; f__Lachnospiraceae; g__Roseburia; s__, 3a893286e7a8c6965a9be85b7ec43c60	0.422274	1.66998	FALSE	FALSE	3.36734	FALSE
k__Bacteria; p__Firmicutes; c__Clostridia; o__Clostridiales; f__; g__; s__, 3a8b557892ce17385148734d97fc6745	-0.0403796	2.79408	FALSE	TRUE	8.28508	TRUE
k__Bacteria; p__Bacteroidetes; c__Bacteroidia; o__Bacteroidales; f__Prevotellaceae; g__Prevotella; s__, 3a8c9ab16307d994bbe3a33d9ad8924a	2.3413	4.97004	TRUE	TRUE	27.7779	TRUE
k__Bacteria; p__Bacteroidetes; c__Bacteroidia; o__Bacteroidales; f__[Paraprevotellaceae]; g__CF231; s__, 3aa4ae99fadf57893071144d0cb71b36	-0.0403796	1.72353	FALSE	FALSE	3.1002	FALSE
k__Bacteria; p__Firmicutes; c__Clostridia; o__Clostridiales; f__Veillonellaceae; g__Anaerovibrio; s__, 3abf4a39fbfd70ba36949b1cdc23c807	1.77601	1.6617	FALSE	FALSE	5.57683	FALSE
k__Bacteria; p__Firmicutes; c__Clostridia; o__Clostridiales; f__Ruminococcaceae; g__Ruminococcus; s__, 3ac7ddc7638525c48e33da5f0ec3b889	-0.426888	-1.39727	FALSE	FALSE	3.09151	FALSE
k__Bacteria; p__Firmicutes; c__Bacilli; o__Lactobacillales; f__Streptococcaceae; g__Streptococcus; s__, 3ad1de350b50d8168e888361fbc8d3fe	0.221478	3.24828	TRUE	TRUE	15.7891	TRUE
k__Bacteria; p__Firmicutes; c__Clostridia; o__Clostridiales; f__Christensenellaceae; g__; s__, 3ae73e27aec15a21721ffe89c962a6a9	-0.918255	-2.04209	TRUE	TRUE	4.17394	TRUE
k__Bacteria; p__Bacteroidetes; c__Bacteroidia; o__Bacteroidales; f__; g__; s__, 3b29e1044557538a53b1305164208a93	3.94257	-1.08371	TRUE	FALSE	18.9352	TRUE
k__Bacteria; p__Firmicutes; c__Clostridia; o__Clostridiales; f__Veillonellaceae; g__Phascolarctobacterium; s__, 3b49d1597ccca0e25ec0c2c1296fcf57	2.15135	4.26104	TRUE	TRUE	19.626	TRUE
k__Bacteria; p__Firmicutes; c__Clostridia; o__Clostridiales; f__; g__; s__, 3b7d6eb4aac07018f5531242c0bf9300	0.881647	1.82846	FALSE	TRUE	3.87351	TRUE
k__Bacteria; p__Firmicutes; c__Bacilli; o__Bacillales; f__Planococcaceae, 3b904115efc5637ac651f8ba926f24c7	1.1826	11.4292	FALSE	TRUE	143.189	TRUE
k__Bacteria; p__Bacteroidetes; c__Bacteroidia; o__Bacteroidales; f__Prevotellaceae; g__Prevotella; s__, 3bbc0d426fea38d7c81d878ff7b81707	0.420977	-2.28653	FALSE	FALSE	8.41823	FALSE
k__Bacteria; p__Firmicutes; c__Clostridia; o__Clostridiales; f__Ruminococcaceae; g__; s__, 3bcbbcac027ffa79f26e5fb62f1332a1	-1.04047	-0.0887188	FALSE	FALSE	1.62747	FALSE
k__Bacteria; p__Bacteroidetes; c__Bacteroidia; o__Bacteroidales; f__Prevotellaceae; g__Prevotella; s__stercorea, 3bdf23bedd0478ae0e60a243549742c6	-0.359039	3.53955	FALSE	FALSE	13.0816	FALSE
k__Bacteria; p__Bacteroidetes; c__Bacteroidia; o__Bacteroidales; f__[Paraprevotellaceae]; g__[Prevotella]; s__, 3be91f8e2d5911b6ebd99eab8bf5fb18	-1.5503	-0.729101	FALSE	FALSE	2.46464	FALSE
k__Bacteria; p__Firmicutes; c__Clostridia; o__Clostridiales; f__Lachnospiraceae; g__Butyrivibrio; s__, 3c386be97517c638b262caca9fbe4017	-0.0197391	-1.39033	TRUE	FALSE	3.18215	TRUE
k__Bacteria; p__Bacteroidetes; c__Bacteroidia; o__Bacteroidales; f__; g__; s__, 3c573d9dee0169a59cb2f22f3e07472b	-0.89084	-2.83607	FALSE	FALSE	8.49431	FALSE
k__Bacteria; p__Bacteroidetes; c__Bacteroidia; o__Bacteroidales; f__; g__; s__, 3c5811cd3c3d9d774fe4ab88bcaa4121	0.961709	-0.402989	FALSE	FALSE	1.62393	FALSE
k__Bacteria; p__Firmicutes; c__Clostridia; o__Clostridiales; f__Ruminococcaceae; g__Ruminococcus; s__, 3c5a0cbeb9e0f9088860fe419f4e7869	-0.977767	1.44062	FALSE	TRUE	5.83486	TRUE
k__Bacteria; p__Bacteroidetes; c__Bacteroidia; o__Bacteroidales; f__Bacteroidaceae; g__Bacteroides; s__, 3c60d42c55ee7a2262aa7b2330a8fef7	-0.879225	-0.451063	FALSE	FALSE	0.783352	FALSE
k__Bacteria; p__Bacteroidetes; c__Bacteroidia; o__Bacteroidales; f__Prevotellaceae; g__Prevotella; s__, 3c7ea9c109d30fb5950b6c98a4a0a2b7	1.71051	-1.08371	FALSE	FALSE	5.01717	FALSE
k__Bacteria; p__Firmicutes; c__Clostridia; o__Clostridiales; f__Ruminococcaceae; g__; s__, 3c809bf0895415ef03c4682507f51885	0.400556	1.09126	TRUE	TRUE	1.25245	TRUE
k__Bacteria; p__Actinobacteria; c__Coriobacteriia; o__Coriobacteriales; f__Coriobacteriaceae; g__Collinsella; s__aerofaciens, 3c81266577d1fa34d82d8f5159bc391f	2.42696	2.92699	FALSE	FALSE	8.6253	FALSE
k__Bacteria; p__Firmicutes; c__Clostridia; o__Clostridiales; f__Lachnospiraceae, 3c828b5df2dc1604c55be431f4ab95ba	-0.275993	2.70691	FALSE	FALSE	8.29431	FALSE
k__Bacteria; p__Bacteroidetes; c__Bacteroidia; o__Bacteroidales, 3ccb001711e1d00a820fc6528da1ccda	-0.273142	-0.185064	FALSE	FALSE	0.0823429	FALSE
k__Bacteria; p__Bacteroidetes; c__Bacteroidia; o__Bacteroidales; f__[Paraprevotellaceae]; g__[Prevotella]; s__, 3ce908bebc187931cbf49b393e79a6d8	2.84693	0.635733	TRUE	FALSE	8.24372	TRUE
k__Bacteria; p__Bacteroidetes; c__Bacteroidia; o__Bacteroidales; f__S24-7; g__; s__, 3cf02cd4e489ba69c4e3f046f4a83391	-3.0605	-0.786778	TRUE	TRUE	11.5339	TRUE
k__Bacteria; p__Bacteroidetes; c__Bacteroidia; o__Bacteroidales; f__; g__; s__, 3d172484e897345c948c25f065001fec	0.589657	-1.36052	FALSE	FALSE	5.12193	FALSE
k__Bacteria; p__Cyanobacteria; c__Chloroplast; o__Streptophyta; f__; g__; s__, 3d5ba8c380d56bbc78ab37eb5a38663d	-1.07193	-0.690613	FALSE	FALSE	1.16043	FALSE
k__Bacteria; p__Firmicutes; c__Erysipelotrichi; o__Erysipelotrichales; f__Erysipelotrichaceae; g__[Eubacterium], 3d60ffda9dab190e42b752fcd13ade3f	-1.63415	-0.811689	FALSE	FALSE	3.07564	FALSE
k__Bacteria; p__Tenericutes; c__Mollicutes; o__RF39; f__; g__; s__, 3dafbc6a4971eba3bc26ea5967d415ea	-1.79001	-2.43667	FALSE	FALSE	6.00163	FALSE
k__Bacteria; p__Firmicutes; c__Bacilli; o__Lactobacillales; f__Carnobacteriaceae; g__Trichococcus; s__, 3db15fe3d2532a81e67d287d36b8ba8c	-1.91137	-0.287962	FALSE	FALSE	3.92371	FALSE
k__Bacteria; p__Firmicutes; c__Clostridia; o__Clostridiales; f__Ruminococcaceae; g__Ruminococcus; s__, 3e1544e2b3a6fb3f09a2868c3c252e6d	0.840933	3.44688	TRUE	TRUE	14.5674	TRUE
k__Bacteria; p__Firmicutes; c__Clostridia; o__Clostridiales; f__Ruminococcaceae; g__Ruminococcus; s__, 3e3a913bc6c22e1df8363949d77f29d1	-1.40447	0.171993	FALSE	FALSE	3.29836	FALSE
k__Bacteria; p__Firmicutes; c__Clostridia; o__Clostridiales; f__Ruminococcaceae; g__; s__, 3e591372f927bd105407c9a09fc2df79	-0.0403796	1.00935	FALSE	FALSE	1.14822	FALSE
k__Bacteria; p__Bacteroidetes; c__Bacteroidia; o__Bacteroidales; f__Prevotellaceae; g__Prevotella; s__, 3ea38dfa8314db392688b43376295b59	0.890905	1.02508	FALSE	FALSE	1.72687	FALSE
k__Bacteria; p__Bacteroidetes; c__Bacteroidia; o__Bacteroidales; f__Prevotellaceae; g__Prevotella; s__copri, 3eba73781009c8c4dcaae5f0ec840826	0.0258129	-0.577896	FALSE	FALSE	0.416393	FALSE
k__Bacteria; p__Firmicutes; c__Bacilli; o__Lactobacillales; f__Streptococcaceae; g__Streptococcus; s__minor, 3f3338347f01446969a1953c86df774d	-1.04047	-0.475768	FALSE	FALSE	1.09838	FALSE
k__Bacteria; p__Firmicutes; c__Clostridia; o__Clostridiales; f__; g__; s__, 3f3891b5063d599c188ec0f9aa73160f	2.08152	0.763795	FALSE	FALSE	4.66047	FALSE
k__Bacteria; p__Firmicutes; c__Clostridia; o__Clostridiales; f__Veillonellaceae; g__Phascolarctobacterium; s__, 3f4d73521ceac5aa678a264fd9e7c9d2	1.30045	2.81492	FALSE	FALSE	7.93019	FALSE
k__Bacteria; p__Firmicutes; c__Clostridia; o__Clostridiales; f__[Tissierellaceae]; g__ph2; s__, 3f53adfcf372bc4e2d45ff909e3e226e	-0.0403796	1.02887	FALSE	FALSE	1.17193	FALSE
k__Bacteria; p__Firmicutes; c__Clostridia; o__Clostridiales; f__Ruminococcaceae, 3f833b476d618f0d48242ed162204879	0.754244	0.783607	TRUE	TRUE	0.818897	TRUE
k__Bacteria; p__Bacteroidetes; c__Bacteroidia; o__Bacteroidales; f__Prevotellaceae; g__Prevotella; s__copri, 3f9637a30b3687246013029a4d42377b	-1.28685	3.14817	FALSE	FALSE	29.107	TRUE
k__Bacteria; p__Bacteroidetes; c__Bacteroidia; o__Bacteroidales; f__Prevotellaceae; g__Prevotella; s__, 3ffec1e333411aa72aef309d9c1fd4d7	1.29948	-1.35427	FALSE	FALSE	5.23335	FALSE
k__Bacteria; p__Firmicutes; c__Clostridia; o__Clostridiales; f__Lachnospiraceae; g__Blautia; s__, 400ef329b2c43b49217289537bb77633	-0.133174	1.9968	FALSE	TRUE	5.54866	TRUE
k__Bacteria; p__Firmicutes; c__Clostridia; o__Clostridiales; f__Lachnospiraceae; g__; s__, 405e484f9ec001cd4761838c348c47a2	2.01752	-1.08371	FALSE	FALSE	6.54036	FALSE
k__Bacteria; p__Firmicutes; c__Clostridia; o__Clostridiales; f__Ruminococcaceae; g__Ruminococcus; s__, 407bfa6f9baa00aa407fa9c0267b7fec	-0.0403796	5.8249	FALSE	TRUE	42.4766	TRUE
k__Bacteria; p__Tenericutes; c__Mollicutes; o__RF39; f__; g__; s__, 40b592c0a094c15ec71c611f047bd073	-0.898885	-0.470032	FALSE	FALSE	0.811688	FALSE
k__Bacteria; p__Firmicutes; c__Clostridia; o__Clostridiales; f__Veillonellaceae; g__; s__, 40dc2ad7560c27a6eb64f3753b30f377	-0.0403796	2.76254	FALSE	TRUE	8.04645	TRUE
k__Bacteria; p__Firmicutes; c__Clostridia; o__Clostridiales; f__Lachnospiraceae; g__Dorea; s__, 40df2241c3b7b91cdf09d145f8b1913c	-0.20567	-0.134434	FALSE	FALSE	0.0444388	FALSE
k__Bacteria; p__Firmicutes; c__Clostridia; o__Clostridiales; f__Ruminococcaceae; g__; s__, 4125468e69551ccb9b7225becf081254	-0.0403796	1.02057	FALSE	FALSE	1.16861	FALSE
k__Bacteria; p__Actinobacteria; c__Coriobacteriia; o__Coriobacteriales; f__Coriobacteriaceae; g__Slackia; s__, 414ea75fb1462d10153c7bed625b4b99	-0.374989	1.40773	FALSE	FALSE	3.72665	FALSE
k__Bacteria; p__Firmicutes; c__Clostridia; o__Clostridiales; f__; g__; s__, 4160c81c6321383c6b3400536f69b7d3	-1.48293	1.17957	FALSE	TRUE	5.90381	TRUE
k__Bacteria; p__Firmicutes; c__Clostridia; o__Clostridiales; f__Lachnospiraceae; g__; s__, 417b0f3e508358fd781eee9ff9f97c9f	-2.87421	2.64926	TRUE	FALSE	54.0613	TRUE
k__Bacteria; p__Firmicutes; c__Clostridia; o__Clostridiales; f__Lachnospiraceae; g__Coprococcus; s__, 419e697a04215e9f5fd08faea1ee2198	0.661019	1.347	FALSE	TRUE	1.84807	TRUE
k__Bacteria; p__Firmicutes; c__Clostridia; o__Clostridiales; f__Lachnospiraceae, 4227d06db403f8dd0fc9457783e26a68	-18.4805	-15.4154	TRUE	TRUE	442.063	TRUE
k__Bacteria; p__Bacteroidetes; c__Bacteroidia; o__Bacteroidales; f__[Paraprevotellaceae]; g__[Prevotella]; s__, 42392b4a3652ccd058c54819929b12dd	0.961153	0.259626	FALSE	FALSE	0.949738	FALSE
k__Bacteria; p__Firmicutes; c__Clostridia; o__Clostridiales; f__Ruminococcaceae; g__; s__, 4260e225ef3340c22ad0e01f26acb5af	-0.941187	-1.50126	FALSE	FALSE	2.31874	FALSE
k__Bacteria; p__Firmicutes; c__Bacilli; o__Lactobacillales; f__Enterococcaceae; g__Enterococcus; s__, 427f5142ae52662b7db0bdd5689461f0	-0.0403796	8.14663	FALSE	TRUE	88.5487	TRUE
k__Bacteria; p__Firmicutes; c__Clostridia; o__Clostridiales; f__Lachnospiraceae; g__Blautia; s__, 4287c1cf55cdf96e0e59c746c8a78a09	1.17515	0.275947	FALSE	FALSE	1.38396	FALSE
k__Bacteria; p__Bacteroidetes; c__Bacteroidia; o__Bacteroidales; f__Prevotellaceae; g__Prevotella; s__stercorea, 429729f3deb55b7b10a4ac3efc0a68b7	0.953935	-1.12491	TRUE	FALSE	3.41524	TRUE
k__Bacteria; p__Firmicutes; c__Clostridia; o__Clostridiales; f__Veillonellaceae; g__Megamonas; s__, 42abb3c93fe2712a829d1b9514fc3c3f	3.0131	-1.08371	TRUE	FALSE	11.7379	TRUE
k__Bacteria; p__Firmicutes; c__Clostridia; o__Clostridiales; f__; g__; s__, 42af7df6ee9345d8585a459db7952156	0.706816	-2.10955	FALSE	TRUE	7.14413	TRUE
k__Bacteria; p__Proteobacteria; c__Betaproteobacteria; o__Neisseriales; f__Neisseriaceae; g__Neisseria; s__canis, 42c5b3eb03b7c4abd3b78c1d2314dd5e	4.25238	0.159755	TRUE	FALSE	18.1835	TRUE
k__Bacteria; p__Firmicutes; c__Clostridia; o__Clostridiales; f__Ruminococcaceae, 42c747c433186f4041c0cfdd91db24ef	3.20903	1.73	TRUE	FALSE	12.4374	TRUE
k__Bacteria; p__Actinobacteria; c__Actinobacteria; o__Actinomycetales; f__Actinomycetaceae; g__Trueperella; s__, 4307479de1d116492f5203bff29b49bd	0.939155	0.770742	FALSE	FALSE	1.21451	FALSE
k__Bacteria; p__Firmicutes; c__Erysipelotrichi; o__Erysipelotrichales; f__Erysipelotrichaceae; g__Bulleidia; s__, 430c92bbefb91f32a4d85f68450b4ee5	-0.518257	-0.824942	FALSE	TRUE	0.708298	TRUE
k__Bacteria; p__Firmicutes; c__Clostridia; o__Clostridiales; f__Ruminococcaceae; g__Oscillospira; s__, 436ded7de4b7a464e3f940159ee13f82	1.6379	-1.08371	FALSE	FALSE	4.73861	FALSE
k__Bacteria; p__Firmicutes; c__Clostridia; o__Clostridiales; f__[Mogibacteriaceae]; g__; s__, 4376ebe62692b40e5e0156abda185072	-1.75579	-1.92118	TRUE	TRUE	4.72324	TRUE
k__Bacteria; p__Firmicutes; c__Clostridia; o__Clostridiales; f__Ruminococcaceae; g__Ruminococcus; s__, 4385a871e605c2607bc9d5fa5adb6d24	1.13605	-0.0354714	FALSE	FALSE	1.38475	FALSE
k__Bacteria; p__Firmicutes; c__Bacilli; o__Bacillales; f__Staphylococcaceae; g__Staphylococcus, 43a54829cc0d7a58a61ad7f833cc2b22	1.19713	0.677421	FALSE	FALSE	1.67066	FALSE
k__Bacteria; p__Bacteroidetes; c__Bacteroidia; o__Bacteroidales; f__Prevotellaceae; g__Prevotella; s__, 4403a014db620e5cd2842e3de273eebd	1.85475	0.266807	FALSE	FALSE	4.95681	FALSE
k__Bacteria; p__Firmicutes; c__Bacilli; o__Lactobacillales; f__Streptococcaceae; g__Streptococcus; s__, 440e5fc016c84ee77d2382ce9202a2c2	0.716362	-2.39501	FALSE	FALSE	6.42894	FALSE
k__Bacteria; p__Cyanobacteria; c__4C0d-2; o__YS2; f__; g__; s__, 441188d843c570cd2956a73de82b2eff	-0.0403796	2.78987	FALSE	TRUE	8.17987	TRUE
k__Bacteria; p__Firmicutes; c__Clostridia; o__Clostridiales; f__Ruminococcaceae; g__Butyricicoccus; s__pullicaecorum, 4435c462e118e49cda161881b6e7e43a	2.92941	-1.08371	TRUE	FALSE	11.7119	TRUE
k__Bacteria; p__Firmicutes; c__Clostridia; o__Clostridiales; f__Lachnospiraceae; g__Coprococcus; s__eutactus, 445f8b3fd07b8b89122f6da79ab1221c	1.51523	0.76923	FALSE	FALSE	2.73329	FALSE
k__Bacteria; p__Firmicutes; c__Clostridia; o__Clostridiales; f__Clostridiaceae; g__; s__, 44809d8ab076550037b555d9a528a9d6	-0.333936	1.33851	FALSE	TRUE	3.77215	TRUE
k__Bacteria; p__Bacteroidetes; c__Bacteroidia; o__Bacteroidales; f__S24-7; g__; s__, 44938d98c4ac1bbb8eabc066ebe954cf	-2.20488	-2.67968	FALSE	FALSE	7.18108	FALSE
k__Bacteria; p__Firmicutes; c__Clostridia; o__Clostridiales; f__Lachnospiraceae; g__; s__, 44d8e07d839555332a988e59a373edb8	-0.0997993	-1.39804	FALSE	FALSE	3.81772	FALSE
k__Bacteria; p__Firmicutes; c__Clostridia; o__Clostridiales; f__Veillonellaceae; g__Phascolarctobacterium; s__, 44e6af9d670de75ba14e972b9141fb61	-0.0403796	1.70705	FALSE	FALSE	3.1526	FALSE
k__Bacteria; p__Firmicutes; c__Clostridia; o__Clostridiales; f__Ruminococcaceae; g__Faecalibacterium; s__prausnitzii, 4516aa60a483dd8c7bbc57098c45f1a5	1.48689	6.78777	FALSE	TRUE	46.1252	TRUE
k__Bacteria; p__Firmicutes; c__Clostridia; o__Clostridiales; f__Lachnospiraceae; g__Blautia; s__, 4595db49426fb88614f6d6e90d952ae9	-0.430112	-1.36101	FALSE	FALSE	1.94507	FALSE
k__Bacteria; p__Firmicutes; c__Clostridia; o__Clostridiales; f__; g__; s__, 45a44824c4535a0dd0a7f4e18a5aa25d	3.51959	2.37392	TRUE	TRUE	15.9283	TRUE
k__Bacteria; p__Bacteroidetes; c__Bacteroidia; o__Bacteroidales; f__[Paraprevotellaceae]; g__; s__, 45b83da04c610f7a3d72367ee95b6e11	-1.4421	1.03159	FALSE	TRUE	7.80735	TRUE
k__Bacteria; p__Firmicutes; c__Clostridia; o__Clostridiales; f__Lachnospiraceae; g__Roseburia; s__faecis, 45d0c99d83e4fd7712d8b70ddc4c8944	-0.118334	3.22792	FALSE	TRUE	22.2357	TRUE
k__Bacteria; p__Proteobacteria; c__Deltaproteobacteria; o__Desulfovibrionales; f__Desulfovibrionaceae; g__Desulfovibrio; s__, 46536c4eea769319024ac2529f894a52	-1.11489	0.985308	FALSE	TRUE	6.29029	TRUE
k__Bacteria; p__Firmicutes; c__Clostridia; o__Clostridiales; f__; g__; s__, 4699867f04a6690db49bbdbaf344a6ec	0.850498	-3.1109	FALSE	TRUE	28.2131	TRUE
k__Bacteria; p__Firmicutes; c__Clostridia; o__Clostridiales; f__Lachnospiraceae; g__Dorea; s__, 46acf0d29d60ce1fc2dc08bc7d330e7d	-0.741451	0.34549	FALSE	FALSE	1.11077	FALSE
k__Bacteria; p__Proteobacteria; c__Gammaproteobacteria; o__Pasteurellales; f__Pasteurellaceae; g__Pasteurella; s__aerogenes, 46b31b7374a96e5698bb0289eaaca8da	-0.0403796	1.23452	FALSE	FALSE	1.59299	FALSE
k__Bacteria; p__Bacteroidetes; c__Bacteroidia; o__Bacteroidales; f__Bacteroidaceae; g__Bacteroides; s__coprosuis, 46be4cfa5d8f2a147d4d411caaea8591	-0.0403796	1.2375	FALSE	FALSE	1.64412	FALSE
k__Bacteria; p__Firmicutes; c__Clostridia; o__Clostridiales; f__Ruminococcaceae; g__Oscillospira; s__, 46e924a74447eeb4ab5f05b2b4d05c1c	-1.41665	0.375749	FALSE	FALSE	4.37827	FALSE
k__Bacteria; p__Firmicutes; c__Clostridia; o__Clostridiales; f__Ruminococcaceae; g__Ruminococcus; s__, 470d54df9c9d5c9f8a46d11220472cb2	-0.0326423	-1.59868	FALSE	FALSE	4.26276	FALSE
k__Bacteria; p__Firmicutes; c__Bacilli; o__Lactobacillales; f__; g__; s__, 4749ce9da5106517c19c5a657e9d849d	0.107911	-2.14275	FALSE	FALSE	5.77094	FALSE
k__Bacteria; p__Firmicutes; c__Clostridia; o__Clostridiales; f__Ruminococcaceae; g__Ruminococcus; s__bromii, 475f453bc0b97d8d336591c6b876b55a	0.743424	-2.059	FALSE	FALSE	6.50096	FALSE
k__Bacteria; p__Firmicutes; c__Clostridia; o__Clostridiales; f__Veillonellaceae; g__Phascolarctobacterium; s__, 477bbef572188dad1d12f71f80118912	0.620364	1.09759	TRUE	TRUE	1.20864	TRUE
k__Bacteria; p__Firmicutes; c__Clostridia; o__Clostridiales; f__Ruminococcaceae; g__; s__, 4786464ceb70e9b19139165b0825a788	-1.08322	-0.641728	FALSE	FALSE	1.18111	FALSE
k__Bacteria; p__Firmicutes; c__Clostridia; o__Clostridiales; f__Lachnospiraceae; g__Butyrivibrio; s__crossotus, 478739167292e4f93f1eb7aceb2e3e81	-1.29562	7.35209	FALSE	TRUE	57.2452	TRUE
k__Bacteria; p__Bacteroidetes; c__Bacteroidia; o__Bacteroidales; f__[Paraprevotellaceae]; g__[Prevotella]; s__, 47af2a8517fa8f9e39c2cc5f61ce12a2	-0.0403796	1.72246	FALSE	FALSE	3.17644	FALSE
k__Bacteria; p__Bacteroidetes; c__Bacteroidia; o__Bacteroidales; f__S24-7; g__; s__, 47c6b9ad69bf0cecd4731815170d9aad	-0.0297147	1.27225	FALSE	TRUE	2.21802	TRUE
k__Bacteria; p__Proteobacteria; c__Alphaproteobacteria; o__RF32; f__; g__; s__, 47d12ada7044a2a12b1695782ac82f58	1.77448	-1.08371	FALSE	FALSE	5.04835	FALSE
k__Bacteria; p__Bacteroidetes; c__Bacteroidia; o__Bacteroidales; f__Bacteroidaceae; g__Bacteroides; s__fragilis, 47f3d645d96038371757074de1d8fb8d	-0.251676	0.1322	FALSE	FALSE	0.144273	FALSE
k__Bacteria; p__Proteobacteria; c__Betaproteobacteria; o__Burkholderiales; f__Oxalobacteraceae; g__Herbaspirillum; s__, 480f7f87d69bd21b828562c56689915a	1.54334	0.726749	FALSE	FALSE	2.67737	FALSE
k__Bacteria; p__Bacteroidetes; c__Flavobacteriia; o__Flavobacteriales; f__[Weeksellaceae]; g__; s__, 483f2657feada353ecf5b3502b39bc36	-1.36323	-1.76512	FALSE	FALSE	3.33793	FALSE
k__Bacteria; p__Firmicutes; c__Clostridia; o__Clostridiales; f__Veillonellaceae; g__; s__, 485a0d9c85cedb120f4d931eb2932396	-2.02204	-2.40075	FALSE	FALSE	5.83612	FALSE
k__Bacteria; p__Bacteroidetes; c__Bacteroidia; o__Bacteroidales; f__Prevotellaceae; g__Prevotella; s__, 48663f1fe702129bbbe6b2a2b216d46b	1.20033	1.10926	FALSE	FALSE	2.33729	FALSE
k__Bacteria; p__Spirochaetes; c__Spirochaetes; o__Spirochaetales; f__Spirochaetaceae; g__Treponema; s__, 48b03436d00efef17b51d444b78d392c	0.400275	-1.44611	FALSE	FALSE	3.32208	FALSE
k__Bacteria; p__Firmicutes; c__Bacilli; o__Lactobacillales; f__Aerococcaceae; g__Facklamia; s__, 48d2f01659dcd505c770f61d22f1398e	0.247028	0.711123	FALSE	TRUE	0.550594	TRUE
k__Bacteria; p__Firmicutes; c__Clostridia; o__Clostridiales; f__Ruminococcaceae; g__; s__, 48e1210b3bedc85387bf478094b382d3	1.1124	0.707382	FALSE	FALSE	1.47942	FALSE
k__Bacteria; p__Bacteroidetes; c__Bacteroidia; o__Bacteroidales; f__Prevotellaceae; g__Prevotella; s__, 48e2bfa3401f9cce1520779312e9cf2b	1.5547	2.17249	FALSE	FALSE	4.77348	FALSE
k__Bacteria; p__Firmicutes; c__Clostridia; o__Clostridiales; f__Ruminococcaceae; g__Ruminococcus; s__bromii, 490a865cd51ef87c0fc15a257081067a	-1.2105	-1.84552	TRUE	TRUE	3.4088	TRUE
k__Bacteria; p__Actinobacteria; c__Actinobacteria; o__Actinomycetales; f__Micrococcaceae; g__Rothia; s__nasimurium, 49126158cce434c018e72452fb655630	1.54737	2.02076	FALSE	FALSE	4.09703	FALSE
k__Bacteria; p__Firmicutes; c__Clostridia; o__Clostridiales; f__Ruminococcaceae; g__Oscillospira; s__, 494e65560668c776b1b9e745b349c50d	-2.24003	1.50044	FALSE	TRUE	20.9948	TRUE
k__Bacteria; p__Firmicutes; c__Clostridia; o__Clostridiales; f__Lachnospiraceae, 49961042f5b540c1cb48cfd835decfc9	-0.0403796	1.27803	FALSE	FALSE	1.71456	FALSE
k__Bacteria; p__Firmicutes; c__Clostridia; o__Clostridiales; f__Lachnospiraceae; g__; s__, 499d6e94eb286fa91ce98ef38b529918	0.140719	2.13179	FALSE	TRUE	5.25411	TRUE
k__Bacteria; p__Bacteroidetes; c__Bacteroidia; o__Bacteroidales; f__[Paraprevotellaceae]; g__[Prevotella]; s__, 499ef979e86ccdf3a324041d15ed5227	-5.88655	-2.59984	TRUE	FALSE	39.1357	TRUE
k__Bacteria; p__Firmicutes; c__Clostridia; o__Clostridiales; f__Ruminococcaceae, 49daf2d3f236ab6107e2fdf39234427b	1.02918	2.73348	FALSE	TRUE	7.97704	TRUE
k__Bacteria; p__Bacteroidetes; c__Bacteroidia; o__Bacteroidales; f__S24-7; g__; s__, 49eae66286202023186c0e12069b117b	5.79694	1.43839	TRUE	TRUE	35.0945	TRUE
k__Bacteria; p__Bacteroidetes; c__Cytophagia; o__Cytophagales; f__Cytophagaceae; g__Leadbetterella; s__, 4a3b8eb2370dbd30914cb101382635c7	1.54857	-1.08371	FALSE	FALSE	4.87514	FALSE
k__Bacteria; p__Proteobacteria; c__Gammaproteobacteria; o__Pseudomonadales; f__Moraxellaceae; g__Moraxella; s__, 4a5ca16050c34778c58685525ee52fb2	1.77417	1.30408	FALSE	FALSE	4.68321	FALSE
k__Bacteria; p__Firmicutes; c__Clostridia; o__Clostridiales; f__Lachnospiraceae; g__Roseburia; s__faecis, 4a6bbe9602a828da59ec6fc6886cba28	-0.0403796	1.72388	FALSE	FALSE	3.16968	FALSE
k__Bacteria; p__Firmicutes; c__Bacilli; o__Bacillales; f__Planococcaceae, 4a6c4c4717505f3437c82093d865b5e0	-0.0403796	18.4773	FALSE	TRUE	577.604	TRUE
k__Bacteria; p__Actinobacteria; c__Actinobacteria; o__Actinomycetales; f__Nocardiaceae; g__Rhodococcus; s__, 4a7f867d55034fd3b2b4b28e0b1dda36	-1.10863	-0.249773	FALSE	FALSE	1.5738	FALSE
k__Bacteria; p__Firmicutes; c__Clostridia; o__Clostridiales; f__; g__; s__, 4a9a62b22bceee9d60e9fc1c224dfc2b	-1.51037	-0.947569	FALSE	FALSE	2.32394	FALSE
k__Bacteria; p__Firmicutes; c__Clostridia; o__Clostridiales; f__Lachnospiraceae; g__; s__, 4aa89d670158a7c93805254f0df907ff	-1.41923	-0.679007	FALSE	FALSE	2.05062	FALSE
k__Bacteria; p__Proteobacteria; c__Deltaproteobacteria; o__GMD14H09; f__; g__; s__, 4ac356ccde980f5a3f2294ba8c562d6a	2.83332	1.647	TRUE	TRUE	8.79041	TRUE
k__Bacteria; p__Firmicutes; c__Clostridia; o__Clostridiales; f__Veillonellaceae; g__Mitsuokella; s__, 4b0f3a3e9eed3e1e282aa63b3f146880	-0.0403796	4.55103	FALSE	TRUE	22.001	TRUE
k__Bacteria; p__Bacteroidetes; c__Bacteroidia; o__Bacteroidales; f__Prevotellaceae; g__Prevotella; s__, 4b5271467ab12e0eadf32a2148be6225	-0.0403796	1.73941	FALSE	FALSE	3.2116	FALSE
k__Bacteria; p__Spirochaetes; c__Spirochaetes; o__Spirochaetales; f__Spirochaetaceae; g__Treponema; s__, 4b94723b7b10a1ae04cdd7922d74ce56	0.385243	-0.0175125	TRUE	FALSE	0.243948	TRUE
k__Bacteria; p__Bacteroidetes; c__Bacteroidia; o__Bacteroidales; f__Prevotellaceae; g__Prevotella; s__, 4bec3c40d10df96ec2139ba0fb121bf6	1.70632	1.59869	FALSE	FALSE	4.94905	FALSE
k__Bacteria; p__Firmicutes; c__Clostridia; o__Clostridiales; f__Ruminococcaceae; g__; s__, 4bf7b8ace724ef99dfe0b1747f52f5d2	0.309346	3.66931	FALSE	FALSE	18.6437	FALSE
k__Bacteria; p__Firmicutes; c__Clostridia; o__Clostridiales; f__; g__; s__, 4c10d13898362b5fe21742b095307061	2.05257	2.4737	FALSE	TRUE	9.70034	TRUE
k__Bacteria; p__Firmicutes; c__Clostridia; o__Clostridiales; f__Peptostreptococcaceae; g__[Clostridium], 4c52a8029625903bb8c4aa9b40216836	2.98057	0.792142	TRUE	FALSE	9.12363	TRUE
k__Bacteria; p__Bacteroidetes; c__Bacteroidia; o__Bacteroidales; f__Prevotellaceae; g__Prevotella; s__, 4c784ba01996c29c3f4a26bd8c0d1810	1.55944	-0.397985	TRUE	FALSE	5.02209	TRUE
k__Bacteria; p__Bacteroidetes; c__Bacteroidia; o__Bacteroidales; f__[Paraprevotellaceae]; g__[Prevotella]; s__, 4cb3efd2587e4b3bc56dd06dbac16c6f	-0.120343	-0.210385	FALSE	FALSE	0.0442653	FALSE
k__Bacteria; p__Firmicutes; c__Clostridia; o__Clostridiales; f__Lachnospiraceae; g__Blautia; s__, 4cce95b713e8f2837b1e57c55c603c57	3.05349	-1.08371	TRUE	FALSE	12.5338	TRUE
k__Bacteria; p__Firmicutes; c__Bacilli; o__Lactobacillales; f__Lactobacillaceae; g__Lactobacillus; s__reuteri, 4d2a30789b73d93359a6e8f088bfda2d	3.01588	-1.08371	TRUE	FALSE	11.7921	TRUE
k__Bacteria; p__Firmicutes; c__Clostridia; o__Clostridiales; f__Lachnospiraceae, 4d35bbad93a93977b9653ef3b0c95474	-0.988052	-1.10292	FALSE	FALSE	1.40151	FALSE
k__Bacteria; p__Firmicutes; c__Clostridia; o__Clostridiales; f__Veillonellaceae; g__Dialister; s__, 4dc46ca182bf91905d0344e4048f5378	-0.503732	-0.732767	TRUE	TRUE	0.581029	TRUE
k__Bacteria; p__Firmicutes; c__Clostridia; o__Clostridiales; f__Lachnospiraceae, 4dc92d142469d8489f563ddcb4753470	-0.000859172	2.42796	FALSE	FALSE	10.4291	FALSE
k__Bacteria; p__Firmicutes; c__Clostridia; o__Clostridiales; f__; g__; s__, 4e600506ee645a0ce35299d37cf9cbe5	9.63499	0.699118	TRUE	FALSE	94.7383	TRUE
k__Bacteria; p__Bacteroidetes; c__Bacteroidia; o__Bacteroidales; f__Prevotellaceae; g__Prevotella; s__copri, 4e95c8ca2660a57aba8a7cbb893aa15b	0.144834	3.78737	FALSE	FALSE	18.1824	FALSE
k__Bacteria; p__Firmicutes; c__Clostridia; o__Clostridiales, 4e9b340c0c1494fb03825a04e215e2e3	-4.43475	-9.47262	TRUE	TRUE	92.4959	TRUE
k__Bacteria; p__Firmicutes; c__Clostridia; o__Clostridiales; f__; g__; s__, 4e9c524d056b89e33548abc3438ceee2	1.36341	5.86709	TRUE	TRUE	43.7324	TRUE
k__Bacteria; p__Spirochaetes; c__Spirochaetes; o__Sphaerochaetales; f__Sphaerochaetaceae; g__Sphaerochaeta; s__, 4f0a62be7f3ef189ce74fc9b7cf820cd	-1.67452	-0.128166	FALSE	FALSE	5.0643	FALSE
k__Bacteria; p__Firmicutes; c__Bacilli; o__Lactobacillales; f__Streptococcaceae; g__Streptococcus; s__, 4f1f6630ed8f2c39004161eeac1fdfc6	-1.13106	-0.300157	FALSE	FALSE	1.63374	FALSE
k__Bacteria; p__Firmicutes; c__Clostridia; o__Clostridiales; f__Ruminococcaceae; g__Oscillospira; s__, 4f32d2da5038a81b52d8612465e579b5	0.288223	-0.967771	TRUE	FALSE	2.16179	TRUE
Unassigned, 4f3368941c23afc19f8f1761109dc7b4	-1.00814	1.15901	FALSE	TRUE	6.91218	TRUE
k__Bacteria; p__Firmicutes; c__Clostridia; o__Clostridiales; f__[Tissierellaceae]; g__Peptoniphilus; s__, 4f8285827d64ed44a3a48f09c8deb2fb	1.62058	-0.120475	FALSE	FALSE	3.00531	FALSE
k__Bacteria; p__Firmicutes; c__Bacilli; o__Turicibacterales; f__Turicibacteraceae; g__Turicibacter; s__, 4f904ebdd10ebd14b54b088e8710dd22	-3.17369	-0.321926	TRUE	FALSE	10.2523	TRUE
k__Bacteria; p__Firmicutes; c__Erysipelotrichi; o__Erysipelotrichales; f__Erysipelotrichaceae; g__; s__, 4facbde95f50d4dd5a31524beed0bef7	-2.22917	-2.69927	FALSE	FALSE	7.28646	FALSE
k__Bacteria; p__Firmicutes; c__Clostridia; o__Clostridiales; f__[Tissierellaceae]; g__Tissierella_Soehngenia; s__, 4fbddbda7f406350423af013b174c5fe	-0.0403796	1.19488	FALSE	FALSE	1.54189	FALSE
k__Bacteria; p__Firmicutes; c__Clostridia; o__Clostridiales; f__Lachnospiraceae; g__; s__, 501111b4ebcb5ba02163cd82f30df7e5	-0.270939	1.9202	FALSE	TRUE	9.24936	TRUE
k__Bacteria; p__Firmicutes; c__Clostridia; o__Clostridiales; f__Ruminococcaceae; g__Butyricicoccus; s__pullicaecorum, 501c883a1ae0f30e3edc12fd0ac06d2a	1.19427	0.23949	FALSE	FALSE	2.59315	FALSE
k__Bacteria; p__Verrucomicrobia; c__Verruco-5; o__WCHB1-41; f__RFP12; g__; s__, 5066f959b8ef259cff2550db6a3b7c52	0.337224	-1.33457	FALSE	FALSE	3.18415	FALSE
k__Bacteria; p__Firmicutes; c__Clostridia; o__Clostridiales; f__Lachnospiraceae; g__Roseburia; s__faecis, 50a6787b62e9de36c3875a2662cfc9c4	-0.0403796	1.76478	FALSE	FALSE	3.24594	FALSE
k__Bacteria; p__Proteobacteria; c__Alphaproteobacteria; o__Caulobacterales; f__Caulobacteraceae; g__; s__, 50cd083aab911d938d1ec95b952e0800	-0.124536	-0.963722	FALSE	FALSE	1.14281	FALSE
k__Bacteria; p__Firmicutes; c__Clostridia; o__Clostridiales; f__; g__; s__, 50fe9ee87693365cc51b35b2b1345ec3	-1.46366	1.07208	FALSE	TRUE	6.4364	TRUE
k__Bacteria; p__Firmicutes; c__Clostridia; o__Clostridiales; f__Ruminococcaceae; g__; s__, 511e4580d52d5ed1b703eb526964b9c6	2.85667	-1.08371	TRUE	FALSE	11.6216	TRUE
k__Bacteria; p__Bacteroidetes; c__Bacteroidia; o__Bacteroidales; f__Prevotellaceae; g__Prevotella; s__, 5151c60dfd834bbba59950eaf8bddfa1	-0.171547	-0.0173853	FALSE	FALSE	0.0343465	FALSE
k__Bacteria; p__Proteobacteria; c__Alphaproteobacteria; o__Rhizobiales; f__Bradyrhizobiaceae; g__Afipia; s__, 5170e3e964d3c0a17f530616e16860fe	-0.970069	-0.526399	FALSE	FALSE	0.943893	FALSE
k__Bacteria; p__Firmicutes; c__Erysipelotrichi; o__Erysipelotrichales; f__Erysipelotrichaceae; g__p-75-a5; s__, 5180b7e6d22f0a395527ba0dc145cb09	-1.46366	1.33158	FALSE	TRUE	7.37089	TRUE
k__Bacteria; p__Bacteroidetes; c__Flavobacteriia; o__Flavobacteriales; f__[Weeksellaceae]; g__Chryseobacterium; s__, 51d19ce20b45ef3524e89febeb86ac06	2.42555	-1.08371	TRUE	FALSE	8.64939	TRUE
k__Bacteria; p__Firmicutes; c__Clostridia; o__Clostridiales; f__Ruminococcaceae; g__Ruminococcus, 51e5ba306665e58f1e3e1541cfe21214	-0.444952	-0.354913	FALSE	FALSE	0.238347	FALSE
k__Bacteria; p__Bacteroidetes; c__Bacteroidia; o__Bacteroidales; f__RF16; g__; s__, 51f18628f3f711d07695fa36f8b6d623	0.673904	-0.403951	FALSE	FALSE	1.14446	FALSE
k__Bacteria; p__Firmicutes; c__Clostridia; o__Clostridiales; f__Veillonellaceae; g__Phascolarctobacterium; s__, 51fc80d973d9c6a5749be4a333fd6d8d	-2.27478	-2.68522	FALSE	FALSE	7.22168	FALSE
k__Bacteria; p__Firmicutes; c__Erysipelotrichi; o__Erysipelotrichales; f__Erysipelotrichaceae; g__Coprobacillus; s__, 52085e8003b735ec2ca3cb1824f6298f	-1.50648	1.85992	FALSE	TRUE	8.99145	TRUE
k__Bacteria; p__Firmicutes; c__Clostridia; o__Clostridiales; f__Clostridiaceae; g__Clostridium; s__, 524100b3c4b503048f028016b8903131	-0.395701	-0.196653	FALSE	FALSE	0.157142	FALSE
k__Bacteria; p__Bacteroidetes; c__Bacteroidia; o__Bacteroidales; f__Prevotellaceae; g__Prevotella; s__, 52588b6ed9aceef9b6ba5afa9119a8f9	1.97783	0.634258	FALSE	FALSE	4.08778	FALSE
k__Bacteria; p__Firmicutes; c__Bacilli; o__Lactobacillales; f__Streptococcaceae; g__Streptococcus; s__, 526948a33e0df2d0389541700cca083b	-1.60913	-2.01449	FALSE	FALSE	4.20331	FALSE
k__Bacteria; p__Spirochaetes; c__Spirochaetes; o__Spirochaetales; f__Spirochaetaceae; g__Treponema; s__, 526e379546940f1137370da5672869b0	-1.28182	-0.0422152	FALSE	FALSE	1.66301	FALSE
k__Bacteria; p__Firmicutes; c__Clostridia; o__Clostridiales; f__Lachnospiraceae; g__Blautia; s__, 527cfdfdcb87e3962e15db2e651e6379	-1.44416	0.852844	FALSE	FALSE	4.64275	FALSE
k__Bacteria; p__Firmicutes; c__Clostridia; o__Clostridiales; f__Lachnospiraceae; g__Coprococcus; s__, 52ba52e30f9d5544bdace0dc6dd18956	0.0788282	1.88176	FALSE	FALSE	5.3297	FALSE
k__Bacteria; p__Bacteroidetes; c__Bacteroidia; o__Bacteroidales; f__Prevotellaceae; g__Prevotella; s__, 52c273f6e5bd9a66063a2aa1fc2b299c	-0.857927	3.13301	FALSE	FALSE	11.2178	FALSE
k__Bacteria; p__Proteobacteria; c__Alphaproteobacteria; o__Caulobacterales; f__Caulobacteraceae; g__Caulobacter; s__, 52d6fae91fe613402b5eb064db422d2a	-1.81259	-0.461196	FALSE	FALSE	3.30769	FALSE
k__Bacteria; p__Firmicutes; c__Clostridia; o__Clostridiales; f__Ruminococcaceae; g__; s__, 53057d1de161f7c5200246abaee0979a	0.369203	-2.307	FALSE	FALSE	6.26838	FALSE
k__Bacteria; p__Bacteroidetes; c__Bacteroidia; o__Bacteroidales; f__Prevotellaceae; g__Prevotella; s__copri, 53092795d10484988b104e487f7d7fc4	-0.67665	5.92441	FALSE	TRUE	69.5089	TRUE
k__Bacteria; p__Planctomycetes; c__Planctomycetia; o__Pirellulales; f__Pirellulaceae; g__; s__, 53161cb4f39c169090e16ce8e0207b80	-1.16595	-0.642084	TRUE	FALSE	1.43062	TRUE
k__Bacteria; p__Proteobacteria; c__Gammaproteobacteria; o__Aeromonadales; f__Succinivibrionaceae; g__Succinivibrio; s__, 531a5c66a82276ad0dc6e060ea36aabc	-1.10015	-0.147792	FALSE	FALSE	1.65025	FALSE
k__Bacteria; p__Bacteroidetes; c__Bacteroidia; o__Bacteroidales; f__Prevotellaceae; g__Prevotella; s__, 5341def5b317dff36029c1f9a28d262f	-0.0403796	1.71842	FALSE	FALSE	3.10684	FALSE
k__Bacteria; p__Bacteroidetes; c__Bacteroidia; o__Bacteroidales; f__[Paraprevotellaceae]; g__[Prevotella]; s__, 5352bbbb975fa6fca753b8012d93367e	-0.0403796	2.52829	FALSE	TRUE	6.72484	TRUE
k__Bacteria; p__Tenericutes; c__Mollicutes; o__RF39; f__; g__; s__, 539ce6c47f70b469e08f0c50fe4732aa	-2.99988	-2.27956	TRUE	TRUE	9.07085	TRUE
k__Bacteria; p__Bacteroidetes; c__Flavobacteriia; o__Flavobacteriales; f__[Weeksellaceae]; g__Bergeyella; s__zoohelcum, 53fc038de111fb7a17310c238eea8025	2.82103	-0.306996	TRUE	FALSE	13.5944	TRUE
k__Bacteria; p__Firmicutes; c__Clostridia; o__Clostridiales; f__Lachnospiraceae; g__Blautia; s__, 541654ef61f6035c4014d1f8e9c4518f	-1.83533	0.334105	TRUE	FALSE	4.95719	TRUE
k__Bacteria; p__Bacteroidetes; c__Bacteroidia; o__Bacteroidales; f__Prevotellaceae; g__Prevotella; s__, 542b95c2e6e8fb4079eef3f86e0b455f	-1.10812	0.663612	FALSE	FALSE	4.03744	FALSE
k__Bacteria; p__Firmicutes; c__Clostridia; o__Clostridiales; f__Christensenellaceae; g__; s__, 5443d68e202e45c45136fabf10555cf2	1.18321	-0.340378	TRUE	FALSE	2.1555	TRUE
k__Bacteria; p__Firmicutes; c__Clostridia; o__Clostridiales; f__Lachnospiraceae; g__; s__, 5470988a3d1bf73cd13c87eab010eb87	1.01472	2.26835	TRUE	TRUE	6.27126	TRUE
k__Bacteria; p__Firmicutes; c__Clostridia; o__Clostridiales; f__Veillonellaceae; g__Dialister; s__, 54730b7d59500876a402a779eaeef7d7	-2.65032	-0.854119	TRUE	FALSE	7.06298	TRUE
k__Bacteria; p__Firmicutes; c__Bacilli; o__Bacillales; f__Staphylococcaceae; g__Staphylococcus, 5497318e515a8c328a68f95975d9c7d4	1.5805	1.26322	FALSE	FALSE	3.85143	FALSE
k__Bacteria; p__Firmicutes; c__Clostridia; o__Clostridiales; f__Ruminococcaceae; g__; s__, 54ae19e743c3de0a50bc1c8cb10c57c7	-1.92262	-2.3974	FALSE	FALSE	5.76478	FALSE
k__Bacteria; p__Firmicutes; c__Clostridia; o__Clostridiales; f__Ruminococcaceae; g__Oscillospira; s__, 54fd563e4177236351cdaf740384625b	2.42959	0.299826	TRUE	FALSE	6.83833	TRUE
k__Bacteria; p__Bacteroidetes; c__Bacteroidia; o__Bacteroidales; f__[Paraprevotellaceae]; g__[Prevotella]; s__, 5543c95bc3023e096917e1b33e18c759	-2.65581	2.18936	TRUE	FALSE	35.0969	TRUE
k__Bacteria; p__Firmicutes; c__Bacilli; o__Bacillales; f__Planococcaceae, 55462428adfd8425073c1242d96978d7	1.64318	1.23274	FALSE	FALSE	3.7977	FALSE
k__Bacteria; p__Firmicutes; c__Clostridia; o__Clostridiales; f__Veillonellaceae; g__Anaerovibrio; s__, 5549a82c9a0edb08aa47362e00542ea8	-1.43279	2.66594	FALSE	TRUE	20.9527	TRUE
k__Bacteria; p__Firmicutes; c__Clostridia; o__Clostridiales; f__Ruminococcaceae; g__; s__, 5553ac50a939e6655e083271924b70ad	1.96444	2.90529	FALSE	FALSE	9.1653	FALSE
k__Bacteria; p__Firmicutes; c__Clostridia; o__Clostridiales; f__Ruminococcaceae; g__Oscillospira; s__, 55603eee58003c783a68e35888c86929	1.41779	-1.08371	FALSE	FALSE	3.89928	FALSE
k__Bacteria; p__Firmicutes; c__Clostridia; o__Clostridiales; f__Lachnospiraceae; g__Anaerostipes; s__, 557156f08d4eab8818ea1914d5f83ed0	-0.0403796	1.03056	FALSE	FALSE	1.21304	FALSE
k__Bacteria; p__Firmicutes; c__Bacilli; o__Lactobacillales; f__Aerococcaceae; g__Facklamia; s__, 55ba7bd9600e560a542ab846218cba50	0.309775	5.63965	FALSE	TRUE	39.9007	TRUE
k__Bacteria; p__Bacteroidetes; c__Bacteroidia; o__Bacteroidales; f__Prevotellaceae; g__Prevotella; s__, 56334c57c30b459396af3ce4d2afb189	0.887321	0.0588875	FALSE	FALSE	0.788169	FALSE
k__Bacteria; p__Firmicutes; c__Clostridia; o__Clostridiales; f__Ruminococcaceae; g__; s__, 563571728acb169ca7a02f91aec2abfb	0.977558	1.10691	FALSE	FALSE	1.89236	FALSE
k__Bacteria; p__Proteobacteria; c__Alphaproteobacteria; o__; f__; g__; s__, 56387b3ede32331bea3bd63e8fae9aae	-0.0403796	1.10067	FALSE	FALSE	1.29724	FALSE
k__Bacteria; p__Proteobacteria; c__Gammaproteobacteria; o__Pasteurellales; f__Pasteurellaceae; g__Pasteurella; s__aerogenes, 563c7812621578a0aea518bbf5440328	1.86084	-1.08371	FALSE	FALSE	5.73903	FALSE
k__Bacteria; p__Bacteroidetes; c__Bacteroidia; o__Bacteroidales; f__RF16; g__; s__, 5662417aa93f863996d11656fe78d0cf	-0.484061	-1.98237	FALSE	FALSE	4.70802	FALSE
k__Bacteria; p__Firmicutes; c__Clostridia; o__Clostridiales; f__Lachnospiraceae, 56aab949bf4e0dfffc47d4f32634abe7	-0.867439	-2.01083	FALSE	FALSE	4.9792	FALSE
k__Bacteria; p__Firmicutes; c__Clostridia; o__Clostridiales; f__Lachnospiraceae; g__Dorea; s__, 56b8145b48c5d1736570ffc91b3c147a	-1.02118	0.556072	FALSE	FALSE	3.07488	FALSE
k__Bacteria; p__Firmicutes; c__Clostridia; o__Clostridiales; f__Lachnospiraceae; g__Roseburia, 57331962c7beff40770415aea70fc28f	-1.99591	3.80717	FALSE	TRUE	91.0151	TRUE
k__Bacteria; p__Firmicutes; c__Clostridia; o__Clostridiales; f__Christensenellaceae; g__; s__, 57339de5c8b87df1e1c2245bb19d8b51	-0.877135	-0.0675037	FALSE	FALSE	0.906564	FALSE
k__Bacteria; p__Firmicutes; c__Bacilli; o__Lactobacillales; f__Aerococcaceae; g__Facklamia; s__, 577baa9a5ebefd69bdf5650b1040eab0	2.33904	-1.08371	TRUE	FALSE	7.87046	TRUE
k__Bacteria; p__Firmicutes; c__Clostridia; o__Clostridiales; f__Ruminococcaceae; g__Ruminococcus; s__, 5783aa5d2aa70422732da505e728736e	1.18317	0.685997	TRUE	FALSE	1.49882	TRUE
k__Bacteria; p__Bacteroidetes; c__Bacteroidia; o__Bacteroidales; f__Prevotellaceae; g__Prevotella; s__, 578dcf136d6f67d8b395d185c70a377d	-1.05147	-0.0728878	FALSE	FALSE	1.24991	FALSE
k__Bacteria; p__Elusimicrobia; c__Elusimicrobia; o__Elusimicrobiales; f__Elusimicrobiaceae; g__; s__, 57f2c50cfb1e98bfb5ea39cc9f9e559a	-1.84393	-2.42374	FALSE	FALSE	5.88119	FALSE
k__Bacteria; p__Firmicutes; c__Bacilli; o__Lactobacillales; f__Aerococcaceae; g__; s__, 587725a71e3e761eeb23a35918e4f4c0	0.624796	-1.25214	TRUE	FALSE	3.09406	TRUE
k__Bacteria; p__Firmicutes; c__Clostridia; o__Clostridiales; f__Ruminococcaceae; g__Oscillospira; s__, 58adc6b11d579c213c355f33a6eda0a9	0.833888	-2.03135	FALSE	FALSE	7.81892	FALSE
k__Bacteria; p__Firmicutes; c__Clostridia; o__Clostridiales, 58beeb4e12c08ff015171990ef2a5c58	-0.018338	-1.86752	FALSE	FALSE	4.80645	FALSE
k__Bacteria; p__Firmicutes; c__Clostridia; o__Clostridiales; f__Lachnospiraceae; g__; s__, 58c270308e3e20393816ec95e80ef05d	3.83084	-1.08371	TRUE	FALSE	18.7623	TRUE
k__Bacteria; p__Firmicutes; c__Clostridia; o__Clostridiales; f__Lachnospiraceae; g__; s__, 58c5d05eff18f2c0f68842d6c9f63c55	-1.49435	-0.833311	FALSE	FALSE	2.23397	FALSE
k__Bacteria; p__Proteobacteria; c__Gammaproteobacteria; o__Pasteurellales; f__Pasteurellaceae; g__Actinobacillus; s__indolicus, 58d68ee0f5d54c8afafa3eb5e06b89c9	1.5722	-1.08371	FALSE	FALSE	4.73145	FALSE
k__Bacteria; p__Bacteroidetes; c__Bacteroidia; o__Bacteroidales; f__Prevotellaceae; g__Prevotella; s__, 58db94061032837b15e86e970d763c69	-1.53558	0.736557	TRUE	FALSE	5.93016	TRUE
k__Bacteria; p__Firmicutes; c__Clostridia; o__Clostridiales; f__Ruminococcaceae; g__; s__, 58de1a776f099afee157cd5916a2da24	2.00038	5.95801	TRUE	TRUE	37.7985	TRUE
k__Bacteria; p__Proteobacteria; c__Gammaproteobacteria; o__Pasteurellales; f__Pasteurellaceae, 5906ea718ec54431e7da0ae6a6021b65	0.501882	1.10748	FALSE	TRUE	1.25597	TRUE
k__Bacteria; p__Bacteroidetes; c__Bacteroidia; o__Bacteroidales; f__Prevotellaceae; g__Prevotella; s__, 591ddfb7334708208961a239845e1713	-2.26291	-2.70748	FALSE	FALSE	7.33129	FALSE
k__Bacteria; p__Firmicutes; c__Clostridia; o__Clostridiales; f__Lachnospiraceae; g__Coprococcus; s__, 59217acbc01c4f02388cbae70c98d790	-0.12832	-0.730599	FALSE	FALSE	0.646418	FALSE
k__Bacteria; p__Firmicutes; c__Clostridia; o__Clostridiales; f__Lachnospiraceae; g__; s__, 592321363a5a803fc1edf02b3e81d300	0.783451	-2.09183	FALSE	FALSE	7.68253	FALSE
k__Bacteria; p__Bacteroidetes; c__Bacteroidia; o__Bacteroidales; f__Porphyromonadaceae; g__Paludibacter; s__, 599848036b802dcf9e94e84d2c7b27c3	0.742018	0.0197015	FALSE	FALSE	0.564363	FALSE
k__Bacteria; p__Firmicutes; c__Clostridia; o__Clostridiales; f__Ruminococcaceae; g__Gemmiger; s__formicilis, 59b4ffe9dde7c21d8b237ec9ba4f2a17	1.60282	4.15126	FALSE	FALSE	17.2381	FALSE
k__Bacteria; p__Firmicutes; c__Clostridia; o__Clostridiales; f__Clostridiaceae; g__; s__, 59c547c36af7799c6e10b65c6c895046	-2.17215	-1.04894	FALSE	FALSE	5.17372	FALSE
k__Bacteria; p__Firmicutes; c__Clostridia; o__Clostridiales; f__Ruminococcaceae; g__Oscillospira; s__, 59d4e3d31ec78c27920cfb59976f62e6	0.977558	2.17081	FALSE	TRUE	5.01484	TRUE
k__Bacteria; p__Proteobacteria; c__Epsilonproteobacteria; o__Campylobacterales; f__Campylobacteraceae; g__Campylobacter; s__, 59e9d9b2790038720738d92981fa2083	0.264898	0.364199	TRUE	TRUE	0.141454	TRUE
k__Bacteria; p__Firmicutes; c__Clostridia; o__Clostridiales; f__Ruminococcaceae; g__Gemmiger; s__formicilis, 5a154a9c4e88bbaa85b3236fa07b9aaa	1.92109	2.31313	FALSE	FALSE	5.58064	FALSE
k__Bacteria; p__Bacteroidetes; c__Bacteroidia; o__Bacteroidales; f__Porphyromonadaceae; g__Paludibacter; s__, 5adda4bee20a8a357770d3b12ea8d21b	1.45527	0.119694	TRUE	FALSE	2.17383	TRUE
k__Bacteria; p__Spirochaetes; c__Spirochaetes; o__Sphaerochaetales; f__Sphaerochaetaceae; g__Sphaerochaeta; s__, 5b292d1706e49f739d4d9c5491dc1371	0.828247	1.38422	FALSE	FALSE	2.37847	FALSE
k__Bacteria; p__Actinobacteria; c__Coriobacteriia; o__Coriobacteriales; f__Coriobacteriaceae; g__; s__, 5bb6cbb55b3ae834cc9201b71094668d	3.08868	-1.08371	TRUE	FALSE	13.8407	TRUE
k__Bacteria; p__Firmicutes; c__Clostridia; o__Clostridiales; f__Ruminococcaceae; g__Oscillospira; s__, 5bf7943f5b2345fc046c55b8ca6da298	-1.40447	2.12241	FALSE	TRUE	14.6113	TRUE
k__Bacteria; p__Bacteroidetes; c__Bacteroidia; o__Bacteroidales; f__Prevotellaceae; g__Prevotella; s__, 5c3ff28f9c1699b82af9e6b5853e9798	2.13634	-2.55019	TRUE	FALSE	25.9207	TRUE
k__Bacteria; p__Firmicutes; c__Clostridia; o__Clostridiales; f__[Tissierellaceae]; g__GW-34; s__, 5c40a01ab50bcea14b45b9e278e52fab	0.42999	0.582814	FALSE	FALSE	0.36879	FALSE
k__Bacteria; p__Firmicutes; c__Clostridia; o__Clostridiales; f__; g__; s__, 5c551934385c899d6dc505900791d39b	-1.93063	1.35687	FALSE	TRUE	16.39	TRUE
k__Bacteria; p__Firmicutes; c__Clostridia; o__Clostridiales; f__Lachnospiraceae, 5c5b38622f6ab4c54c48bab0d53b1bd4	0.717574	2.42669	FALSE	FALSE	7.90381	FALSE
k__Bacteria; p__Firmicutes; c__Clostridia; o__Clostridiales; f__Lachnospiraceae; g__[Ruminococcus]; s__gnavus, 5c695bba3e89d20f930baf9d13c55f49	-1.35501	-2.92916	FALSE	FALSE	9.61617	FALSE
k__Bacteria; p__Firmicutes; c__Clostridia; o__Clostridiales, 5c902a6891584dcba74d2164f5cd8f8d	1.1124	0.063427	FALSE	FALSE	1.28278	FALSE
k__Bacteria; p__Firmicutes; c__Clostridia; o__Clostridiales; f__Veillonellaceae; g__Megasphaera; s__, 5ccdd9eea19edf764ab7629907ae9a38	-3.95916	2.75742	TRUE	FALSE	283.334	TRUE
k__Bacteria; p__Firmicutes; c__Clostridia; o__Clostridiales; f__Lachnospiraceae; g__Blautia; s__, 5cf9d87b4f59cb0992f12d8dd2fa037c	-1.10015	-0.091761	FALSE	FALSE	1.68913	FALSE
k__Bacteria; p__Bacteroidetes; c__Bacteroidia; o__Bacteroidales; f__[Paraprevotellaceae]; g__[Prevotella]; s__, 5d04a69de097b7d2dee7e094b068a561	4.56832	1.35786	TRUE	FALSE	21.7714	TRUE
k__Bacteria; p__Firmicutes; c__Clostridia; o__Clostridiales; f__Christensenellaceae; g__; s__, 5d34f1dd6d0659106fccb6c9f604de6d	-0.836547	-3.40593	TRUE	TRUE	12.1749	TRUE
k__Bacteria; p__Firmicutes; c__Erysipelotrichi; o__Erysipelotrichales; f__Erysipelotrichaceae; g__p-75-a5; s__, 5d882f5d743d1d6be811ee5c5f88bc19	1.13605	1.07525	FALSE	FALSE	2.0836	FALSE
k__Bacteria; p__Firmicutes; c__Clostridia; o__Clostridiales; f__Ruminococcaceae; g__Oscillospira; s__, 5dae487e2fd76d6a92cf8ab01956888f	-1.38896	0.701481	FALSE	TRUE	5.21031	TRUE
k__Bacteria; p__Firmicutes; c__Clostridia; o__Clostridiales; f__Ruminococcaceae; g__Ruminococcus; s__, 5db4817232499e020afc60e91d925199	0.825069	1.82888	FALSE	TRUE	3.52261	TRUE
k__Bacteria; p__Firmicutes; c__Clostridia; o__Clostridiales; f__Ruminococcaceae; g__; s__, 5dce6c88940bfc3f6d8a9b6036626098	0.62149	1.10408	FALSE	FALSE	2.11794	FALSE
k__Bacteria; p__Firmicutes; c__Clostridia; o__Clostridiales; f__Lachnospiraceae; g__Blautia; s__, 5dd4dd471d5812804c66437307590459	-4.1312	-4.43855	TRUE	TRUE	19.854	TRUE
k__Bacteria; p__Bacteroidetes; c__Flavobacteriia; o__Flavobacteriales; f__Flavobacteriaceae; g__Myroides; s__, 5de0ddbfb6097031c043667bf6541aa1	0.667397	0.68624	FALSE	FALSE	0.712549	FALSE
k__Bacteria; p__Firmicutes; c__Clostridia; o__Clostridiales; f__Ruminococcaceae; g__Ruminococcus; s__, 5e0673bde6e3a4692e3d9328e848137a	-1.05862	-0.0424422	FALSE	FALSE	1.2176	FALSE
k__Bacteria; p__Proteobacteria; c__Betaproteobacteria; o__Burkholderiales; f__Comamonadaceae; g__Variovorax; s__paradoxus, 5e68f9a86cbb5736d2d6ec5539d71784	-1.49596	-0.574372	FALSE	FALSE	2.28642	FALSE
k__Bacteria; p__Firmicutes; c__Clostridia; o__Clostridiales; f__Ruminococcaceae; g__; s__, 5ea7e190374f7c232e9c9378b1e2ee14	-0.0403796	1.35326	FALSE	FALSE	1.97682	FALSE
k__Bacteria; p__Firmicutes; c__Clostridia; o__Clostridiales; f__Veillonellaceae; g__Mitsuokella; s__, 5ec27f1769a26806ecd007282b03d049	-0.0403796	2.77736	FALSE	TRUE	8.05493	TRUE
k__Bacteria; p__Firmicutes; c__Clostridia; o__Clostridiales; f__Ruminococcaceae; g__Gemmiger; s__formicilis, 5eeb5711909535fd0e2989d7f933a0b7	-2.39885	3.3701	FALSE	FALSE	23.0125	TRUE
k__Bacteria; p__Firmicutes; c__Erysipelotrichi; o__Erysipelotrichales; f__Erysipelotrichaceae; g__RFN20; s__, 5eed678c767eeaf04c774e00787dc91e	-0.0205647	2.35243	FALSE	TRUE	5.87285	TRUE
k__Bacteria; p__Firmicutes; c__Clostridia; o__Clostridiales; f__Lachnospiraceae; g__Blautia; s__, 5efe9c4123ddb4fd8e8b4da7886b0a2f	-0.491984	-0.105297	FALSE	FALSE	0.251712	FALSE
k__Bacteria; p__Firmicutes; c__Clostridia; o__Clostridiales; f__Ruminococcaceae; g__Oscillospira; s__, 5f1e216579aa4e6c20be41f38ba863fb	-0.314926	0.964176	FALSE	TRUE	1.80114	TRUE
k__Bacteria; p__Cyanobacteria; c__4C0d-2; o__YS2; f__; g__; s__, 5f2aa64bd5b92e4cf3b0341094a0a130	1.74946	-1.08371	FALSE	FALSE	4.99144	FALSE
k__Bacteria; p__Firmicutes; c__Clostridia; o__Clostridiales; f__; g__; s__, 5f802e86a172ca4acb0f4edae062635a	-0.03065	-0.463017	FALSE	FALSE	0.219287	FALSE
k__Bacteria; p__Firmicutes; c__Clostridia; o__Clostridiales; f__Veillonellaceae; g__Selenomonas; s__bovis, 5f832f184613b4cf2eb18edd378823dd	-0.0403796	1.33444	FALSE	FALSE	1.87833	FALSE
k__Bacteria; p__Firmicutes; c__Clostridia; o__Clostridiales; f__Ruminococcaceae, 5f9b7d88a3d9d7e22ff395bb5e2c23d2	-1.49837	0.21962	FALSE	FALSE	3.29035	FALSE
k__Bacteria; p__Proteobacteria; c__Gammaproteobacteria; o__Pasteurellales; f__Pasteurellaceae; g__Aggregatibacter; s__, 5fa89de6743712680d25da51b516de7a	-0.0403796	1.2875	FALSE	FALSE	1.78784	FALSE
k__Bacteria; p__Bacteroidetes; c__Bacteroidia; o__Bacteroidales; f__Bacteroidaceae; g__Bacteroides; s__, 5faf96027ca15e32561d3a3b2231a89a	0.743585	0.328498	FALSE	FALSE	0.607072	FALSE
k__Bacteria; p__Proteobacteria; c__Betaproteobacteria; o__Burkholderiales; f__Comamonadaceae; g__Pelomonas; s__, 5fcc217111124e208ee3f7f9266765cb	-0.754493	-0.709791	FALSE	FALSE	0.621307	FALSE
k__Bacteria; p__Bacteroidetes; c__Bacteroidia; o__Bacteroidales; f__Prevotellaceae; g__Prevotella; s__copri, 5fe1d73e9cf3015f4b977266bb79d750	0.247706	2.37243	FALSE	FALSE	9.1177	FALSE
k__Bacteria; p__Firmicutes; c__Clostridia; o__Clostridiales; f__Veillonellaceae; g__Selenomonas; s__bovis, 5fe2bb222518fc1e9fd8628aa0db3844	1.72474	1.69658	FALSE	FALSE	5.43848	FALSE
k__Bacteria; p__Proteobacteria; c__Alphaproteobacteria; o__RF32; f__; g__; s__, 5fe64d4c4909baaf3fccb0b9a17a895f	1.21396	2.09226	FALSE	TRUE	5.01522	TRUE
k__Bacteria; p__Cyanobacteria; c__4C0d-2; o__YS2; f__; g__; s__, 5ff0cae4ad161353c6264473b67811c9	-0.0403796	3.61096	FALSE	TRUE	13.9588	TRUE
k__Bacteria; p__Firmicutes; c__Clostridia; o__Clostridiales; f__Clostridiaceae; g__Clostridium; s__, 60297c2f977e2de321b3fc4beccb4db0	-1.55868	-1.86244	FALSE	FALSE	5.37173	FALSE
k__Bacteria; p__Bacteroidetes; c__Bacteroidia; o__Bacteroidales; f__[Paraprevotellaceae]; g__[Prevotella]; s__, 6059154b7678b31f6602fb64f78dc791	1.12857	-0.330532	FALSE	FALSE	2.12242	FALSE
k__Bacteria; p__Firmicutes; c__Clostridia; o__Clostridiales; f__Lachnospiraceae; g__Coprococcus; s__, 6071aa4b5ec104db0424921f31223c1e	-0.584072	-2.32274	FALSE	FALSE	7.48602	FALSE
k__Bacteria; p__Bacteroidetes; c__Bacteroidia; o__Bacteroidales; f__; g__; s__, 607407413df22e672bf29ba15414c8c5	-0.835821	-0.528105	FALSE	FALSE	0.701675	FALSE
k__Bacteria; p__Bacteroidetes; c__Bacteroidia; o__Bacteroidales, 607993b46fd65e6016a142d84767742f	1.3008	-0.550462	TRUE	FALSE	3.47756	TRUE
k__Bacteria; p__Firmicutes; c__Clostridia; o__Clostridiales; f__[Mogibacteriaceae]; g__; s__, 608711d7b3d9d6a2a2720991e68c8119	-0.854564	-0.599745	FALSE	FALSE	0.73645	FALSE
k__Bacteria; p__Firmicutes; c__Clostridia; o__Clostridiales; f__Ruminococcaceae; g__Oscillospira; s__, 60bed339f40d58c6de65c2b894d2132e	-0.399649	1.23618	FALSE	TRUE	2.33151	TRUE
k__Bacteria; p__Spirochaetes; c__Spirochaetes; o__Sphaerochaetales; f__Sphaerochaetaceae; g__Sphaerochaeta; s__, 60ff2b6abc0763021527faab9947480b	-0.154187	0.277882	FALSE	FALSE	0.190351	FALSE
k__Bacteria; p__Bacteroidetes; c__Bacteroidia; o__Bacteroidales; f__[Paraprevotellaceae]; g__; s__, 61178f58eaba34f1a4dc535f2cb3e816	-0.866336	1.30871	FALSE	TRUE	4.15645	TRUE
k__Bacteria; p__Fibrobacteres; c__Fibrobacteria; o__Fibrobacterales; f__Fibrobacteraceae; g__Fibrobacter; s__, 61470de737f0939d9030a90bd90315df	-2.53055	-0.638908	TRUE	TRUE	6.92665	TRUE
k__Bacteria; p__Tenericutes; c__Mollicutes; o__RF39; f__; g__; s__, 616ed16c31f556389a76a8d79ec5d370	-1.0808	-0.641443	FALSE	FALSE	1.22614	FALSE
k__Bacteria; p__Bacteroidetes; c__Sphingobacteriia; o__Sphingobacteriales; f__Sphingobacteriaceae; g__Pedobacter; s__, 6187eca79875aed702809476d2505dd7	-0.320867	1.12976	FALSE	TRUE	2.34295	TRUE
k__Bacteria; p__Firmicutes; c__Clostridia; o__Clostridiales; f__Lachnospiraceae; g__Coprococcus; s__eutactus, 61976fb3f5878f4e974bb7fe550a566f	-0.868936	-0.26385	FALSE	FALSE	0.788143	FALSE
k__Bacteria; p__Firmicutes; c__Clostridia; o__Clostridiales; f__Lachnospiraceae; g__Coprococcus; s__, 6199a4cb89a00770018666aedf5b67d5	-1.16725	2.33201	TRUE	FALSE	20.5403	TRUE
k__Bacteria; p__Spirochaetes; c__Spirochaetes; o__Spirochaetales; f__Spirochaetaceae; g__Treponema; s__, 61b057450d5c93e24b048c87b6ee09b3	4.03287	-1.08371	TRUE	FALSE	19.8698	TRUE
k__Bacteria; p__Firmicutes; c__Clostridia; o__Clostridiales; f__Lachnospiraceae; g__; s__, 620ea3c972dcab37b7ca1edcb04030ba	-1.46366	-0.116402	FALSE	FALSE	2.50109	FALSE
k__Bacteria; p__Firmicutes; c__Bacilli; o__Lactobacillales; f__Lactobacillaceae; g__Lactobacillus; s__, 622eca0736f468d703d485b8912603be	-0.991629	-0.0850254	FALSE	FALSE	1.22298	FALSE
k__Bacteria; p__Bacteroidetes; c__Bacteroidia; o__Bacteroidales; f__Bacteroidaceae; g__Bacteroides; s__, 6251bd9ebf43fae466939ab366f6e547	1.84093	0.24158	FALSE	FALSE	3.38918	FALSE
k__Bacteria; p__Proteobacteria; c__Gammaproteobacteria; o__Pseudomonadales; f__Moraxellaceae; g__Moraxella; s__, 626db5808461668821213d05dd1def82	1.04816	2.26929	FALSE	TRUE	6.1708	TRUE
k__Bacteria; p__Firmicutes; c__Bacilli; o__Lactobacillales; f__Aerococcaceae; g__Facklamia; s__, 62a42f1125d3697f78ee8b975b22adb2	-0.845536	-2.90509	FALSE	FALSE	9.18007	FALSE
k__Bacteria; p__Bacteroidetes; c__Bacteroidia; o__Bacteroidales; f__Prevotellaceae; g__Prevotella; s__copri, 62b27bf70c7f2726a3b3af24b716abc1	-0.0403796	1.77344	FALSE	FALSE	3.26255	FALSE
k__Bacteria; p__Fusobacteria; c__Fusobacteriia; o__Fusobacteriales; f__Fusobacteriaceae; g__Fusobacterium; s__, 62b2f8b995cc1695ea21eccbaf6bac87	0.571181	-2.06667	FALSE	FALSE	8.69794	FALSE
k__Bacteria; p__Firmicutes; c__Clostridia; o__Clostridiales; f__Ruminococcaceae; g__Butyricicoccus; s__pullicaecorum, 62c336937d9c98f93521f014e1f21a63	0.772102	0.368229	FALSE	FALSE	0.654613	FALSE
k__Bacteria; p__Firmicutes; c__Erysipelotrichi; o__Erysipelotrichales; f__Erysipelotrichaceae; g__[Eubacterium], 62d550b687abb0cd8d17757309c1a287	-0.0403796	1.28125	FALSE	FALSE	1.72415	FALSE
k__Bacteria; p__Firmicutes; c__Clostridia; o__Clostridiales; f__Lachnospiraceae; g__Roseburia, 630432409d4028585bc6ebda8fba676e	-2.8761	-1.4336	FALSE	FALSE	8.81989	FALSE
k__Bacteria; p__Bacteroidetes; c__Bacteroidia; o__Bacteroidales; f__Prevotellaceae; g__Prevotella; s__, 6323a58a61a17c8270d70bf4077b19d8	1.21396	0.582313	FALSE	FALSE	1.64999	FALSE
k__Bacteria; p__Firmicutes; c__Clostridia; o__Clostridiales; f__Ruminococcaceae; g__Oscillospira; s__, 63276cdff1449462d1a5f259e62ef548	-0.927287	0.989724	FALSE	FALSE	4.51316	FALSE
k__Bacteria; p__Bacteroidetes; c__Bacteroidia; o__Bacteroidales; f__Prevotellaceae; g__Prevotella; s__copri, 63331571011d0c5d564b93cf586fd64b	-1.11035	4.30741	FALSE	TRUE	23.4489	TRUE
k__Bacteria; p__Firmicutes; c__Clostridia; o__Clostridiales; f__Ruminococcaceae; g__; s__, 636a9fa5d2469c8e0bfc0ae4a7f539c6	-1.37405	-2.2028	FALSE	FALSE	5.08741	FALSE
k__Bacteria; p__Firmicutes; c__Clostridia; o__Clostridiales, 6375f5267a90b40a313b1e2c37e48dc7	-1.51037	-1.10546	FALSE	FALSE	2.5255	FALSE
k__Bacteria; p__Firmicutes; c__Erysipelotrichi; o__Erysipelotrichales; f__Erysipelotrichaceae; g__Coprobacillus; s__, 63ad55562d909700c6852eb994ad2efd	-1.51759	-0.726056	FALSE	FALSE	2.32658	FALSE
k__Bacteria; p__Firmicutes; c__Clostridia; o__Clostridiales; f__Lachnospiraceae; g__Coprococcus; s__, 63d8e9a325af7493fef548aa059f93a9	-3.73727	-1.03627	FALSE	FALSE	14.0611	FALSE
k__Bacteria; p__Firmicutes; c__Bacilli; o__Bacillales; f__Planococcaceae, 643784952e2d44ed8285fa0bf2883432	-0.0403796	4.61417	FALSE	TRUE	22.1388	TRUE
k__Bacteria; p__Firmicutes; c__Clostridia; o__Clostridiales; f__Ruminococcaceae, 6463e834bb07093fb6f26a6ba7a5ea98	1.1826	0.383402	FALSE	FALSE	1.43532	FALSE
k__Bacteria; p__Proteobacteria; c__Gammaproteobacteria; o__Pseudomonadales; f__Moraxellaceae, 646a0e3c48d1c130872eb65ce84be12c	2.9562	4.30972	FALSE	TRUE	18.5996	FALSE
k__Bacteria; p__Bacteroidetes; c__Bacteroidia; o__Bacteroidales; f__Prevotellaceae; g__Prevotella; s__, 648bd52ed947e67be036f9a384dfab35	-2.04372	-2.51978	FALSE	FALSE	6.35361	FALSE
k__Bacteria; p__Bacteroidetes; c__Bacteroidia; o__Bacteroidales; f__RF16; g__; s__, 64a0e56f700eb9a0f3af6b07af741b30	1.66503	2.51748	FALSE	TRUE	8.36861	TRUE
k__Bacteria; p__Firmicutes; c__Clostridia; o__Clostridiales; f__Ruminococcaceae; g__Ruminococcus; s__, 64d85e815ca8de05b4f5f00abf5709d2	-1.62585	-2.02538	FALSE	FALSE	4.24833	FALSE
k__Bacteria; p__Firmicutes; c__Clostridia; o__Clostridiales; f__Ruminococcaceae; g__; s__, 64f3a773c250e16004e1546f7a504082	1.1124	0.894663	FALSE	FALSE	1.65233	FALSE
k__Bacteria; p__Firmicutes; c__Clostridia; o__Clostridiales; f__Christensenellaceae; g__; s__, 64fb0a2ec3f11465773e1ea3df5774f3	-0.0403796	0.657398	FALSE	FALSE	0.468253	FALSE
k__Bacteria; p__Firmicutes; c__Clostridia; o__Clostridiales; f__Lachnospiraceae; g__; s__, 64ff3f9ca1516ad2d1394d667c5fe0e2	1.59234	0.704957	TRUE	TRUE	2.54954	TRUE
k__Bacteria; p__Bacteroidetes; c__Bacteroidia; o__Bacteroidales; f__Prevotellaceae; g__Prevotella; s__, 6529ead08c5e62536e7bf97a08b70a95	1.57692	0.34021	FALSE	FALSE	7.46469	FALSE
k__Bacteria; p__Firmicutes; c__Bacilli; o__Lactobacillales; f__Lactobacillaceae; g__Lactobacillus; s__, 6537e8fb8f816d602d490e12c1e2ea7c	-1.41185	-0.548019	FALSE	FALSE	2.21768	FALSE
k__Bacteria; p__Tenericutes; c__Mollicutes; o__RF39; f__; g__; s__, 655f45c1cc3b40ed4b044d179e33451e	-0.0403796	1.54712	FALSE	FALSE	2.80098	FALSE
k__Bacteria; p__Firmicutes; c__Clostridia; o__Clostridiales; f__Dehalobacteriaceae; g__Dehalobacterium; s__, 6577ba5aff4cc5f9c0d8bf0eae63b170	-0.817628	-0.314198	FALSE	FALSE	0.774204	FALSE
k__Bacteria; p__Proteobacteria; c__Betaproteobacteria; o__Tremblayales; f__; g__; s__, 65a6a8188563412c9333dcceacf8e6c3	0.353445	2.2889	TRUE	TRUE	5.62632	TRUE
k__Bacteria; p__Firmicutes; c__Bacilli; o__Lactobacillales; f__Enterococcaceae; g__Enterococcus; s__, 661bd0518aeeb6d03b83848d9d9e647b	-0.677794	1.37973	TRUE	FALSE	4.28035	TRUE
k__Bacteria; p__Firmicutes; c__Clostridia; o__Clostridiales; f__Lachnospiraceae; g__Coprococcus; s__, 6630583dd78eb092ece5e17515eb301d	0.717471	0.863759	FALSE	FALSE	1.06745	FALSE
k__Bacteria; p__Firmicutes; c__Bacilli; o__Bacillales; f__Planococcaceae, 66bc7894ed30572252cca91c2c354644	-0.291403	-0.289764	FALSE	FALSE	0.126306	FALSE
k__Bacteria; p__Actinobacteria; c__Actinobacteria; o__Actinomycetales; f__Corynebacteriaceae; g__Corynebacterium; s__, 67061bf2887ea44ff051895481bc7d5c	1.49969	0.708938	FALSE	FALSE	2.53838	FALSE
k__Bacteria; p__Firmicutes; c__Clostridia; o__Clostridiales; f__Ruminococcaceae; g__; s__, 6733a0a6cf60656eef01b8ed8660f0e4	0.846903	0.967962	FALSE	FALSE	1.44551	FALSE
k__Bacteria; p__Firmicutes; c__Clostridia; o__Clostridiales; f__Lachnospiraceae, 675d47d0e00ce464efcc06550c8d986f	0.954896	0.122133	FALSE	FALSE	1.03512	FALSE
k__Bacteria; p__Firmicutes; c__Clostridia; o__Clostridiales; f__Ruminococcaceae; g__Ruminococcus; s__, 6784194e0095981dc288b34872a77515	-0.397932	0.142071	FALSE	FALSE	0.230441	FALSE
k__Bacteria; p__Proteobacteria; c__Gammaproteobacteria; o__Pseudomonadales; f__Moraxellaceae, 678f90265375a71072774a6b3125fa49	-2.41974	-2.94721	FALSE	FALSE	8.81231	FALSE
k__Bacteria; p__Firmicutes; c__Clostridia; o__Clostridiales; f__Ruminococcaceae; g__Butyricicoccus; s__pullicaecorum, 67c45e791da5366613e58624dcce1e35	-3.09119	-3.44756	TRUE	TRUE	11.8974	TRUE
k__Bacteria; p__Proteobacteria; c__Gammaproteobacteria; o__Pasteurellales; f__Pasteurellaceae; g__Haemophilus; s__parasuis, 67c4d1f8ebd2ddc28288989009c80ad1	12.0449	-0.347573	TRUE	FALSE	161.254	TRUE
k__Bacteria; p__Firmicutes; c__Clostridia; o__Clostridiales; f__Lachnospiraceae; g__Lachnospira; s__, 67f829a35cc2c2bb5edfd16988d27b3d	-1.49837	0.152961	FALSE	FALSE	2.67989	FALSE
k__Bacteria; p__Verrucomicrobia; c__Verruco-5; o__WCHB1-41; f__RFP12; g__; s__, 6879c17e085eea1348cb5d52208ebe7e	-0.20051	-0.841517	FALSE	FALSE	0.932347	FALSE
k__Bacteria; p__Proteobacteria; c__Gammaproteobacteria; o__Pasteurellales; f__Pasteurellaceae; g__Mannheimia; s__, 68b3d1610b51899f4cdcf5b33865273e	-2.99096	1.2841	FALSE	FALSE	15.6176	FALSE
k__Bacteria; p__Proteobacteria; c__Betaproteobacteria; o__Burkholderiales; f__Alcaligenaceae; g__Oligella; s__, 68b40918e37be4e9b458a4196977d3b3	-1.49837	-0.869653	FALSE	FALSE	2.25103	FALSE
k__Bacteria; p__Bacteroidetes; c__Bacteroidia; o__Bacteroidales; f__S24-7; g__; s__, 68d8f83463dc38902cdf2efc4c36f3e0	1.00427	2.61885	FALSE	FALSE	8.84796	FALSE
k__Bacteria; p__Firmicutes; c__Clostridia; o__Clostridiales; f__; g__; s__, 68ea888540ae4e3253e8424367766547	1.02918	0.563614	FALSE	FALSE	1.23367	FALSE
k__Bacteria; p__Bacteroidetes; c__Bacteroidia; o__Bacteroidales; f__Prevotellaceae; g__Prevotella; s__, 690591df404bb8e588f88026132f12bf	-1.26974	0.141202	TRUE	FALSE	2.17674	TRUE
k__Bacteria; p__Firmicutes; c__Clostridia; o__Clostridiales; f__Ruminococcaceae; g__Ruminococcus; s__, 6906d498e44f6d93c0b0762725aab73a	0.391018	0.880392	FALSE	FALSE	0.792246	FALSE
k__Bacteria; p__Bacteroidetes; c__Bacteroidia; o__Bacteroidales; f__Prevotellaceae; g__Prevotella; s__, 69285d4e337f732e12dd332f090cfe8f	-1.42483	0.349074	FALSE	FALSE	3.66126	FALSE
k__Bacteria; p__Firmicutes; c__Clostridia; o__Clostridiales; f__Lachnospiraceae; g__; s__, 695fd753fda6ed43cce7f5f678c42873	-1.38146	-0.585744	FALSE	FALSE	2.11626	FALSE
k__Bacteria; p__Bacteroidetes; c__Bacteroidia; o__Bacteroidales; f__Prevotellaceae; g__Prevotella; s__, 6976dc832231dc37de15be98cfea2690	-1.82037	-2.40692	FALSE	FALSE	5.80028	FALSE
k__Bacteria; p__Firmicutes; c__Clostridia; o__Clostridiales; f__; g__; s__, 697ae76b6f3df25330e10a21237b8125	-0.0403796	2.09049	FALSE	TRUE	4.62933	TRUE
k__Bacteria; p__Firmicutes; c__Erysipelotrichi; o__Erysipelotrichales; f__Erysipelotrichaceae; g__RFN20; s__, 698d38758625d7e602a5ee88f61156ba	1.1778	-1.24493	TRUE	FALSE	5.22275	TRUE
k__Bacteria; p__Proteobacteria; c__Epsilonproteobacteria; o__Campylobacterales; f__Campylobacteraceae; g__Arcobacter; s__cryaerophilus, 6992b528009fd2baa2eef62903872b9a	-0.0403796	1.15336	FALSE	FALSE	1.44235	FALSE
k__Bacteria; p__Firmicutes; c__Clostridia; o__Clostridiales; f__; g__; s__, 69b0e57d94055e3f2d21315340cee920	1.60312	-1.08371	FALSE	FALSE	4.64055	FALSE
k__Bacteria; p__Firmicutes; c__Clostridia; o__Clostridiales; f__Ruminococcaceae; g__Ruminococcus; s__callidus, 6a2de0bc35b04b0637d35531666cb3f5	1.88182	-1.08371	FALSE	FALSE	5.59146	FALSE
k__Bacteria; p__Firmicutes; c__Clostridia; o__Clostridiales; f__Lachnospiraceae; g__Roseburia; s__faecis, 6a49550f228e3ecf9b4bf5fb53513433	-3.20778	-1.86697	TRUE	TRUE	10.4725	TRUE
k__Bacteria; p__Firmicutes; c__Bacilli; o__Lactobacillales; f__Lactobacillaceae; g__Lactobacillus; s__agilis, 6a5787da4c811e358249ba31ebc4f83e	-0.0403796	1.65356	FALSE	TRUE	2.94596	TRUE
k__Bacteria; p__Bacteroidetes; c__Bacteroidia; o__Bacteroidales; f__[Paraprevotellaceae]; g__[Prevotella]; s__, 6a6a4ea8a5fbcf2901166d8365023d7e	-2.01774	-2.50075	FALSE	FALSE	6.25774	FALSE
k__Bacteria; p__Firmicutes; c__Clostridia; o__Clostridiales; f__Ruminococcaceae; g__Ruminococcus; s__, 6aa4c0b37ee93fd425e700d2b302b49b	0.935104	0.132534	FALSE	FALSE	0.876805	FALSE
k__Bacteria; p__Firmicutes; c__Clostridia; o__Clostridiales; f__Ruminococcaceae; g__; s__, 6ae3e72b074c4be8105a2c21f89cb766	-1.5139	-0.0653194	FALSE	FALSE	2.62524	FALSE
k__Bacteria; p__Firmicutes; c__Clostridia; o__Clostridiales; f__Lachnospiraceae; g__; s__, 6b59a492cba9a872b448effd1688546e	-1.09403	0.0198133	FALSE	FALSE	2.70168	FALSE
k__Bacteria; p__Proteobacteria; c__Gammaproteobacteria; o__Enterobacteriales; f__Enterobacteriaceae, 6bda4da31623798dee28022c3cf56ef6	3.06004	-1.08371	TRUE	FALSE	12.7101	TRUE
k__Bacteria; p__Bacteroidetes; c__Bacteroidia; o__Bacteroidales; f__Prevotellaceae; g__Prevotella; s__, 6c1046a5434342dc444e1e8b4acdd20b	0.893098	-2.51662	TRUE	FALSE	14.5587	TRUE
k__Bacteria; p__Bacteroidetes; c__Bacteroidia; o__Bacteroidales; f__Prevotellaceae; g__Prevotella; s__, 6c10b1b20177c6a5bf3392b6bb58d104	0.208942	-0.386401	FALSE	FALSE	0.293143	FALSE
k__Bacteria; p__Firmicutes; c__Clostridia; o__Clostridiales; f__; g__; s__, 6c2f3f4d355d22aad82cb3d9bfbe793b	1.20299	0.063427	FALSE	FALSE	1.47086	FALSE
k__Bacteria; p__Firmicutes; c__Clostridia; o__Clostridiales; f__Ruminococcaceae; g__Oscillospira; s__, 6c2fe4aef3dde7e78c95017645795e84	-0.829868	1.46796	FALSE	FALSE	7.09775	FALSE
k__Bacteria; p__Bacteroidetes; c__Bacteroidia; o__Bacteroidales; f__[Paraprevotellaceae]; g__[Prevotella]; s__, 6ca380a89c7d251e0ea29c2041772523	4.49405	-1.08371	TRUE	FALSE	24.0688	TRUE
k__Bacteria; p__Firmicutes; c__Clostridia; o__Clostridiales; f__Veillonellaceae; g__Anaerovibrio; s__, 6cc9fc058c1da0393e637079fdd54dba	-0.980442	4.04233	FALSE	FALSE	19.733	FALSE
k__Bacteria; p__Bacteroidetes; c__Bacteroidia; o__Bacteroidales; f__Prevotellaceae; g__Prevotella; s__, 6cf398988099b4558da316f2bf3eda9e	2.01482	-1.08371	FALSE	FALSE	6.69819	FALSE
k__Bacteria; p__Proteobacteria; c__Gammaproteobacteria; o__Pseudomonadales; f__Moraxellaceae; g__Acinetobacter; s__, 6cf5c611f5033ec1b3c96fc9143cfb68	-0.0403796	1.50821	FALSE	FALSE	2.50007	FALSE
k__Bacteria; p__Firmicutes; c__Clostridia; o__Clostridiales; f__Ruminococcaceae; g__; s__, 6d04f146c0204348f1e2836b5cf5f4c6	-1.51759	0.480307	FALSE	FALSE	3.17849	FALSE
k__Bacteria; p__Proteobacteria; c__Gammaproteobacteria; o__Pasteurellales; f__Pasteurellaceae; g__Pasteurella, 6d0a842273291c1078e3c1fa5d629067	1.16118	-2.17529	TRUE	FALSE	16.9292	TRUE
k__Bacteria; p__Firmicutes; c__Clostridia; o__Clostridiales; f__Peptostreptococcaceae; g__; s__, 6d1901f64fd20467e3b3c30539003212	1.59727	2.66013	FALSE	FALSE	7.26034	FALSE
k__Bacteria; p__Firmicutes; c__Clostridia; o__Clostridiales; f__Veillonellaceae; g__Mitsuokella, 6dc2f0bddfddb16a1af1279aab875962	-1.42073	0.36175	FALSE	FALSE	2.30683	FALSE
k__Bacteria; p__Firmicutes; c__Clostridia; o__Clostridiales; f__Ruminococcaceae; g__Ruminococcus; s__, 6dfe5af2ead54a5fcf5e30604fec00f8	-2.58431	-3.11773	FALSE	FALSE	15.7699	FALSE
k__Bacteria; p__Firmicutes; c__Erysipelotrichi; o__Erysipelotrichales; f__Erysipelotrichaceae; g__RFN20; s__, 6e08adc22f6ec81f40b28502c6503dd5	2.09375	-1.08371	FALSE	FALSE	8.41389	FALSE
k__Bacteria; p__Firmicutes; c__Bacilli; o__Lactobacillales; f__Streptococcaceae; g__Streptococcus; s__, 6e58b085d9e3bdbad0d9b13d25376f73	0.928489	0.562607	FALSE	FALSE	0.913291	FALSE
k__Bacteria; p__Firmicutes; c__Clostridia; o__Clostridiales; f__Ruminococcaceae; g__; s__, 6e8668416e8e6c4ccada8f6ac5bd62b3	2.12846	0.250126	FALSE	FALSE	4.56624	FALSE
k__Bacteria; p__Firmicutes; c__Clostridia; o__Clostridiales; f__Lachnospiraceae; g__; s__, 6ee9e6771e438dcdfbbbb4094c40edb8	2.7305	1.01075	TRUE	FALSE	8.0698	TRUE
k__Bacteria; p__Firmicutes; c__Clostridia; o__Clostridiales; f__Ruminococcaceae; g__Oscillospira; s__, 6f0fcfdb5b784fd8a7a34913a39b5b82	-0.15851	-1.41238	FALSE	FALSE	3.2685	FALSE
k__Bacteria; p__Bacteroidetes; c__Flavobacteriia; o__Flavobacteriales; f__[Weeksellaceae]; g__Riemerella; s__, 6f2fae2a5012ce7cd9416ad588bbad9f	-0.0403796	1.16711	FALSE	FALSE	1.40485	FALSE
k__Bacteria; p__Firmicutes; c__Clostridia; o__Clostridiales; f__Ruminococcaceae; g__; s__, 6f36387304eedab694e4a6b7b8421388	-1.45079	-0.984088	FALSE	FALSE	2.1225	FALSE
k__Bacteria; p__Firmicutes; c__Clostridia; o__Clostridiales; f__Christensenellaceae; g__; s__, 6f5b84b5c861cf5e206e7a3f9677797b	-1.41419	-0.415109	FALSE	FALSE	2.24088	FALSE
k__Bacteria; p__Bacteroidetes; c__Bacteroidia; o__Bacteroidales; f__; g__; s__, 6f5ce802ad8b39fa993e104b41e1672a	0.246597	-2.27144	FALSE	FALSE	5.77771	FALSE
k__Bacteria; p__Cyanobacteria; c__4C0d-2; o__YS2; f__; g__; s__, 6f5fbd84d8935650f6938e454b5a3a94	-0.0403796	0.780399	FALSE	FALSE	0.646515	FALSE
k__Bacteria; p__Firmicutes; c__Clostridia; o__Clostridiales; f__Ruminococcaceae; g__Ruminococcus; s__flavefaciens, 6f6260e093325ad7153efdb6b1b132a8	-0.0490211	-1.61531	FALSE	FALSE	3.76562	FALSE
k__Bacteria; p__Bacteroidetes; c__Flavobacteriia; o__Flavobacteriales; f__[Weeksellaceae]; g__Bergeyella; s__zoohelcum, 6f665fe1b78b20400d5b5e40b5ba50c6	1.66972	-0.423971	FALSE	FALSE	4.99563	FALSE
k__Bacteria; p__Bacteroidetes; c__Bacteroidia; o__Bacteroidales; f__Bacteroidaceae; g__Bacteroides; s__, 6f79a3c9c65ea3479c5dc3ccaf396580	1.5762	0.575388	TRUE	FALSE	2.52017	TRUE
k__Bacteria; p__Bacteroidetes; c__Bacteroidia; o__Bacteroidales; f__Prevotellaceae; g__Prevotella; s__stercorea, 6fb8bbaa2d66cc6d158c9c1fe0bb0097	-0.921576	-0.674197	FALSE	FALSE	0.88423	FALSE
k__Bacteria; p__Firmicutes; c__Clostridia; o__Clostridiales; f__Ruminococcaceae; g__; s__, 6ff0dcd60aed5ad670d3a33f88f47b14	0.334049	-1.33847	FALSE	FALSE	4.16459	FALSE
k__Bacteria; p__Firmicutes; c__Clostridia; o__Clostridiales; f__Lachnospiraceae; g__; s__, 701a3b717e15f0c22b17a989e3fd807a	-0.200865	1.74502	FALSE	FALSE	7.23848	FALSE
k__Bacteria; p__Firmicutes; c__Clostridia; o__Clostridiales; f__Christensenellaceae; g__; s__, 7031e251e8fcbbef9b0d850ae63fdb0b	0.578793	0.104372	TRUE	TRUE	0.362815	TRUE
k__Bacteria; p__Deferribacteres; c__Deferribacteres; o__Deferribacterales; f__Deferribacteraceae; g__Mucispirillum; s__schaedleri, 7033cc3394525d65bbeabf29e2e171f1	-2.16683	-2.69344	FALSE	FALSE	7.27766	FALSE
k__Bacteria; p__Firmicutes; c__Clostridia; o__Clostridiales; f__Lachnospiraceae; g__Roseburia; s__faecis, 7044a9aa31243fa2cad78d9d09eea4a0	0.939147	0.763081	FALSE	FALSE	1.36857	FALSE
k__Bacteria; p__Bacteroidetes; c__Bacteroidia; o__Bacteroidales; f__Prevotellaceae; g__Prevotella; s__, 7056226fd795226abfb9e68aa07dee34	-1.96748	-0.890241	FALSE	FALSE	4.05288	FALSE
k__Bacteria; p__Firmicutes; c__Clostridia; o__Clostridiales; f__; g__; s__, 705b94f81bb36a4536d0c47e54890590	-0.888801	-0.045729	FALSE	FALSE	1.16291	FALSE
k__Bacteria; p__Firmicutes; c__Clostridia; o__Clostridiales; f__Veillonellaceae; g__Mitsuokella; s__, 70603e70837c627448ef53fe96bf332d	-1.43892	-1.40462	TRUE	TRUE	2.55716	TRUE
k__Bacteria; p__Firmicutes; c__Clostridia; o__Clostridiales; f__Lachnospiraceae; g__; s__, 707940842caa2afe60491008e04a8173	-0.762605	1.86024	FALSE	FALSE	5.59707	FALSE
k__Bacteria; p__Firmicutes; c__Clostridia; o__Clostridiales; f__Clostridiaceae; g__Clostridium; s__neonatale, 70b82b465e14d473d0fd8dc30ff62ebf	-0.826093	-0.265318	FALSE	FALSE	0.835207	FALSE
k__Bacteria; p__Bacteroidetes; c__Bacteroidia; o__Bacteroidales; f__Bacteroidaceae; g__Bacteroides; s__uniformis, 70d55baf78e9ac4d0babeac5dcbae5c2	0.935104	0.49327	FALSE	FALSE	0.972759	FALSE
k__Bacteria; p__Firmicutes; c__Clostridia; o__Clostridiales; f__Lachnospiraceae; g__Shuttleworthia; s__, 70da3d534cce4ac8fe385455846c5665	1.19713	1.16702	FALSE	FALSE	2.43083	FALSE
k__Bacteria; p__Proteobacteria; c__Betaproteobacteria; o__Burkholderiales; f__Alcaligenaceae; g__Sutterella; s__, 70e1cac6c2162fc9a8f3340a192d9a65	0.878935	1.60113	FALSE	FALSE	3.03792	FALSE
k__Bacteria; p__Bacteroidetes; c__Bacteroidia; o__Bacteroidales; f__Prevotellaceae; g__Prevotella; s__, 70e2d7b71995c2ff5be2ad947b531994	2.87346	-1.08371	TRUE	FALSE	10.7902	TRUE
k__Bacteria; p__Bacteroidetes; c__Bacteroidia; o__Bacteroidales; f__Prevotellaceae; g__Prevotella; s__, 70faef9674049629c2af03e423b1cd8f	-0.869234	-0.0808651	FALSE	FALSE	1.16766	FALSE
k__Bacteria; p__Firmicutes; c__Clostridia; o__Clostridiales; f__; g__; s__, 70fc31ea420a5e436f9d854a0f6337ff	3.01788	0.532805	TRUE	FALSE	9.19545	TRUE
k__Bacteria; p__Firmicutes; c__Bacilli; o__Bacillales; f__Planococcaceae, 7138119931d5f20a93900a80172ddd89	-3.36111	7.95643	FALSE	TRUE	152.661	TRUE
k__Bacteria; p__Spirochaetes; c__Spirochaetes; o__Spirochaetales; f__Spirochaetaceae; g__Treponema; s__, 715307a4c189cc65e99a57c0726bd987	-0.701362	-0.242953	FALSE	FALSE	0.54439	FALSE
k__Bacteria; p__Bacteroidetes; c__Bacteroidia; o__Bacteroidales; f__Prevotellaceae; g__Prevotella; s__, 717d2cf82b680e59639c78a2117ecbab	-0.451503	0.121416	FALSE	FALSE	0.254552	FALSE
k__Bacteria; p__Firmicutes; c__Clostridia; o__Clostridiales; f__Ruminococcaceae, 718ba04951157936c286ac4557df1f34	-0.145801	-0.939943	FALSE	FALSE	0.934443	FALSE
k__Bacteria; p__Firmicutes; c__Clostridia; o__Clostridiales; f__Ruminococcaceae; g__Ruminococcus; s__bromii, 71d5a4ad2a9248a5f73f0d570eb7339f	-3.32071	-1.34141	TRUE	FALSE	12.2857	TRUE
k__Bacteria; p__Proteobacteria; c__Gammaproteobacteria; o__Pseudomonadales; f__Moraxellaceae, 71d65c7b0d1a45c367dd3cf0b1542be3	-0.0403796	1.07302	FALSE	FALSE	1.24853	FALSE
k__Bacteria; p__Proteobacteria; c__Gammaproteobacteria; o__Xanthomonadales; f__Xanthomonadaceae; g__Ignatzschineria; s__, 71e01e2489abb54ebc7ef1d291e9be78	-1.49435	0.811715	FALSE	FALSE	4.55601	FALSE
k__Bacteria; p__Firmicutes; c__Clostridia; o__Clostridiales; f__[Tissierellaceae]; g__; s__, 72157344ecdef30f86f6e64f550ff841	-0.0403796	1.38399	FALSE	FALSE	1.99773	FALSE
k__Bacteria; p__Firmicutes; c__Clostridia; o__Clostridiales; f__Ruminococcaceae; g__Ruminococcus; s__, 721724ea852161b0be0c5ed15ab1c4b3	0.890905	1.20456	FALSE	FALSE	2.07916	FALSE
k__Bacteria; p__Firmicutes; c__Clostridia; o__Clostridiales; f__Ruminococcaceae; g__Butyricicoccus; s__pullicaecorum, 7243c4e6dc5bd6dd17e09f56d02a4380	-1.11923	-0.457952	FALSE	FALSE	1.51005	FALSE
k__Bacteria; p__Bacteroidetes; c__Bacteroidia; o__Bacteroidales; f__; g__; s__, 7262d6831161abaf68aef9d721489e53	1.85128	-1.08371	FALSE	FALSE	5.83031	FALSE
k__Bacteria; p__Firmicutes; c__Clostridia; o__Clostridiales; f__Veillonellaceae; g__Dialister; s__, 727253876e70f6f635727e33c414a199	-2.29507	-2.732	FALSE	FALSE	7.4649	FALSE
k__Bacteria; p__Firmicutes; c__Clostridia; o__Clostridiales, 7273e6e8aa6719554d6b5933b1ee6f56	-0.19406	0.907629	FALSE	TRUE	1.31694	TRUE
k__Bacteria; p__Proteobacteria; c__Betaproteobacteria; o__Neisseriales; f__Neisseriaceae; g__Neisseria; s__shayeganii, 728ba2b78569954d72086c144b5acd82	1.15088	0.0465304	FALSE	FALSE	1.36474	FALSE
k__Bacteria; p__Firmicutes; c__Clostridia; o__Clostridiales; f__Peptostreptococcaceae; g__Peptostreptococcus; s__, 72a110617e83bcbb94ee9800177c8a1b	-1.03433	1.68163	FALSE	FALSE	8.92448	FALSE
k__Bacteria; p__Bacteroidetes; c__Bacteroidia; o__Bacteroidales; f__Prevotellaceae; g__Prevotella; s__, 72ba14589040256cf3eb4f8d2318afee	-0.0403796	12.4484	FALSE	TRUE	214.955	TRUE
k__Bacteria; p__Bacteroidetes; c__Bacteroidia; o__Bacteroidales; f__Prevotellaceae; g__Prevotella; s__, 72c10249df86f8d05c0b85f743e90cd7	-1.08744	-0.76784	FALSE	FALSE	1.18849	FALSE
k__Bacteria; p__Firmicutes; c__Clostridia; o__Clostridiales; f__Ruminococcaceae; g__Faecalibacterium; s__prausnitzii, 734dcd020504800d8042434e28b57298	1.14147	1.76249	FALSE	FALSE	4.52461	FALSE
k__Bacteria; p__Proteobacteria; c__Gammaproteobacteria; o__Pseudomonadales; f__Moraxellaceae; g__Moraxella; s__, 735c6dbf34642734ec56c8c1d7f97fcf	-0.777305	0.686226	FALSE	TRUE	1.95925	TRUE
k__Bacteria; p__Firmicutes; c__Clostridia; o__Clostridiales; f__Ruminococcaceae; g__Ruminococcus; s__bromii, 7377953af80a6ba470f1285153fe06a2	-1.47598	1.39811	FALSE	TRUE	8.69885	TRUE
k__Bacteria; p__Bacteroidetes; c__Bacteroidia; o__Bacteroidales; f__Bacteroidaceae; g__Bacteroides; s__, 738286a3659ea647a5ad7dabaedd1082	1.20523	0.181762	FALSE	FALSE	1.46155	FALSE
k__Bacteria; p__Spirochaetes; c__Spirochaetes; o__Spirochaetales; f__Spirochaetaceae; g__Treponema; s__, 7382fd3072d38f82f602212100accf82	-0.122807	-1.6325	FALSE	FALSE	4.26219	FALSE
k__Bacteria; p__Firmicutes; c__Clostridia; o__Clostridiales; f__Lachnospiraceae; g__Coprococcus; s__, 739c82aa303144ddc1c0590e8ed6de0f	0.0472259	-0.847482	FALSE	FALSE	0.841247	FALSE
k__Bacteria; p__Bacteroidetes; c__Bacteroidia; o__Bacteroidales; f__Prevotellaceae; g__Prevotella; s__, 73c27fb72086256ffb86ef79747dd542	-1.69456	-2.11034	FALSE	FALSE	4.5658	FALSE
k__Bacteria; p__Bacteroidetes; c__Bacteroidia; o__Bacteroidales; f__Prevotellaceae; g__Prevotella; s__, 73d36e7a0c7d16896ccd84d24c1c6aaf	0.257658	0.353316	FALSE	FALSE	0.147739	FALSE
k__Bacteria; p__Firmicutes; c__Clostridia; o__Clostridiales; f__Ruminococcaceae; g__; s__, 7451bd049f3440009afa6ced39fd8ef7	0.674711	0.91963	FALSE	FALSE	0.906758	FALSE
k__Bacteria; p__Bacteroidetes; c__Bacteroidia; o__Bacteroidales; f__Prevotellaceae; g__Prevotella; s__copri, 746413bdfc04f773540225116e4276a9	2.00713	2.72402	FALSE	FALSE	7.5593	FALSE
k__Bacteria; p__Bacteroidetes; c__Bacteroidia; o__Bacteroidales; f__Prevotellaceae; g__Prevotella; s__stercorea, 747b827c247c2fe404705bd3655f4518	0.0851811	0.926494	FALSE	FALSE	0.928012	FALSE
k__Bacteria; p__Firmicutes; c__Erysipelotrichi; o__Erysipelotrichales; f__Erysipelotrichaceae; g__L7A_E11; s__, 7482b71d43cf688b6bddb59519042247	-1.05555	-0.434299	FALSE	FALSE	1.16655	FALSE
k__Bacteria; p__Firmicutes; c__Clostridia; o__Clostridiales; f__Lachnospiraceae; g__Coprococcus; s__, 74ae169152bbab7c5b10dce74dfea426	-0.190052	2.18791	FALSE	FALSE	8.4954	FALSE
k__Bacteria; p__Firmicutes; c__Clostridia; o__Clostridiales; f__Veillonellaceae; g__; s__, 74bd76736137552278df6f4cece5ad38	-2.04773	1.84555	FALSE	TRUE	20.0522	TRUE
k__Bacteria; p__Firmicutes; c__Erysipelotrichi; o__Erysipelotrichales; f__Erysipelotrichaceae; g__RFN20; s__, 74d92ab9e105c5a1a95c862d62b41028	-0.727306	-0.419647	FALSE	FALSE	0.529095	FALSE
k__Bacteria; p__Firmicutes; c__Clostridia; o__Clostridiales; f__; g__; s__, 74dc6fb45e3f724b663b15e3d0e5709c	1.08391	-0.808007	FALSE	FALSE	3.8691	FALSE
k__Bacteria; p__Firmicutes; c__Clostridia; o__Clostridiales; f__Lachnospiraceae; g__; s__, 74e12a8659e93cbea164cd49ae404d9d	-1.18965	2.43711	FALSE	FALSE	9.18367	FALSE
k__Bacteria; p__Bacteroidetes; c__Bacteroidia; o__Bacteroidales; f__Porphyromonadaceae; g__Paludibacter; s__, 750a8d38abb1bf6c31decba32c0f820c	0.155216	0.29094	FALSE	FALSE	0.0856834	FALSE
k__Bacteria; p__Bacteroidetes; c__Bacteroidia; o__Bacteroidales; f__[Paraprevotellaceae]; g__; s__, 750a8d5901b9c71ea1a8b43fa3da094d	-0.394121	0.859666	FALSE	FALSE	1.46065	FALSE
k__Bacteria; p__Firmicutes; c__Clostridia; o__Clostridiales; f__Ruminococcaceae; g__; s__, 75279bf7c9e0de11598d0e73c39da9a8	2.55035	-0.232443	TRUE	FALSE	9.82023	TRUE
k__Bacteria; p__Bacteroidetes; c__Flavobacteriia; o__Flavobacteriales; f__[Weeksellaceae], 7561716f20fb65bb8d6d637a5fbb5d65	-0.0403796	1.59108	FALSE	FALSE	2.59095	FALSE
k__Bacteria; p__Firmicutes; c__Clostridia; o__Clostridiales; f__Ruminococcaceae; g__Ruminococcus; s__, 75657e4ab7111c78b3d17019aa7b5f84	-1.81686	-1.95339	FALSE	FALSE	4.36812	FALSE
k__Bacteria; p__Firmicutes; c__Clostridia; o__Clostridiales; f__; g__; s__, 75904bce27e881e84a473d3e94c21248	-0.0403796	1.10139	FALSE	FALSE	1.30868	FALSE
k__Bacteria; p__Firmicutes; c__Clostridia; o__Clostridiales; f__Clostridiaceae; g__Clostridium; s__, 75f0e4647b8899c490d39730f429d51e	0.0956108	-1.44066	FALSE	FALSE	3.22839	FALSE
k__Bacteria; p__Firmicutes; c__Clostridia; o__Clostridiales; f__Ruminococcaceae, 75fa634a847fc53eb2fbc6339bbce068	-2.22605	-2.61005	FALSE	FALSE	6.84572	FALSE
k__Bacteria; p__Bacteroidetes; c__Bacteroidia; o__Bacteroidales; f__Prevotellaceae; g__Prevotella; s__copri, 7612fe691636456594422a6efe91da1d	-0.973465	0.563462	FALSE	FALSE	2.86316	FALSE
k__Bacteria; p__Firmicutes; c__Clostridia; o__Clostridiales; f__; g__; s__, 7629f64a27c02e6ac06054202734290f	-1.51279	2.26307	FALSE	TRUE	11.132	TRUE
k__Bacteria; p__Firmicutes; c__Clostridia; o__Clostridiales; f__Ruminococcaceae, 762c20336116b7b3237d0c9ecadb8759	-0.428877	2.64337	FALSE	FALSE	12.9328	FALSE
k__Bacteria; p__Firmicutes; c__Clostridia; o__Clostridiales; f__; g__; s__, 764c88850abba38b69e92213dc67b045	-1.45564	0.304051	FALSE	TRUE	3.52659	TRUE
k__Bacteria; p__Bacteroidetes; c__Bacteroidia; o__Bacteroidales; f__Prevotellaceae; g__Prevotella; s__, 7651a00d76a4ce9630de177e24649dfd	0.346866	-0.018675	FALSE	FALSE	0.142078	FALSE
k__Bacteria; p__Firmicutes; c__Clostridia; o__Clostridiales; f__; g__; s__, 7667a60eab3e25f80a917d79b1e8ac42	-0.177737	2.38872	FALSE	TRUE	9.01531	TRUE
k__Bacteria; p__Firmicutes; c__Clostridia; o__Clostridiales; f__Christensenellaceae; g__; s__, 76956813f81951d23e62a56d9784b791	1.1826	1.19771	FALSE	FALSE	2.41362	FALSE
k__Bacteria; p__Bacteroidetes; c__Bacteroidia; o__Bacteroidales; f__Prevotellaceae; g__Prevotella; s__stercorea, 76af491cbb05086a7c2bf7f45582c627	-2.27155	1.9153	FALSE	TRUE	23.252	TRUE
k__Bacteria; p__Bacteroidetes; c__Bacteroidia; o__Bacteroidales; f__Prevotellaceae; g__Prevotella; s__, 76e60e3d3d44578ec12c6b0b64f311e8	1.22441	0.411724	FALSE	FALSE	1.50149	FALSE
k__Bacteria; p__Bacteroidetes; c__Bacteroidia; o__Bacteroidales; f__[Paraprevotellaceae]; g__CF231; s__, 770259d4c5903626276bc706ba2783d2	-1.15283	0.162731	FALSE	TRUE	2.36445	TRUE
k__Bacteria; p__Spirochaetes; c__Spirochaetes; o__Sphaerochaetales; f__Sphaerochaetaceae; g__Sphaerochaeta; s__, 777c5f12629cb8a0205aacb027dc1c0e	0.939134	-0.713569	FALSE	FALSE	1.82584	FALSE
k__Bacteria; p__Firmicutes; c__Clostridia; o__Clostridiales; f__Lachnospiraceae; g__; s__, 777dafa3e5bad680cc5a2c1418e8b728	-0.880976	-1.57539	FALSE	FALSE	2.48218	FALSE
k__Bacteria; p__Firmicutes; c__Erysipelotrichi; o__Erysipelotrichales; f__Erysipelotrichaceae; g__[Eubacterium]; s__biforme, 7793e6c94c77f08fae41afe3b01f1f9d	0.048982	1.42599	FALSE	FALSE	3.30873	FALSE
k__Bacteria; p__Bacteroidetes; c__Bacteroidia; o__Bacteroidales; f__[Paraprevotellaceae]; g__CF231; s__, 77b001c941361ac9b5bb73576d574acc	-0.0665596	-0.424407	FALSE	FALSE	0.248872	FALSE
k__Bacteria; p__Proteobacteria; c__Betaproteobacteria; o__Burkholderiales; f__Alcaligenaceae; g__Sutterella; s__, 77b2e2c378f42d8c299942b6062f5379	-0.29294	-2.14275	FALSE	FALSE	5.97167	FALSE
k__Bacteria; p__Firmicutes; c__Clostridia; o__Clostridiales; f__Lachnospiraceae; g__; s__, 77ba3627b047009a21d28777fa669e73	15.2712	-1.08371	TRUE	FALSE	364.478	TRUE
k__Bacteria; p__Firmicutes; c__Clostridia; o__Clostridiales; f__Veillonellaceae; g__Veillonella; s__, 77df771887e0bf824e3cdcd2f6774506	3.02086	-1.08371	TRUE	FALSE	12.3513	TRUE
k__Bacteria; p__Bacteroidetes; c__Bacteroidia; o__Bacteroidales; f__Bacteroidaceae; g__Bacteroides; s__, 780b4e35dc025aa19d83805e9937b3e4	0.819073	0.485262	FALSE	FALSE	0.834983	FALSE
k__Bacteria; p__Actinobacteria; c__Coriobacteriia; o__Coriobacteriales; f__Coriobacteriaceae; g__; s__, 781430c159ecc011923a6d1e212e1a96	-1.05943	-0.694452	FALSE	FALSE	1.12692	FALSE
k__Bacteria; p__Bacteroidetes; c__Bacteroidia; o__Bacteroidales; f__Prevotellaceae; g__Prevotella; s__, 78427780299d7f33235401e2d6ada9bc	-0.0403796	1.64168	FALSE	FALSE	2.91946	FALSE
k__Bacteria; p__Firmicutes; c__Clostridia; o__Clostridiales; f__Ruminococcaceae; g__Oscillospira; s__, 78646be6988549c4fcefc4b0f7b9d652	-0.921584	-0.537862	FALSE	FALSE	0.898626	FALSE
k__Bacteria; p__Bacteroidetes; c__Bacteroidia; o__Bacteroidales; f__Bacteroidaceae; g__Bacteroides; s__, 7864e3a414e90da7c3c6da53e1c66964	1.67083	-1.08371	FALSE	FALSE	5.00239	FALSE
k__Bacteria; p__Tenericutes; c__Mollicutes; o__RF39; f__; g__; s__, 7899276bb80fa3652458fb6dafd9cf51	1.01384	1.37224	FALSE	FALSE	2.52013	FALSE
k__Bacteria; p__Cyanobacteria; c__4C0d-2; o__YS2; f__; g__; s__, 78aa84401b4e6cda91f765e6fe48d3b5	2.07286	-1.08371	FALSE	FALSE	6.65068	FALSE
k__Bacteria; p__Bacteroidetes; c__Flavobacteriia; o__Flavobacteriales; f__Flavobacteriaceae; g__; s__, 78c004fbb72e53bd80051934fe81dcf1	-0.0403796	0.540626	FALSE	FALSE	0.367551	FALSE
k__Bacteria; p__Firmicutes; c__Clostridia; o__Clostridiales; f__Ruminococcaceae; g__; s__, 78d4fcb2c4ec8249ad136095684bf5a5	0.113789	-0.127026	FALSE	FALSE	0.0639616	FALSE
k__Bacteria; p__Bacteroidetes; c__Flavobacteriia; o__Flavobacteriales; f__[Weeksellaceae]; g__Wautersiella; s__, 7907399639f9ea182626d299fe9005b0	-0.263434	0.691358	FALSE	FALSE	1.06228	FALSE
k__Bacteria; p__Firmicutes; c__Clostridia; o__Clostridiales; f__Ruminococcaceae; g__; s__, 799233599c228d9e99e3f2d9f266622a	1.1885	0.0250368	FALSE	FALSE	1.51451	FALSE
k__Bacteria; p__Bacteroidetes; c__Bacteroidia; o__Bacteroidales; f__Prevotellaceae; g__Prevotella; s__copri, 7995a612a6216f9f54f123fad99d4148	-0.0403796	1.46864	FALSE	FALSE	2.26973	FALSE
k__Bacteria; p__Bacteroidetes; c__Bacteroidia; o__Bacteroidales; f__Prevotellaceae; g__Prevotella; s__, 79bfcbf5e21b9bbe40c4163773aa7aaf	-0.0403796	14.3965	FALSE	TRUE	300.739	TRUE
k__Bacteria; p__Bacteroidetes; c__Bacteroidia; o__Bacteroidales; f__S24-7; g__; s__, 79c6a68e573f0b121a31b75e5b93ad6f	1.37657	-0.927825	TRUE	FALSE	3.77893	TRUE
k__Bacteria; p__Bacteroidetes; c__Bacteroidia; o__Bacteroidales; f__Prevotellaceae; g__Prevotella; s__, 79de95ae31d516b470110d2c71499f86	2.58162	-1.08371	TRUE	FALSE	9.0734	TRUE
k__Bacteria; p__Firmicutes; c__Clostridia; o__Clostridiales; f__Lachnospiraceae; g__; s__, 7a3dbe41cc9c1d3f4f796ad9374289f8	-0.291126	-1.58327	FALSE	FALSE	3.59792	FALSE
k__Bacteria; p__Firmicutes; c__Clostridia; o__Clostridiales; f__Lachnospiraceae; g__; s__, 7a4b03d408be56f063ae11449f3044a0	-0.647141	3.43223	TRUE	FALSE	24.1623	TRUE
k__Bacteria; p__Bacteroidetes; c__Bacteroidia; o__Bacteroidales; f__Prevotellaceae; g__Prevotella; s__, 7a6b3d1f5673de5721cbc2540997dc06	-0.374638	-2.60084	TRUE	TRUE	9.84423	TRUE
k__Bacteria; p__Bacteroidetes; c__Bacteroidia; o__Bacteroidales; f__[Paraprevotellaceae]; g__[Prevotella]; s__, 7a73afb76df7ba93fc629dd6c63548d3	-2.32072	-2.80138	FALSE	FALSE	7.85892	FALSE
k__Bacteria; p__Bacteroidetes; c__Bacteroidia; o__Bacteroidales; f__[Paraprevotellaceae]; g__CF231; s__, 7a828662d659867f24b3522f0e47b751	0.0809632	2.11934	FALSE	FALSE	7.8884	FALSE
k__Bacteria; p__Firmicutes; c__Erysipelotrichi; o__Erysipelotrichales; f__Erysipelotrichaceae; g__RFN20; s__, 7aa8c8f13b0b61893bbed4e4418f596b	2.12429	-1.08371	FALSE	FALSE	8.15132	FALSE
k__Bacteria; p__Firmicutes; c__Clostridia; o__Clostridiales; f__Veillonellaceae; g__Mitsuokella; s__, 7b2ddec6728e5c519a259162672e3549	-2.88872	0.598649	TRUE	FALSE	18.8795	TRUE
k__Bacteria; p__Actinobacteria; c__Actinobacteria; o__Actinomycetales; f__Corynebacteriaceae; g__Corynebacterium; s__, 7b6cf08b6602525d23e012b949495429	2.33302	-1.08371	TRUE	FALSE	8.02025	TRUE
k__Bacteria; p__Firmicutes; c__Clostridia; o__Clostridiales; f__Lachnospiraceae; g__Roseburia, 7b6d335d29fb8edf989ba7d03a848d84	-2.66376	1.61481	FALSE	FALSE	20.0305	FALSE
k__Bacteria; p__Bacteroidetes; c__Bacteroidia; o__Bacteroidales; f__S24-7; g__; s__, 7b89dee04a54ebb35450b7ca81ab24a6	0.487243	1.47707	FALSE	FALSE	2.38204	FALSE
k__Bacteria; p__Firmicutes; c__Clostridia; o__Clostridiales; f__; g__; s__, 7b9cafe60e45bfc1f84712279045bdc0	1.1885	0.221479	FALSE	FALSE	1.41254	FALSE
k__Bacteria; p__Firmicutes; c__Clostridia; o__Clostridiales; f__Clostridiaceae; g__SMB53; s__, 7c000b80a305810f5059307fd31aaed3	-0.167196	-1.83517	FALSE	FALSE	4.5481	FALSE
k__Bacteria; p__Proteobacteria; c__Betaproteobacteria; o__Neisseriales; f__Neisseriaceae; g__; s__, 7c109579b9b434a961d4c33eded1a511	1.19518	-1.08371	FALSE	FALSE	3.5259	FALSE
k__Bacteria; p__Bacteroidetes; c__Bacteroidia; o__Bacteroidales; f__Bacteroidaceae; g__Bacteroides; s__coprosuis, 7c72f393723cb5a088ca016d1966af1b	0.834075	1.77631	TRUE	TRUE	3.15629	TRUE
k__Bacteria; p__Firmicutes; c__Bacilli; o__Lactobacillales; f__Streptococcaceae; g__Streptococcus; s__, 7c7de726e4504e1b0f890d17617d1d6f	-1.12372	-0.329262	FALSE	FALSE	1.52625	FALSE
k__Bacteria; p__Planctomycetes; c__Planctomycetia; o__Pirellulales; f__Pirellulaceae; g__; s__, 7ca0d38e85e797d681a43360c4e1879f	0.99321	0.563837	TRUE	TRUE	0.986566	TRUE
k__Bacteria; p__Bacteroidetes; c__Bacteroidia; o__Bacteroidales; f__Prevotellaceae; g__Prevotella; s__, 7cb7e6cb34f5b0b1d72fdaa3b6a40e42	-0.0403796	1.39068	FALSE	FALSE	2.0577	FALSE
k__Bacteria; p__Bacteroidetes; c__Bacteroidia; o__Bacteroidales; f__Prevotellaceae; g__Prevotella; s__, 7cbe6d777dd782c44781a9c9ddc2e565	-2.12542	-1.31525	FALSE	FALSE	4.62518	FALSE
k__Bacteria; p__Bacteroidetes; c__Bacteroidia; o__Bacteroidales; f__Prevotellaceae; g__Prevotella; s__, 7d09a6109c78bc481bc849821101aba0	-1.45317	-0.437818	FALSE	FALSE	2.26224	FALSE
k__Bacteria; p__Tenericutes; c__Mollicutes; o__RF39; f__; g__; s__, 7d179b7c516cc8124b410fca988af0a4	-1.89967	-2.49711	FALSE	FALSE	6.2682	FALSE
k__Bacteria; p__Firmicutes; c__Erysipelotrichi; o__Erysipelotrichales; f__Erysipelotrichaceae; g__RFN20; s__, 7d2e6b54cad00181705b147954fa1722	0.787735	0.656512	FALSE	FALSE	0.935687	FALSE
k__Bacteria; p__Firmicutes; c__Clostridia; o__Clostridiales; f__; g__; s__, 7d3c2fc798add680f99effb6fd15f05a	1.65866	-1.96901	TRUE	FALSE	12.3597	TRUE
k__Bacteria; p__Firmicutes; c__Clostridia; o__Clostridiales; f__Ruminococcaceae; g__Oscillospira; s__, 7d43ad53fe1a83f4d2253fa38df8ffbf	-2.43036	4.12802	FALSE	FALSE	24.9393	TRUE
k__Bacteria; p__Tenericutes; c__Mollicutes; o__RF39; f__; g__; s__, 7d6040f7592e5bba32ed29c77d04fb80	1.32404	-1.08371	FALSE	FALSE	4.04977	FALSE
k__Bacteria; p__Firmicutes; c__Clostridia; o__Clostridiales; f__; g__; s__, 7d66f6c0ba5b1129442173bf2bd417dc	-1.66526	-0.965995	FALSE	FALSE	2.87608	FALSE
k__Bacteria; p__Proteobacteria; c__Deltaproteobacteria; o__Desulfovibrionales; f__Desulfovibrionaceae; g__; s__, 7d6a34a605774e2138c4241a5f93f106	-0.439394	-0.629067	FALSE	FALSE	0.399169	FALSE
k__Bacteria; p__Firmicutes; c__Clostridia; o__Clostridiales; f__Lachnospiraceae, 7d6c70e5d29f1a44e1e360045b8ed447	-2.32961	-2.80413	FALSE	FALSE	7.87162	FALSE
k__Bacteria; p__Firmicutes; c__Clostridia; o__Clostridiales; f__; g__; s__, 7e05aa54defd55c483a06975550aff6f	0.503111	-0.25578	FALSE	FALSE	0.434879	FALSE
k__Bacteria; p__Firmicutes; c__Clostridia; o__Clostridiales; f__Ruminococcaceae; g__Ruminococcus; s__flavefaciens, 7e0b8c5589aafd9e93e93d46ec0b0a41	1.21871	0.530786	FALSE	FALSE	1.63308	FALSE
k__Bacteria; p__Firmicutes; c__Clostridia; o__Clostridiales; f__[Mogibacteriaceae]; g__; s__, 7e0dc7a39abb7ce322830e0431ba43a0	-0.0403796	0.936663	FALSE	FALSE	0.954603	FALSE
k__Bacteria; p__Cyanobacteria; c__4C0d-2; o__YS2; f__; g__; s__, 7e363c38389a57ea9603280a878a0ca6	0.720576	-0.463718	FALSE	FALSE	1.48017	FALSE
k__Bacteria; p__Proteobacteria; c__Betaproteobacteria; o__Burkholderiales; f__Comamonadaceae; g__Delftia; s__, 7e537c12b9af4d0e06d9c229f25d2176	-0.399106	0.862468	FALSE	FALSE	3.19826	FALSE
k__Bacteria; p__Firmicutes; c__Clostridia; o__Clostridiales; f__Veillonellaceae; g__Phascolarctobacterium; s__, 7e79f6e1b23ff87bc1ec2eab71b8f306	-0.0403796	2.72225	FALSE	TRUE	7.68473	TRUE
k__Bacteria; p__Firmicutes; c__Clostridia; o__Clostridiales; f__Lachnospiraceae; g__; s__, 7ec92c7d6a034472332c40a84fe00b39	1.04303	3.16287	TRUE	TRUE	10.6179	TRUE
k__Bacteria; p__Firmicutes; c__Bacilli; o__Lactobacillales; f__Streptococcaceae; g__Streptococcus; s__, 7eda57845432f183974d91c5a8de829d	1.20523	0.510206	FALSE	FALSE	1.59761	FALSE
k__Bacteria; p__Bacteroidetes; c__Bacteroidia; o__Bacteroidales; f__Prevotellaceae; g__Prevotella; s__copri, 7efb52a723e6a328cbbdb309013f3b1b	2.05893	-1.08371	FALSE	FALSE	6.30661	FALSE
k__Bacteria; p__Actinobacteria; c__Coriobacteriia; o__Coriobacteriales; f__Coriobacteriaceae; g__; s__, 7f066d7d0344e49459a3a0e023105987	0.828247	1.70282	FALSE	FALSE	3.31604	FALSE
k__Bacteria; p__Bacteroidetes; c__Bacteroidia; o__Bacteroidales; f__Bacteroidaceae; g__Bacteroides; s__coprophilus, 7f68f70c5468ddee03181b0004bceaca	3.04085	1.36172	TRUE	FALSE	10.3407	TRUE
k__Bacteria; p__Firmicutes; c__Erysipelotrichi; o__Erysipelotrichales; f__Erysipelotrichaceae; g__RFN20; s__, 7f6ed4e3cb6e596c32fbeafeaa24a60d	-1.31177	-0.639675	FALSE	FALSE	1.93985	FALSE
k__Bacteria; p__Firmicutes; c__Clostridia; o__Clostridiales; f__[Tissierellaceae]; g__Anaerococcus; s__, 7faa88dad7819e06efbe2b29eb7c53a0	0.429582	0.594986	TRUE	TRUE	0.380632	TRUE
k__Bacteria; p__Proteobacteria; c__Gammaproteobacteria; o__Pseudomonadales; f__Moraxellaceae; g__Moraxella; s__, 7fab701ecba15cab4a959b0cecb5bf92	-1.55448	0.0855336	TRUE	FALSE	2.62386	TRUE
k__Bacteria; p__Firmicutes; c__Clostridia; o__Clostridiales; f__Christensenellaceae; g__; s__, 7fd6a8fd06f07f444172e3789e19d84a	-0.891388	-0.437132	TRUE	FALSE	0.795153	TRUE
k__Bacteria; p__Firmicutes; c__Clostridia; o__Clostridiales; f__Lachnospiraceae; g__; s__, 8063ded95790c2de864284a8acb904ca	-0.0403796	1.22684	FALSE	FALSE	1.62325	FALSE
k__Bacteria; p__Firmicutes; c__Bacilli; o__Lactobacillales; f__Aerococcaceae; g__Aerococcus; s__, 8090924f0881a9e124d37ec8fb0e9fe8	-0.449747	-2.26849	FALSE	FALSE	7.22498	FALSE
k__Bacteria; p__Firmicutes; c__Clostridia; o__Clostridiales; f__Clostridiaceae; g__Clostridium, 80a4e37619d6463fe9c4bb7e6e430a72	-0.659681	0.407458	FALSE	FALSE	1.33054	FALSE
k__Bacteria; p__Firmicutes; c__Clostridia; o__Clostridiales; f__Ruminococcaceae; g__Faecalibacterium; s__prausnitzii, 80c3a5fe68825d1c462d469aad9d30cd	-0.0232345	-0.0491533	FALSE	FALSE	0.00242082	FALSE
k__Bacteria; p__Firmicutes; c__Clostridia; o__Clostridiales; f__Ruminococcaceae; g__Ruminococcus; s__, 80cbf1f9eb4415a3da87bb7a1fa0d6ef	0.959114	0.52834	FALSE	FALSE	1.02904	FALSE
k__Bacteria; p__Firmicutes; c__Clostridia; o__Clostridiales; f__Ruminococcaceae; g__Gemmiger; s__formicilis, 80d12814000745008c3610e6b9ed333f	0.938333	1.74306	FALSE	FALSE	3.70513	FALSE
k__Bacteria; p__Firmicutes; c__Clostridia; o__Clostridiales; f__Ruminococcaceae; g__Ruminococcus; s__, 80d7f84af1b692dce962d2494faa3c99	1.79544	0.999463	FALSE	FALSE	3.91975	FALSE
k__Bacteria; p__Bacteroidetes; c__Bacteroidia; o__Bacteroidales; f__[Paraprevotellaceae]; g__[Prevotella]; s__, 80e5f4b6b355bd09c0e5c947b0db5e92	-1.87113	0.234368	FALSE	FALSE	4.60975	FALSE
k__Bacteria; p__Bacteroidetes; c__Flavobacteriia; o__Flavobacteriales; f__[Weeksellaceae]; g__Bergeyella; s__zoohelcum, 80edf12b4134f63c7a0da9bb00eea017	1.02376	0.159755	FALSE	FALSE	1.05908	FALSE
k__Bacteria; p__Proteobacteria; c__Epsilonproteobacteria; o__Campylobacterales; f__Campylobacteraceae; g__Campylobacter; s__, 810791460924dd1a52bc1cb509038ce7	-0.844117	-0.853616	FALSE	FALSE	0.976508	FALSE
k__Bacteria; p__Bacteroidetes; c__Bacteroidia; o__Bacteroidales; f__Prevotellaceae; g__Prevotella; s__copri, 810e842522acdfbd854daa85cb87d469	0.291276	0.0584268	FALSE	TRUE	0.0881535	TRUE
k__Bacteria; p__Tenericutes; c__Mollicutes; o__RF39; f__; g__; s__, 813b59543805fce8b8c44ff323b8e5e2	1.19326	0.0588875	FALSE	FALSE	1.44774	FALSE
k__Bacteria; p__Proteobacteria; c__Gammaproteobacteria; o__Pasteurellales; f__Pasteurellaceae; g__Haemophilus; s__parasuis, 81420bfa8947629f10098fa7d8d89b5e	0.537569	-1.66824	FALSE	FALSE	5.35026	FALSE
k__Bacteria; p__Firmicutes; c__Bacilli; o__Bacillales; f__Staphylococcaceae; g__Jeotgalicoccus; s__psychrophilus, 8146deefacadef2055916d06c19a3abd	0.0596211	1.74141	FALSE	TRUE	3.33363	TRUE
k__Bacteria; p__Proteobacteria; c__Gammaproteobacteria; o__Pseudomonadales; f__Moraxellaceae; g__Moraxella; s__, 815f740f18dd2a4c128040c641dbf386	1.15301	-0.355169	FALSE	FALSE	1.84457	FALSE
k__Bacteria; p__Firmicutes; c__Clostridia; o__Clostridiales; f__Ruminococcaceae; g__; s__, 81b2ef535a9f374f2020483130a8b1af	0.146879	-1.08704	FALSE	FALSE	2.90847	FALSE
k__Bacteria; p__Firmicutes; c__Clostridia; o__Clostridiales; f__Ruminococcaceae; g__; s__, 81d3a3941664ad10d9f65321412ebfff	0.122192	-0.0641037	FALSE	FALSE	0.0357027	FALSE
k__Bacteria; p__Firmicutes; c__Clostridia; o__Clostridiales; f__Veillonellaceae; g__Acidaminococcus; s__, 8284307e96518bb9da337c37ca7bb7d6	-2.0302	-0.390174	FALSE	FALSE	6.42671	FALSE
k__Bacteria; p__Firmicutes; c__Clostridia; o__Clostridiales; f__Clostridiaceae; g__SMB53; s__, 829de7c323cb842430c091eba10ad1a2	-0.274051	0.447512	FALSE	TRUE	0.620892	TRUE
k__Bacteria; p__Firmicutes; c__Clostridia; o__Clostridiales; f__Veillonellaceae; g__Veillonella; s__parvula, 82bc85a7fc7a0dd97c58867e1fdc62fe	-0.0403796	0.92908	FALSE	FALSE	0.948822	FALSE
k__Bacteria; p__Firmicutes; c__Erysipelotrichi; o__Erysipelotrichales; f__Erysipelotrichaceae; g__Bulleidia; s__p-1630-c5, 82e5115a8f1ead595da52c79fe587645	-0.474167	0.447718	FALSE	FALSE	0.471513	FALSE
k__Bacteria; p__Firmicutes; c__Clostridia; o__Clostridiales; f__Ruminococcaceae, 83512a9211fd8e17080e74055ee9b254	-0.222128	0.15621	FALSE	FALSE	0.113893	FALSE
k__Bacteria; p__Firmicutes; c__Clostridia; o__Clostridiales; f__Ruminococcaceae; g__; s__, 83cccd31a54f6ff4bb3ebbfb1106efa1	1.20523	0.0689025	FALSE	FALSE	1.47934	FALSE
k__Bacteria; p__Bacteroidetes; c__Bacteroidia; o__Bacteroidales; f__; g__; s__, 83d078178ff41ad2d6f92f97cd03f643	-1.46655	-0.3307	FALSE	FALSE	2.37571	FALSE
k__Bacteria; p__Firmicutes; c__Clostridia; o__Clostridiales; f__; g__; s__, 83ffcab91120041487637dcc4e4551a4	-0.0218156	-1.44489	FALSE	FALSE	3.64614	FALSE
k__Bacteria; p__Actinobacteria; c__Coriobacteriia; o__Coriobacteriales; f__Coriobacteriaceae; g__; s__, 84aca100d06f8b292dc1addb3b76d71d	1.41232	1.78034	FALSE	FALSE	3.53846	FALSE
k__Bacteria; p__Verrucomicrobia; c__Opitutae; o__[Cerasicoccales]; f__[Cerasicoccaceae]; g__; s__, 84aca3b394714a085cb158fac4f2d35b	0.786748	0.250126	FALSE	FALSE	0.622153	FALSE
k__Bacteria; p__Firmicutes; c__Clostridia; o__Clostridiales; f__Ruminococcaceae, 84ef3df6e411274d958de7c38db5f9bb	1.20873	0.77482	FALSE	FALSE	1.85928	FALSE
k__Bacteria; p__Proteobacteria; c__Gammaproteobacteria; o__Pseudomonadales; f__Moraxellaceae, 85041293e33383e0986809c4af455535	-1.79195	0.112148	FALSE	FALSE	4.98984	FALSE
k__Bacteria; p__Firmicutes; c__Clostridia; o__Clostridiales; f__Ruminococcaceae; g__Ruminococcus; s__, 8559619c4071a03a22c519e984c2ad54	-1.87567	-2.45871	FALSE	FALSE	6.05853	FALSE
k__Bacteria; p__Bacteroidetes; c__Bacteroidia; o__Bacteroidales; f__Porphyromonadaceae; g__Porphyromonas; s__, 8562451184ea96fb46d3ef7b892701df	1.69699	0.766571	FALSE	FALSE	3.35905	FALSE
k__Bacteria; p__Cyanobacteria; c__4C0d-2; o__YS2; f__; g__; s__, 858d2a40fb53bafe098c0bb320102c2b	-3.78172	-0.0552178	TRUE	FALSE	27.6116	TRUE
k__Bacteria; p__Firmicutes; c__Clostridia; o__Clostridiales; f__Clostridiaceae; g__; s__, 858f0eeb57288e17fd9fe6ffc21d1c46	-0.17552	1.31644	FALSE	TRUE	2.57876	TRUE
k__Bacteria; p__Firmicutes; c__Clostridia; o__Clostridiales; f__Ruminococcaceae; g__Oscillospira; s__, 85e5f4133e5ea47da3e24828bdf463f5	-0.0403796	1.13765	FALSE	FALSE	1.419	FALSE
k__Bacteria; p__Actinobacteria; c__Actinobacteria; o__Bifidobacteriales; f__Bifidobacteriaceae; g__; s__, 85fcb01175f384f70cd330e4e6543fbc	0.540739	-2.28105	FALSE	FALSE	6.06188	FALSE
k__Bacteria; p__Firmicutes; c__Erysipelotrichi; o__Erysipelotrichales; f__Erysipelotrichaceae, 8642205ca2f82827f4adbae89438fa54	-4.4771	-3.73858	TRUE	TRUE	25.5411	TRUE
k__Bacteria; p__Bacteroidetes; c__Bacteroidia; o__Bacteroidales; f__Prevotellaceae; g__Prevotella; s__, 86657c6e671d60dc10b1c45a1001f6bd	-1.42073	0.940099	FALSE	TRUE	3.35114	TRUE
k__Bacteria; p__Proteobacteria; c__Gammaproteobacteria; o__Xanthomonadales; f__Xanthomonadaceae; g__Stenotrophomonas; s__, 86892b48f1290a2879e1dc8250f9c8c5	-1.53462	-2.00914	FALSE	FALSE	4.1361	FALSE
k__Bacteria; p__Bacteroidetes; c__Bacteroidia; o__Bacteroidales; f__Prevotellaceae; g__Prevotella; s__copri, 86a9c22068d73343c3ab3a680d11008f	-0.904087	0.620541	FALSE	FALSE	3.578	FALSE
k__Bacteria; p__Firmicutes; c__Clostridia; o__Clostridiales; f__Dehalobacteriaceae; g__; s__, 86c798eca098e9cccb04f346f981f1c5	-0.0240816	-0.168575	FALSE	FALSE	0.0290424	FALSE
k__Bacteria; p__Firmicutes; c__Clostridia; o__Clostridiales, 86f4b84702a22bbe1474eaf5c25c677c	0.847185	-0.334207	FALSE	FALSE	1.08962	FALSE
k__Bacteria; p__Firmicutes; c__Clostridia; o__Clostridiales; f__Lachnospiraceae; g__Oribacterium; s__, 8710b751261b8ed2d39b94b5d4c89617	-0.204557	-0.1273	FALSE	FALSE	0.0422828	FALSE
k__Bacteria; p__Spirochaetes; c__Spirochaetes; o__Spirochaetales; f__Spirochaetaceae; g__Treponema; s__, 87874a8719ec86e0f01de7ca862a3113	-2.8089	-0.0906592	FALSE	FALSE	8.68782	FALSE
k__Bacteria; p__Bacteroidetes; c__Bacteroidia; o__Bacteroidales; f__S24-7; g__; s__, 878e27d4bde48175c1dc69139b5d75bf	-0.684849	1.82248	FALSE	FALSE	4.79351	FALSE
k__Bacteria; p__Tenericutes; c__Mollicutes; o__RF39; f__; g__; s__, 879608082520f8b29b72ee15dfc20c2d	-0.683372	-1.61847	FALSE	FALSE	3.70724	FALSE
k__Bacteria; p__Firmicutes; c__Clostridia; o__Clostridiales; f__Ruminococcaceae; g__Ruminococcus; s__, 8853e57b7055b08ab191e95a94a286ff	-1.25494	-2.61008	TRUE	TRUE	6.81287	TRUE
k__Bacteria; p__Firmicutes; c__Clostridia; o__Clostridiales; f__Peptostreptococcaceae; g__; s__, 888fba9f2214d28155e89e7bdbee45a6	-1.40749	-0.268106	FALSE	FALSE	2.38625	FALSE
k__Bacteria; p__Firmicutes; c__Clostridia; o__Clostridiales; f__Ruminococcaceae; g__; s__, 88abda5bca3c1f1aca64299ecdbe9648	-1.27499	-2.66338	TRUE	TRUE	7.88747	TRUE
k__Bacteria; p__Actinobacteria; c__Actinobacteria; o__Actinomycetales; f__Dermabacteraceae; g__Brachybacterium; s__, 88accbc36e540433e7a6425753704841	-0.0403796	1.97593	FALSE	TRUE	4.09061	TRUE
k__Bacteria; p__Spirochaetes; c__Spirochaetes; o__Spirochaetales; f__Spirochaetaceae; g__Treponema; s__, 88b833f821809e5c937d45a9a1dbea4a	-1.24156	-2.39002	FALSE	FALSE	7.1602	FALSE
k__Bacteria; p__Proteobacteria; c__Alphaproteobacteria; o__Rickettsiales; f__; g__; s__, 88c1e58c4f8b4115c14624dfac4b958b	-0.0403796	2.51693	FALSE	TRUE	6.7099	TRUE
k__Bacteria; p__Tenericutes; c__Mollicutes; o__Anaeroplasmatales; f__Anaeroplasmataceae; g__Anaeroplasma; s__, 88d1bd1399a5d3ab538259e7241557ab	1.22542	0.161866	TRUE	FALSE	2.18115	TRUE
k__Bacteria; p__Firmicutes; c__Clostridia; o__Clostridiales; f__Lachnospiraceae, 88f49606e047da9e11f093955cf01837	1.21231	1.45881	FALSE	FALSE	3.23532	FALSE
k__Bacteria; p__Bacteroidetes; c__Bacteroidia; o__Bacteroidales; f__Prevotellaceae; g__Prevotella; s__, 891a83344cff5843d11e229dc2c2444a	0.599138	-0.604393	FALSE	FALSE	1.1666	FALSE
k__Bacteria; p__Firmicutes; c__Bacilli; o__Lactobacillales; f__Enterococcaceae; g__Enterococcus; s__, 892a20bbdc3ce599dc0c5d9f0866c352	-0.0403796	15.231	FALSE	TRUE	291.932	TRUE
k__Bacteria; p__Firmicutes; c__Clostridia; o__Clostridiales; f__Lachnospiraceae; g__Roseburia; s__, 89363c2e06c04ff69b19ad57fe03f802	-1.39726	-0.260844	FALSE	FALSE	2.38667	FALSE
k__Bacteria; p__Bacteroidetes; c__Bacteroidia; o__Bacteroidales; f__Prevotellaceae; g__Prevotella; s__, 89401507d206bcd04fecbade767afdde	-0.0403796	1.68694	FALSE	FALSE	3.02917	FALSE
k__Bacteria; p__Actinobacteria; c__Coriobacteriia; o__Coriobacteriales; f__Coriobacteriaceae; g__; s__, 8941a2c5be63bca0861511979304d350	-0.264108	-0.956247	FALSE	FALSE	1.1499	FALSE
k__Bacteria; p__Proteobacteria; c__Betaproteobacteria; o__Burkholderiales; f__Alcaligenaceae; g__Bordetella; s__holmesii, 896bf8a61d53105cea762f7d7f4cb32b	2.15479	5.65082	TRUE	TRUE	35.3672	TRUE
k__Bacteria; p__Proteobacteria; c__Gammaproteobacteria; o__Pasteurellales; f__Pasteurellaceae, 897efa3fe32d8df0c36fe058eb1a1f25	1.76932	-1.08371	FALSE	FALSE	5.37649	FALSE
k__Bacteria; p__Firmicutes; c__Clostridia; o__Clostridiales; f__Ruminococcaceae; g__Faecalibacterium; s__prausnitzii, 8986b119a51f13f0242b2097d8aa2cbc	-0.0403796	1.65439	FALSE	FALSE	2.91318	FALSE
k__Bacteria; p__Firmicutes; c__Clostridia; o__Clostridiales; f__Clostridiaceae; g__Clostridium; s__, 89a449ec5fad6aa425f73d4e73243fa8	-0.0403796	1.62507	FALSE	FALSE	2.95911	FALSE
k__Bacteria; p__Actinobacteria; c__Coriobacteriia; o__Coriobacteriales; f__Coriobacteriaceae; g__Collinsella; s__aerofaciens, 89a8ff5ac3ee1abbc0d2ff53b51c6db0	-0.0403796	1.28731	FALSE	FALSE	1.76049	FALSE
k__Bacteria; p__Bacteroidetes; c__Flavobacteriia; o__Flavobacteriales; f__[Weeksellaceae]; g__Cloacibacterium; s__, 89ad88b91e12fcce5d5790fd77000a57	1.65322	-1.08371	FALSE	FALSE	5.0084	FALSE
k__Bacteria; p__Firmicutes; c__Clostridia; o__Clostridiales; f__Lachnospiraceae; g__; s__, 89c45ca0d1f94704795c45f263bc055f	1.17185	1.28649	FALSE	FALSE	1.65509	FALSE
k__Bacteria; p__Firmicutes; c__Erysipelotrichi; o__Erysipelotrichales; f__Erysipelotrichaceae; g__p-75-a5; s__, 89f8a16e1be89c6690d20bb678e31e14	-1.46724	-1.18529	FALSE	FALSE	2.1752	FALSE
k__Bacteria; p__Firmicutes; c__Clostridia; o__Clostridiales; f__Veillonellaceae; g__Megasphaera; s__, 8a7324e886369b7827bb4fb286695378	-0.745181	-0.378217	FALSE	FALSE	0.557845	FALSE
k__Bacteria; p__Firmicutes; c__Clostridia; o__Clostridiales; f__Lachnospiraceae; g__Clostridium; s__colinum, 8a820e158b325e3b23980d13f3919850	0.791332	0.183502	FALSE	FALSE	0.629881	FALSE
k__Bacteria; p__Firmicutes; c__Clostridia; o__Clostridiales; f__Lachnospiraceae; g__; s__, 8abc0ea89e89439afff363faafb0c26f	-0.0403796	2.69254	FALSE	TRUE	7.83141	TRUE
k__Bacteria; p__Bacteroidetes; c__Bacteroidia; o__Bacteroidales; f__[Paraprevotellaceae]; g__[Prevotella]; s__, 8ac1a9faf6af7c9b06701099b7e602b6	3.03003	2.79743	TRUE	TRUE	15.8919	TRUE
k__Bacteria; p__Actinobacteria; c__Actinobacteria; o__Actinomycetales; f__Corynebacteriaceae; g__Corynebacterium; s__stationis, 8ad892182824f9dfa76b7fc2764deee4	-0.791313	0.0935903	FALSE	FALSE	1.06739	FALSE
k__Bacteria; p__Bacteroidetes; c__[Saprospirae]; o__[Saprospirales]; f__Chitinophagaceae; g__; s__, 8add99d06ccbafabb4265d8b4de11b67	1.21319	1.97776	FALSE	TRUE	5.19729	TRUE
k__Bacteria; p__Proteobacteria; c__Betaproteobacteria; o__Neisseriales; f__Neisseriaceae, 8b503895635a9d0637ad274f68684b5e	-0.0403796	1.21018	FALSE	FALSE	1.52392	FALSE
k__Bacteria; p__Firmicutes; c__Clostridia; o__Clostridiales; f__Veillonellaceae; g__Megasphaera; s__, 8bb07a7b9e645340fb8d2fb82d593ba3	2.9156	-1.08371	TRUE	FALSE	10.8471	TRUE
k__Bacteria; p__Proteobacteria; c__Alphaproteobacteria; o__Sphingomonadales; f__Sphingomonadaceae; g__Sphingomonas, 8bd0baaa9ea72c47687ebd4d1aafa380	0.438023	-1.77973	FALSE	FALSE	6.66273	FALSE
k__Bacteria; p__Firmicutes; c__Erysipelotrichi; o__Erysipelotrichales; f__Erysipelotrichaceae; g__; s__, 8c2c277ea90f2e72aca7a9d4c04ddd81	-0.202036	-2.33244	FALSE	FALSE	8.14503	FALSE
k__Bacteria; p__Firmicutes; c__Clostridia; o__Clostridiales; f__Lachnospiraceae; g__Coprococcus; s__, 8ca36f04cbf2144296e0feb0fd91ea0d	2.36993	-1.08371	TRUE	FALSE	8.01473	TRUE
k__Bacteria; p__Bacteroidetes; c__Bacteroidia; o__Bacteroidales; f__[Paraprevotellaceae]; g__[Prevotella]; s__, 8cb2587747a7d3774abd5a97d9d02ee8	-2.32791	2.10827	FALSE	FALSE	10.3267	FALSE
k__Bacteria; p__Firmicutes; c__Bacilli; o__Lactobacillales; f__Aerococcaceae, 8cdd2060f69ab0f6bfc96f66c5bb97a7	-3.22402	-3.64446	TRUE	TRUE	13.5055	TRUE
k__Bacteria; p__Firmicutes; c__Clostridia; o__Clostridiales; f__Ruminococcaceae, 8ce608de8c2ed3847502cfa516ea575f	-0.0207107	-0.417958	FALSE	FALSE	0.261151	FALSE
k__Bacteria; p__Tenericutes; c__Mollicutes; o__RF39; f__; g__; s__, 8cf971abb2f74705f2763eecda11c41b	-3.17867	-1.25709	TRUE	TRUE	10.3971	TRUE
k__Bacteria; p__Bacteroidetes; c__Bacteroidia; o__Bacteroidales; f__Prevotellaceae; g__Prevotella; s__, 8d14c6b22ede1255ca9053039ff66ec6	1.53302	-0.447891	TRUE	FALSE	3.13312	TRUE
k__Bacteria; p__Firmicutes; c__Bacilli; o__Bacillales; f__Staphylococcaceae; g__Staphylococcus, 8d1571af89b262c319da428cbde485ca	-1.72198	0.0824756	FALSE	FALSE	5.74053	FALSE
k__Bacteria; p__Firmicutes; c__Clostridia; o__Clostridiales; f__Ruminococcaceae; g__Ruminococcus; s__bromii, 8d478879084ed7c88660c8b0c4b24923	-0.370803	0.919932	FALSE	FALSE	3.33443	FALSE
k__Bacteria; p__Firmicutes; c__Clostridia; o__Clostridiales; f__Veillonellaceae; g__Megamonas; s__, 8db968923feef8555ccffdc6a0605a9e	4.46865	3.84525	TRUE	TRUE	32.2957	TRUE
k__Bacteria; p__Firmicutes; c__Clostridia; o__Clostridiales; f__Ruminococcaceae; g__Oscillospira; s__, 8dc998690c208848dc6a884219d1d78b	-1.12028	-0.457435	FALSE	FALSE	1.51979	FALSE
k__Bacteria; p__Firmicutes; c__Bacilli; o__Bacillales; f__Staphylococcaceae; g__Staphylococcus; s__, 8ddd336f35e7b4abcf6f1608b5542ca5	1.1124	0.0588875	FALSE	FALSE	1.27619	FALSE
k__Bacteria; p__Firmicutes; c__Clostridia; o__Clostridiales; f__Clostridiaceae; g__Clostridium; s__, 8e140fe6cc04f120f80874922a2d1600	0.284865	-0.530948	FALSE	FALSE	0.664756	FALSE
k__Bacteria; p__Firmicutes; c__Clostridia; o__Clostridiales; f__Lachnospiraceae; g__Coprococcus; s__, 8e1c530f69c7e1ebb1377b68a5069ce9	-0.0221815	-0.613703	FALSE	FALSE	0.435567	FALSE
k__Bacteria; p__Firmicutes; c__Clostridia; o__Clostridiales; f__Veillonellaceae; g__Anaerovibrio; s__, 8e3c0a4e5239c52bae463167dc104ae0	-1.06076	4.41817	FALSE	TRUE	27.7894	TRUE
k__Bacteria; p__Firmicutes; c__Clostridia; o__Clostridiales; f__Ruminococcaceae; g__Ruminococcus; s__, 8e4cd77244ba6ba33b4facd9962957be	0.013348	1.09568	FALSE	TRUE	1.28342	TRUE
k__Bacteria; p__Bacteroidetes; c__Bacteroidia; o__Bacteroidales; f__Prevotellaceae; g__Prevotella; s__, 8e75f8ddd0e82dea66636797a6b15df7	0.00381475	-1.34532	FALSE	FALSE	3.02196	FALSE
k__Bacteria; p__Bacteroidetes; c__Bacteroidia; o__Bacteroidales; f__Prevotellaceae; g__Prevotella; s__copri, 8eb4e34fd58ab95fa2efab34940c01fa	0.00665541	0.382298	FALSE	TRUE	0.175358	TRUE
k__Bacteria; p__Firmicutes; c__Clostridia; o__Clostridiales; f__Ruminococcaceae; g__Ruminococcus; s__, 8ecca9bf71d93707015a977fb12c104a	0.24984	3.09396	FALSE	FALSE	18.1034	FALSE
k__Bacteria; p__Firmicutes; c__Clostridia; o__Clostridiales; f__Lachnospiraceae, 8ee156aa908e217fb08563842ed04e1e	1.6438	3.03129	TRUE	TRUE	9.55571	TRUE
k__Bacteria; p__Firmicutes; c__Clostridia; o__Clostridiales; f__Veillonellaceae; g__Anaerovibrio; s__, 8eeebed760c2141e9e97be769267f359	0.848016	1.54418	FALSE	FALSE	2.68779	FALSE
k__Bacteria; p__Fusobacteria; c__Fusobacteriia; o__Fusobacteriales; f__Leptotrichiaceae; g__Leptotrichia; s__, 8f2cfbb45fa25f111a7cd1a82d5be0fd	2.41043	-1.08371	TRUE	FALSE	8.64128	TRUE
k__Bacteria; p__Firmicutes; c__Bacilli; o__Lactobacillales; f__Aerococcaceae; g__Facklamia; s__, 8f405f10c6d4770496b2d425e654b835	-0.0403796	0.946287	FALSE	FALSE	0.973142	FALSE
k__Bacteria; p__Firmicutes; c__Clostridia; o__Clostridiales; f__[Mogibacteriaceae]; g__; s__, 8f6cab269b0e9c75fb86b4e1f1046fbd	-0.480805	0.553423	FALSE	FALSE	1.34734	FALSE
k__Bacteria; p__Firmicutes; c__Clostridia; o__Clostridiales; f__Lachnospiraceae; g__Blautia; s__, 8f6e2a91e20994c00566a5ff2b49506e	1.51903	1.8865	FALSE	FALSE	3.90133	FALSE
k__Bacteria; p__Proteobacteria; c__Gammaproteobacteria; o__Pseudomonadales; f__Moraxellaceae; g__Enhydrobacter; s__, 8f72de27ce69d5db6547394caccaa7e0	0.769392	0.42814	FALSE	FALSE	0.635507	FALSE
k__Bacteria; p__Firmicutes; c__Bacilli; o__Lactobacillales; f__Aerococcaceae; g__Aerococcus; s__, 8f9405ea327b0fa74f4270280f692e72	-1.38442	1.48011	FALSE	TRUE	9.18978	TRUE
k__Bacteria; p__Firmicutes; c__Clostridia; o__Clostridiales; f__[Tissierellaceae]; g__; s__, 8fb67cea0e39774628b8fb8e6f094bdf	-0.814295	0.823053	FALSE	TRUE	2.07082	TRUE
k__Bacteria; p__Bacteroidetes; c__Bacteroidia; o__Bacteroidales; f__p-2534-18B5; g__; s__, 8fd0c43185751bb0fe2bb9729d7a9c7f	1.17515	0.259626	FALSE	FALSE	1.38217	FALSE
k__Bacteria; p__Firmicutes; c__Bacilli; o__Lactobacillales; f__Lactobacillaceae; g__Lactobacillus; s__delbrueckii, 8ff4b703b883458daeacfb28a62eb141	1.71919	-1.08371	FALSE	FALSE	5.19293	FALSE
k__Bacteria; p__Bacteroidetes; c__Bacteroidia; o__Bacteroidales; f__Prevotellaceae; g__Prevotella; s__, 8ff51b244ff5f74b3a462e7b55848964	1.4179	0.677332	FALSE	FALSE	2.02266	FALSE
k__Bacteria; p__Cyanobacteria; c__Chloroplast; o__Streptophyta; f__; g__; s__, 9002efc8d0aae0e00570a0ef34a8f2f4	1.67136	-1.08371	FALSE	FALSE	5.08729	FALSE
k__Bacteria; p__Firmicutes; c__Clostridia; o__Clostridiales; f__Clostridiaceae; g__Clostridium; s__colicanis, 903b651d072fb2fc6f959d16905dea34	1.06728	1.68361	FALSE	FALSE	3.62398	FALSE
k__Bacteria; p__Firmicutes; c__Clostridia; o__Clostridiales; f__[Mogibacteriaceae]; g__; s__, 9046ce2c64669e683169550ee94f36d4	0.743585	0.218429	FALSE	FALSE	0.558927	FALSE
k__Bacteria; p__Bacteroidetes; c__Bacteroidia; o__Bacteroidales; f__Prevotellaceae; g__Prevotella; s__, 9081551af6ba9576c4905346cad061ce	-0.677746	2.57131	FALSE	FALSE	8.98418	FALSE
k__Bacteria; p__Firmicutes; c__Clostridia; o__Clostridiales; f__[Mogibacteriaceae]; g__; s__, 909cfa140ec918dad3b6b909079d67a0	0.166414	0.58076	FALSE	FALSE	0.342203	FALSE
k__Bacteria; p__Proteobacteria; c__Alphaproteobacteria; o__Rhizobiales, 90a28b7b116b14d24815c706cbc90172	-0.428335	0.613791	FALSE	FALSE	0.708683	FALSE
k__Bacteria; p__Firmicutes; c__Clostridia; o__Clostridiales; f__Ruminococcaceae; g__Ruminococcus; s__bromii, 90ab874612bdeba06589ef5374d31116	-0.713072	-2.79761	FALSE	FALSE	9.20595	FALSE
k__Bacteria; p__Firmicutes; c__Clostridia; o__Clostridiales; f__Ruminococcaceae; g__; s__, 90f6359fce1809831da33f130028c8e4	-0.926235	-0.559926	FALSE	FALSE	0.870692	FALSE
k__Bacteria; p__Proteobacteria; c__Gammaproteobacteria; o__Enterobacteriales; f__Enterobacteriaceae; g__Gluconacetobacter; s__, 9104c4b42757f253f35768d341c2a32b	-0.0403796	1.23681	FALSE	FALSE	1.67477	FALSE
k__Bacteria; p__Bacteroidetes; c__Bacteroidia; o__Bacteroidales; f__Bacteroidaceae; g__Bacteroides; s__, 91112caed1be7e0aebdf32a2985036c4	1.68377	-1.08371	FALSE	FALSE	5.98162	FALSE
k__Bacteria; p__Bacteroidetes; c__Bacteroidia; o__Bacteroidales; f__S24-7; g__; s__, 911ad53f2eac18603c07c00f17be2dfc	-1.40447	-0.0693796	FALSE	FALSE	3.04056	FALSE
k__Bacteria; p__Proteobacteria; c__Gammaproteobacteria; o__Pasteurellales; f__Pasteurellaceae; g__Haemophilus; s__parasuis, 9157a9a3a09f272572ae1fbacb5e8325	-1.48303	-3.01012	FALSE	FALSE	10.3841	FALSE
k__Bacteria; p__Firmicutes; c__Clostridia; o__Clostridiales; f__Ruminococcaceae, 916b4053fd26e18a6c7fc63635cbe5e8	2.10019	0.50033	FALSE	FALSE	4.43405	FALSE
k__Bacteria; p__Bacteroidetes; c__Bacteroidia; o__Bacteroidales; f__S24-7; g__; s__, 916f8ebe68717eb85fe57c5405a02d92	-2.33537	-2.79043	FALSE	FALSE	7.7879	FALSE
k__Bacteria; p__Bacteroidetes; c__Flavobacteriia; o__Flavobacteriales; f__[Weeksellaceae], 91a0b9d8e3b6c307ab2e26542065faad	-2.40403	0.473862	TRUE	FALSE	11.1765	TRUE
k__Bacteria; p__Firmicutes; c__Clostridia; o__Clostridiales; f__Lachnospiraceae; g__; s__, 91b14559562fa13c040c6f4b03aeedc8	1.15138	-0.792759	FALSE	FALSE	7.46503	FALSE
k__Bacteria; p__Firmicutes; c__Clostridia; o__Clostridiales; f__Lachnospiraceae; g__; s__, 91ef2059145f8fb8b5bcc4454b33b74a	-0.0403796	2.09872	FALSE	TRUE	4.58893	TRUE
k__Bacteria; p__Bacteroidetes; c__Bacteroidia; o__Bacteroidales; f__[Paraprevotellaceae]; g__[Prevotella]; s__, 91f866e297041be5efbf630dff767348	-0.0403796	0.968465	FALSE	FALSE	0.996164	FALSE
k__Bacteria; p__Bacteroidetes; c__Bacteroidia; o__Bacteroidales; f__Prevotellaceae; g__Prevotella; s__stercorea, 91ff4737c66431cf09bf36435cfa4660	1.2305	4.04852	TRUE	TRUE	17.9853	TRUE
k__Bacteria; p__Proteobacteria; c__Gammaproteobacteria; o__Aeromonadales; f__Succinivibrionaceae; g__Succinivibrio; s__, 920a077b51fa752f2ab5f13e1f80b69a	-0.123812	-2.29652	FALSE	FALSE	9.19468	FALSE
k__Bacteria; p__Verrucomicrobia; c__Verruco-5; o__WCHB1-41; f__RFP12; g__; s__, 920ce6558aa9217e6bfade10a5d0b666	-0.0403796	0.897622	FALSE	FALSE	0.950102	FALSE
k__Bacteria; p__Bacteroidetes; c__Bacteroidia; o__Bacteroidales; f__Prevotellaceae; g__Prevotella; s__stercorea, 923e243e7d718f54bd0cd91929618eaa	-0.0403796	1.15626	FALSE	FALSE	1.46149	FALSE
k__Bacteria; p__Tenericutes; c__Mollicutes; o__Mycoplasmatales; f__Mycoplasmataceae; g__Mycoplasma; s__hyorhinis, 92441a50439246d03ce76b23970f5df0	-1.22719	4.38198	FALSE	TRUE	27.3905	TRUE
k__Bacteria; p__Bacteroidetes; c__Bacteroidia; o__Bacteroidales; f__Prevotellaceae; g__Prevotella; s__copri, 927948a3ccf40d7671afc0d5334d3eb6	1.28465	4.17624	FALSE	TRUE	17.9603	FALSE
k__Bacteria; p__Bacteroidetes; c__Bacteroidia; o__Bacteroidales; f__[Paraprevotellaceae]; g__[Prevotella]; s__, 927cc9509cbad0fbe2e574261987a3b9	0.959114	1.47167	FALSE	TRUE	2.78763	TRUE
k__Bacteria; p__Firmicutes; c__Clostridia; o__Clostridiales; f__Lachnospiraceae; g__Roseburia, 92a58ccb062a2ff95c6200e96a0b690c	-3.30538	-5.56089	FALSE	TRUE	32.5317	TRUE
k__Bacteria; p__Bacteroidetes; c__Bacteroidia; o__Bacteroidales; f__S24-7; g__; s__, 92a73dc20beacad6d1442be8e8bd10d8	-0.940782	-0.442687	FALSE	FALSE	0.893088	FALSE
k__Bacteria; p__Firmicutes; c__Clostridia; o__Clostridiales; f__Lachnospiraceae; g__Coprococcus; s__, 931f03dbe23c89cea1c8351476297239	-0.0831926	-0.763954	FALSE	FALSE	0.659207	FALSE
k__Bacteria; p__Firmicutes; c__Bacilli; o__Gemellales; f__Gemellaceae; g__Gemella; s__, 9350aa941f53a0f9b4086deb41e5e65f	0.447014	-2.30438	FALSE	FALSE	6.20308	FALSE
k__Bacteria; p__Firmicutes; c__Clostridia; o__Clostridiales; f__; g__; s__, 935a033ac80499744a4cddc3a2c6cf73	1.70903	-1.08371	FALSE	FALSE	4.99454	FALSE
k__Bacteria; p__Cyanobacteria; c__4C0d-2; o__YS2; f__; g__; s__, 935e3b741b4d34612307242da9dbb99c	-0.0403796	0.995766	FALSE	FALSE	1.04978	FALSE
k__Bacteria; p__Tenericutes; c__Mollicutes; o__RF39; f__; g__; s__, 938b16df6db9cd9f62d285454692a50d	-0.429731	-1.03602	FALSE	FALSE	1.08287	FALSE
k__Bacteria; p__Bacteroidetes; c__Bacteroidia; o__Bacteroidales; f__Prevotellaceae; g__Prevotella; s__, 93a5234f9b55c5eb1ece27bd8dadd163	1.29435	0.171888	TRUE	TRUE	1.77171	TRUE
k__Bacteria; p__Firmicutes; c__Clostridia; o__Clostridiales; f__Lachnospiraceae; g__[Ruminococcus]; s__, 93b58b0ba0d326e9c8d1a81f8672c16a	-0.380236	2.01927	FALSE	FALSE	8.61807	FALSE
k__Bacteria; p__Firmicutes; c__Bacilli; o__Lactobacillales; f__Streptococcaceae; g__Streptococcus; s__, 9430ea55b4cbf3bb18087f2754adfa9f	3.01362	3.26505	FALSE	FALSE	10.84	FALSE
k__Bacteria; p__Firmicutes; c__Clostridia; o__Clostridiales; f__Christensenellaceae; g__; s__, 94379ce9c5c5a1ed5015e14f4a9f869c	-0.0403796	0.713611	FALSE	FALSE	0.56024	FALSE
k__Bacteria; p__Bacteroidetes; c__Bacteroidia; o__Bacteroidales; f__S24-7; g__; s__, 944b03130f3b4809f739f12fcf7532f9	1.02533	0.304407	FALSE	FALSE	1.05464	FALSE
k__Bacteria; p__Firmicutes; c__Bacilli; o__Lactobacillales; f__Aerococcaceae; g__Aerococcus; s__, 945656120b2fd80e8f127d92514c2631	-0.0403796	2.53246	FALSE	TRUE	6.85392	TRUE
k__Bacteria; p__Firmicutes; c__Clostridia; o__Clostridiales; f__Ruminococcaceae; g__; s__, 94b51e4d3cd9c11f4295019c56c54fff	-1.11475	0.748424	FALSE	FALSE	3.06132	FALSE
k__Bacteria; p__Bacteroidetes; c__Bacteroidia; o__Bacteroidales; f__Bacteroidaceae; g__Bacteroides; s__, 94cec0b5b698645324fc97bab8fcc124	0.959114	0.0993113	FALSE	FALSE	0.961518	FALSE
k__Bacteria; p__Proteobacteria; c__Deltaproteobacteria; o__GMD14H09; f__; g__; s__, 94cfd7f694431765652a12ba4a75fe2b	-0.195632	-1.55791	FALSE	FALSE	4.19584	FALSE
k__Bacteria; p__Spirochaetes; c__Spirochaetes; o__Sphaerochaetales; f__Sphaerochaetaceae; g__Sphaerochaeta; s__, 94d9a8a615804e7391e5021f15d90df7	-0.521156	-0.834695	FALSE	FALSE	0.696743	FALSE
k__Bacteria; p__Firmicutes; c__Clostridia; o__Clostridiales; f__Ruminococcaceae, 94fd465cc50b94ddd030b3c3b0d7e826	-0.510694	0.952933	FALSE	FALSE	3.1587	FALSE
k__Bacteria; p__Bacteroidetes; c__Bacteroidia; o__Bacteroidales; f__[Paraprevotellaceae]; g__CF231; s__, 955edd406f4ac16de8cd46dc944c64ea	1.82622	0.496627	FALSE	FALSE	4.03451	FALSE
k__Bacteria; p__Bacteroidetes; c__Bacteroidia; o__Bacteroidales; f__S24-7; g__; s__, 959bc908ad8b3255963be51b7e819bc9	0.604051	1.65678	FALSE	FALSE	2.86519	FALSE
k__Bacteria; p__Firmicutes; c__Clostridia; o__Clostridiales; f__Ruminococcaceae; g__Ruminococcus; s__, 95f737309a7f3a0f2dcdea7628c3d260	-0.213105	1.15453	FALSE	TRUE	2.12675	TRUE
k__Bacteria; p__Tenericutes; c__Mollicutes; o__RF39; f__; g__; s__, 960de93d7451dee0c68e176a54d7ef8d	-0.657661	-0.645723	FALSE	FALSE	0.552072	FALSE
k__Bacteria; p__Bacteroidetes; c__Bacteroidia; o__Bacteroidales; f__; g__; s__, 9661502ae4cc4632db920e7ded7fb382	-1.46366	-1.00054	FALSE	FALSE	2.14758	FALSE
k__Bacteria; p__Firmicutes; c__Bacilli; o__Lactobacillales; f__Aerococcaceae; g__Facklamia; s__, 966b19a13130d60f05588914768900fe	0.644811	4.68193	TRUE	TRUE	29.1216	TRUE
k__Bacteria; p__Firmicutes; c__Clostridia; o__Clostridiales; f__Lachnospiraceae; g__; s__, 9672e4e87caa8a578a36c437ceeae609	1.59995	2.14989	FALSE	TRUE	6.54468	TRUE
k__Bacteria; p__Cyanobacteria; c__4C0d-2; o__YS2; f__; g__; s__, 968f09e80fbf04aace68aecfefadf676	-0.0403796	1.41419	FALSE	FALSE	2.12633	FALSE
k__Bacteria; p__Proteobacteria; c__Gammaproteobacteria; o__Xanthomonadales; f__Xanthomonadaceae; g__Ignatzschineria; s__, 96e7a7e5330ff4a1c3a47516841435d4	-1.07193	0.301702	FALSE	FALSE	2.39188	FALSE
k__Bacteria; p__Firmicutes; c__Clostridia; o__Clostridiales; f__Ruminococcaceae; g__Ruminococcus; s__callidus, 96ed6cb0d5f3bea4c7d87104acc9052d	0.35529	0.640269	FALSE	FALSE	0.425779	FALSE
k__Bacteria; p__Firmicutes; c__Clostridia; o__Clostridiales; f__Ruminococcaceae; g__Ruminococcus; s__, 971911e703b05e047dae3f196a61bae1	1.38922	0.588745	TRUE	FALSE	2.10997	TRUE
k__Bacteria; p__Firmicutes; c__Clostridia; o__Clostridiales; f__Ruminococcaceae; g__Oscillospira; s__, 973bd113faa084aa7c5d63f61d5b0bf4	-0.314919	-2.00227	FALSE	FALSE	5.7647	FALSE
k__Bacteria; p__Bacteroidetes; c__Bacteroidia; o__Bacteroidales; f__Prevotellaceae; g__Prevotella; s__copri, 9769c5fb3e9f32dc02bbcd60fba1aef1	-2.27514	0.376761	FALSE	TRUE	10.3057	TRUE
k__Bacteria; p__Bacteroidetes; c__Bacteroidia; o__Bacteroidales; f__; g__; s__, 9788ac3a98c6b326eb4a37415bff572f	1.13337	3.06259	FALSE	FALSE	10.8472	FALSE
k__Bacteria; p__Firmicutes; c__Clostridia; o__Clostridiales; f__Lachnospiraceae, 97ba5228a3ee5dde255f61181f198981	-2.13901	-2.62926	FALSE	FALSE	6.91359	FALSE
k__Bacteria; p__Firmicutes; c__Clostridia; o__Clostridiales; f__Peptostreptococcaceae; g__; s__, 97d34188a0bfc98ffbd2a06dc7bd8502	-19.3813	-1.96169	TRUE	FALSE	376.066	TRUE
k__Bacteria; p__Proteobacteria; c__Betaproteobacteria; o__Burkholderiales; f__Oxalobacteraceae; g__; s__, 97e1a1abe9e5c26c9d5ca8d24416fa1f	0.84992	0.642439	FALSE	FALSE	1.01811	FALSE
k__Bacteria; p__Firmicutes; c__Clostridia; o__Clostridiales; f__Ruminococcaceae, 97f91c27b905cd004a7e5a0e89ea8965	-1.50244	-0.378197	FALSE	FALSE	2.36484	FALSE
k__Bacteria; p__Firmicutes; c__Clostridia; o__Clostridiales, 9840b131f2c9f87e1b48458d1d6f895d	-0.364224	-0.299476	FALSE	FALSE	0.16879	FALSE
k__Bacteria; p__Firmicutes; c__Clostridia; o__Clostridiales; f__Clostridiaceae; g__Proteiniclasticum; s__, 98502dd94629509a5614d70f1afb0d3b	-0.0403796	0.465917	FALSE	FALSE	0.2514	FALSE
k__Bacteria; p__Bacteroidetes; c__Bacteroidia; o__Bacteroidales; f__RF16; g__; s__, 98567b64808ca8af42f92ae310be3ee0	-2.69992	-3.42887	TRUE	TRUE	12.4706	TRUE
k__Bacteria; p__Firmicutes; c__Clostridia; o__Clostridiales; f__Veillonellaceae; g__Dialister; s__, 9865db5f0d53dbc75646b36782f2720c	-0.174872	0.340972	FALSE	FALSE	0.185967	FALSE
k__Bacteria; p__Cyanobacteria; c__4C0d-2; o__YS2; f__; g__; s__, 98853a3e10fcf131a967f050f973d288	2.27472	3.12657	FALSE	FALSE	10.512	FALSE
k__Bacteria; p__Firmicutes; c__Clostridia; o__Clostridiales; f__Lachnospiraceae; g__; s__, 9894e55592b870efa3087af227b3be50	-1.09675	0.643494	FALSE	FALSE	3.92465	FALSE
k__Bacteria; p__Bacteroidetes; c__Bacteroidia; o__Bacteroidales; f__Prevotellaceae; g__Prevotella; s__, 98d88ff38fef68a49cda3cfaf5793bf9	1.0147	-0.206543	FALSE	FALSE	1.21972	FALSE
k__Bacteria; p__Firmicutes; c__Clostridia; o__Clostridiales, 98ec938d60c53742a3937c40620fc44b	-0.0403796	0.844852	FALSE	FALSE	0.797259	FALSE
k__Bacteria; p__Bacteroidetes; c__Bacteroidia; o__Bacteroidales; f__Prevotellaceae; g__Prevotella; s__copri, 9939365f0928b62929c8d7f38a8e137e	0.113902	0.439785	FALSE	TRUE	0.196064	TRUE
k__Bacteria; p__Firmicutes; c__Clostridia; o__Clostridiales; f__Clostridiaceae; g__SMB53; s__, 9960b20e17a6ebd5bf31b249c3503956	-1.84652	-0.176716	FALSE	FALSE	4.68746	FALSE
k__Bacteria; p__Proteobacteria; c__Betaproteobacteria; o__Neisseriales; f__Neisseriaceae; g__Neisseria; s__shayeganii, 997b166dc8a01735b226726a55945054	-0.397203	-2.22372	FALSE	FALSE	5.2723	FALSE
k__Bacteria; p__Firmicutes; c__Clostridia; o__Clostridiales; f__Lachnospiraceae; g__; s__, 99e6b855fb8febe5eef17d8252921e97	2.09005	0.0168292	FALSE	FALSE	4.51351	FALSE
k__Bacteria; p__Bacteroidetes; c__Bacteroidia; o__Bacteroidales; f__Prevotellaceae; g__Prevotella; s__copri, 99ea2045396afa73f8167c5b67ced3d8	-0.0982949	0.436609	FALSE	TRUE	0.294222	TRUE
k__Bacteria; p__Firmicutes; c__Clostridia; o__Clostridiales; f__Clostridiaceae; g__; s__, 9a046eaeaf01f189872c25567c6983d3	-0.0403796	1.68204	FALSE	FALSE	3.09791	FALSE
k__Bacteria; p__Proteobacteria; c__Betaproteobacteria; o__Neisseriales; f__Neisseriaceae; g__Neisseria; s__canis, 9a2700566bd79e8a95dd25f38712c890	1.76185	-1.08371	FALSE	FALSE	5.11915	FALSE
k__Bacteria; p__Firmicutes; c__Clostridia; o__Clostridiales; f__Lachnospiraceae; g__; s__, 9a33f5c8c44c84314a80cff7f48e2e9c	-1.49435	0.188047	FALSE	FALSE	3.87467	FALSE
k__Bacteria; p__Firmicutes; c__Clostridia; o__Clostridiales; f__Christensenellaceae; g__; s__, 9a3da67ac619dbb007fa6f5225832fe0	0.590481	0.642973	TRUE	TRUE	0.549322	TRUE
k__Bacteria; p__Firmicutes; c__Bacilli; o__Lactobacillales; f__Lactobacillaceae; g__Lactobacillus; s__manihotivorans, 9a4fffb47e1ccd58cddbd998dd533770	-2.56072	-1.93851	TRUE	TRUE	6.66915	TRUE
k__Bacteria; p__Firmicutes; c__Clostridia; o__Clostridiales; f__Dehalobacteriaceae; g__; s__, 9a89137d79ed28d4b93c3a753e268276	0.0904708	-1.6252	FALSE	FALSE	3.81651	FALSE
k__Bacteria; p__Proteobacteria; c__Betaproteobacteria; o__Burkholderiales; f__Alcaligenaceae; g__Sutterella; s__, 9a96bb54f1481ef1f339d11271eadfaa	-1.54194	-0.207435	FALSE	TRUE	4.09896	TRUE
k__Bacteria; p__Firmicutes; c__Bacilli; o__Lactobacillales; f__; g__; s__, 9aa848bffaba7137a9f99068e299e1cd	-0.163481	-2.01327	FALSE	FALSE	5.41409	FALSE
k__Bacteria; p__Firmicutes; c__Clostridia; o__Clostridiales; f__Ruminococcaceae; g__Ruminococcus; s__, 9aa95f881aecddacf3d315b2ad5e2ca0	-3.97091	1.44025	TRUE	FALSE	19.3669	TRUE
k__Bacteria; p__Bacteroidetes; c__Bacteroidia; o__Bacteroidales; f__Porphyromonadaceae; g__Parabacteroides; s__, 9ad985d36c325a0dd1cddb99360d5e66	-0.0403796	1.37238	FALSE	FALSE	2.00748	FALSE
k__Bacteria; p__Firmicutes; c__Clostridia; o__Clostridiales; f__Ruminococcaceae; g__Ruminococcus; s__, 9af13eed6ea58ccfb4e4c9a0a7f351b6	0.558648	-0.969558	TRUE	FALSE	2.1428	TRUE
k__Bacteria; p__Firmicutes; c__Clostridia; o__Clostridiales; f__; g__; s__, 9af2911f6df6d008cf67880633e1d491	1.07801	0.667978	FALSE	FALSE	1.34854	FALSE
k__Bacteria; p__Firmicutes; c__Clostridia; o__Clostridiales; f__Lachnospiraceae; g__Lachnospira; s__, 9b6cad3ee74635021ff18929f9bfe31b	-3.02128	-0.521421	TRUE	TRUE	10.4513	TRUE
k__Bacteria; p__Proteobacteria; c__Gammaproteobacteria; o__Aeromonadales; f__Succinivibrionaceae; g__Succinivibrio; s__, 9b7cdbbb6b0910a2d1e26ef2bc77338a	-0.0403796	1.70777	FALSE	FALSE	3.13862	FALSE
k__Bacteria; p__Tenericutes; c__Mollicutes; o__RF39; f__; g__; s__, 9ba70609362ed5c1594480746b1b65ba	-0.301027	-0.670942	FALSE	FALSE	0.48673	FALSE
k__Bacteria; p__Bacteroidetes; c__Bacteroidia; o__Bacteroidales; f__; g__; s__, 9be1b8ad127467ec474effee10166b34	-1.74276	0.127981	TRUE	FALSE	4.23501	TRUE
k__Bacteria; p__Firmicutes; c__Clostridia; o__Clostridiales; f__; g__; s__, 9c242ead121d554d30f93e94d64ad3db	-1.44629	-0.577303	FALSE	FALSE	2.18992	FALSE
k__Bacteria; p__Firmicutes; c__Clostridia; o__Clostridiales; f__Lachnospiraceae; g__Coprococcus; s__, 9c38040624836b3446b89b74903d36a7	2.35032	1.77919	TRUE	TRUE	6.36777	TRUE
k__Bacteria; p__Firmicutes; c__Clostridia; o__Clostridiales; f__Christensenellaceae; g__; s__, 9c67cb11350af03eb7d57b7f4d19e656	1.1826	0.277854	FALSE	FALSE	1.39862	FALSE
k__Bacteria; p__Firmicutes; c__Clostridia; o__Clostridiales; f__Lachnospiraceae; g__Coprococcus; s__eutactus, 9cb986fb9a5d33f51977148b33c14fcb	-0.10949	2.08677	FALSE	TRUE	6.61675	TRUE
k__Bacteria; p__Firmicutes; c__Clostridia; o__Clostridiales; f__Ruminococcaceae; g__Ruminococcus; s__, 9cda306bfa89b41598d23c5f3b44784b	-0.909011	-0.923261	TRUE	TRUE	1.14882	TRUE
k__Bacteria; p__Firmicutes; c__Clostridia; o__Clostridiales; f__Ruminococcaceae; g__Oscillospira; s__, 9cdb9dbe98d86651359273ea1c595c84	-0.409536	2.14913	FALSE	FALSE	12.5962	FALSE
k__Bacteria; p__Bacteroidetes; c__Bacteroidia; o__Bacteroidales; f__Prevotellaceae; g__Prevotella; s__, 9ce3f227b7883773825c987656ce8390	-0.0949307	4.84832	FALSE	TRUE	41.7523	TRUE
k__Bacteria; p__Firmicutes; c__Clostridia; o__Clostridiales; f__Ruminococcaceae; g__; s__, 9d051349136e5b36b622a137ab1c5aaf	0.0772237	-0.17305	TRUE	FALSE	0.0694498	TRUE
k__Bacteria; p__Bacteroidetes; c__Bacteroidia; o__Bacteroidales; f__Prevotellaceae; g__Prevotella; s__copri, 9d31e83b4af17a18f7a867dc98ee310b	-0.0740869	-0.499048	FALSE	FALSE	0.268681	FALSE
k__Bacteria; p__Firmicutes; c__Clostridia; o__Clostridiales; f__; g__; s__, 9d3b8b603c6febe8e6e98c9d5e03300b	-0.0403796	2.51815	FALSE	TRUE	6.81747	TRUE
k__Bacteria; p__Firmicutes; c__Clostridia; o__Clostridiales, 9db1065e2a2b9c80a2a81c90fa95c608	-1.03174	-0.724209	FALSE	FALSE	1.06541	FALSE
k__Bacteria; p__Proteobacteria; c__Alphaproteobacteria; o__Rhizobiales; f__Bradyrhizobiaceae; g__Bradyrhizobium, 9db2817f5c42be6a7bcbca662959982d	-1.78605	-0.0181887	FALSE	FALSE	3.29775	FALSE
k__Bacteria; p__Firmicutes; c__Clostridia; o__Clostridiales; f__Lachnospiraceae; g__; s__, 9df251784dde31e05f02b2ee1029d71c	4.21467	3.52067	TRUE	FALSE	19.6346	FALSE
k__Bacteria; p__Firmicutes; c__Clostridia; o__Clostridiales; f__Veillonellaceae; g__Selenomonas; s__bovis, 9e88cf9c40cc09f9d7888094f8fa3802	-4.72264	-2.67885	TRUE	TRUE	22.89	TRUE
k__Bacteria; p__Firmicutes; c__Clostridia; o__Clostridiales; f__Lachnospiraceae; g__; s__, 9e93f9e4d10fec25a6af162b8147194c	-0.401327	-0.254388	FALSE	FALSE	0.166301	FALSE
k__Bacteria; p__Firmicutes; c__Clostridia; o__Clostridiales; f__Lachnospiraceae, 9e9f0171ffaf90356e6e3199fee4c756	-3.21733	-3.62169	TRUE	TRUE	13.2598	TRUE
k__Bacteria; p__Firmicutes; c__Clostridia; o__Clostridiales; f__Ruminococcaceae; g__Oscillospira; s__, 9eb6f508c0c69a330701d41ee74434b8	0.498672	1.7668	FALSE	FALSE	10.5391	FALSE
k__Bacteria; p__Firmicutes; c__Clostridia; o__Clostridiales; f__Ruminococcaceae; g__; s__, 9ec94d7460d460d373d9ffc6ec6cfbe5	-0.233477	-0.386479	FALSE	FALSE	0.150095	FALSE
k__Bacteria; p__Actinobacteria; c__Actinobacteria; o__Actinomycetales; f__Corynebacteriaceae; g__Corynebacterium; s__stationis, 9ee572f974fbeb768ee59e9d8b0ace1d	1.39492	4.8859	TRUE	TRUE	26.8589	TRUE
k__Bacteria; p__Proteobacteria; c__Deltaproteobacteria; o__Desulfovibrionales; f__Desulfovibrionaceae; g__; s__, 9f1605c6f8bd3838608709792f6b06cb	0.565424	-2.27144	FALSE	FALSE	6.61684	FALSE
k__Bacteria; p__Bacteroidetes; c__Bacteroidia; o__Bacteroidales; f__Prevotellaceae; g__Prevotella; s__, 9f18a48345b70f0c61ddcfe1aa7f0eab	-1.74104	-13.3795	FALSE	TRUE	179.339	TRUE
k__Bacteria; p__Firmicutes; c__Bacilli; o__Lactobacillales; f__Lactobacillaceae; g__Lactobacillus; s__mucosae, 9f243a4a55a9ad0ff18de69eb6663088	1.5842	-0.722448	TRUE	FALSE	4.75751	TRUE
k__Bacteria; p__Bacteroidetes; c__Bacteroidia; o__Bacteroidales; f__Prevotellaceae; g__Prevotella; s__, 9fcb4f994d3d3f917bdc0e974ca2ba65	-0.872653	3.84015	FALSE	FALSE	16.4008	FALSE
k__Bacteria; p__Bacteroidetes; c__Bacteroidia; o__Bacteroidales; f__Prevotellaceae; g__Prevotella; s__stercorea, 9ff3f7b27329ea22ebfa866c7096c21d	0.69884	1.63241	TRUE	TRUE	2.67888	TRUE
k__Bacteria; p__Firmicutes; c__Clostridia; o__Clostridiales; f__Clostridiaceae; g__Clostridium; s__, a02955f2e0f01aa118a53e7a2e30bfe1	0.268317	-0.241057	FALSE	FALSE	0.198083	FALSE
k__Bacteria; p__Firmicutes; c__Clostridia; o__Clostridiales; f__Ruminococcaceae; g__; s__, a044e9819500378b0418c9f6b3169eb8	-1.64001	0.82713	TRUE	FALSE	5.99772	TRUE
k__Bacteria; p__Firmicutes; c__Clostridia; o__Clostridiales; f__Ruminococcaceae; g__; s__, a06db26a32ca2dc07230b5e4e525e758	-2.53078	-3.47806	FALSE	FALSE	17.204	FALSE
k__Bacteria; p__Firmicutes; c__Clostridia; o__Clostridiales; f__Ruminococcaceae; g__; s__, a07a2e5aceb42c2624c71ef15e4eea58	1.21571	-0.0527558	FALSE	FALSE	1.59231	FALSE
k__Bacteria; p__Bacteroidetes; c__Bacteroidia; o__Bacteroidales; f__Prevotellaceae; g__Prevotella; s__, a09bbbd5edb953da33962f35a4860bb0	-0.0958155	-1.64874	FALSE	FALSE	3.85226	FALSE
k__Bacteria; p__Bacteroidetes; c__Bacteroidia; o__Bacteroidales; f__Prevotellaceae; g__Prevotella; s__copri, a0ac947e00601c30fdd416c00daf83f6	-1.43279	0.542615	FALSE	FALSE	3.74574	FALSE
k__Bacteria; p__Bacteroidetes; c__Bacteroidia; o__Bacteroidales; f__Prevotellaceae; g__Prevotella; s__, a0bb2e66230b1b300ff218f860de8d57	-0.00571398	-0.307019	FALSE	FALSE	0.117852	FALSE
k__Bacteria; p__Firmicutes; c__Clostridia; o__Clostridiales; f__Ruminococcaceae; g__; s__, a0f741101a02282b82a41985582bd75b	-2.0327	-2.50059	FALSE	FALSE	6.26113	FALSE
k__Bacteria; p__Actinobacteria; c__Coriobacteriia; o__Coriobacteriales; f__Coriobacteriaceae; g__; s__, a12c3044ef43ecbb76a7d3010d2c5523	2.49776	-0.446644	TRUE	FALSE	9.7624	TRUE
k__Bacteria; p__Firmicutes; c__Clostridia; o__Clostridiales; f__; g__; s__, a1358c5fb366cceb82a2e22cbd24c837	-2.16648	0.000560286	FALSE	FALSE	5.51972	FALSE
k__Bacteria; p__Firmicutes; c__Clostridia; o__Clostridiales; f__[Mogibacteriaceae]; g__; s__, a156849c0eb69974e2ef4b835f771b8d	-0.379237	-0.908095	FALSE	TRUE	0.831311	TRUE
k__Bacteria; p__Firmicutes; c__Clostridia; o__Clostridiales; f__Ruminococcaceae; g__Ruminococcus; s__flavefaciens, a16ae2c5067d3dde4307f0d5cc189b4e	-1.46366	0.199981	FALSE	FALSE	3.22682	FALSE
k__Bacteria; p__Firmicutes; c__Clostridia; o__Clostridiales; f__Lachnospiraceae, a1725691368f35ff777e2e17c8c5eea8	1.80282	0.316926	FALSE	FALSE	3.28059	FALSE
k__Bacteria; p__Firmicutes; c__Clostridia; o__Clostridiales; f__; g__; s__, a17344a8acf6acbf7fab5db27e74c26e	-1.48528	-0.496479	TRUE	FALSE	2.30387	TRUE
k__Bacteria; p__Firmicutes; c__Clostridia; o__Clostridiales; f__Veillonellaceae; g__; s__, a1835376b05edbb42fe3cbf3288974f2	-0.16891	-1.46714	FALSE	FALSE	2.92019	FALSE
k__Bacteria; p__Bacteroidetes; c__Bacteroidia; o__Bacteroidales; f__Prevotellaceae; g__Prevotella; s__stercorea, a190bc3255d1fab502938e0100d13b08	1.33415	0.943884	TRUE	TRUE	1.89463	TRUE
k__Bacteria; p__Proteobacteria; c__Gammaproteobacteria; o__Aeromonadales; f__Succinivibrionaceae; g__Succinivibrio; s__, a19e56b0b00ee71adac929364b654cf4	0.214896	0.261479	FALSE	FALSE	0.0821382	FALSE
k__Bacteria; p__Proteobacteria; c__Betaproteobacteria; o__Burkholderiales; f__Alcaligenaceae; g__Sutterella; s__, a1d92277b7f901daf1daa8f9178814f0	-0.774193	-0.977464	TRUE	TRUE	1.09572	TRUE
k__Bacteria; p__Bacteroidetes; c__Bacteroidia; o__Bacteroidales; f__S24-7; g__; s__, a1e3093493f4ccef42d94ee833fb1f7c	-0.764453	-1.56061	FALSE	FALSE	2.58929	FALSE
k__Bacteria; p__Firmicutes; c__Clostridia; o__Clostridiales; f__Ruminococcaceae; g__Ruminococcus; s__, a1ee896cadcab3c8f3a007d9d5593c05	1.68188	0.687968	FALSE	FALSE	3.13456	FALSE
k__Bacteria; p__Firmicutes; c__Clostridia; o__Clostridiales, a25e41a10ae76132cb2f8bd6d743372b	0.802411	2.81795	FALSE	FALSE	8.2633	FALSE
k__Bacteria; p__Firmicutes; c__Bacilli; o__Lactobacillales; f__Enterococcaceae; g__Enterococcus; s__, a2980ec4cbed2715d5e7b787d3d0ce6c	-0.0403796	0.500328	FALSE	FALSE	0.275214	FALSE
k__Bacteria; p__Firmicutes; c__Clostridia; o__Clostridiales; f__; g__; s__, a29990fffb08af05632b35e9d3d8fd77	1.61567	-0.486923	TRUE	FALSE	5.21086	TRUE
k__Bacteria; p__Firmicutes; c__Clostridia; o__Clostridiales; f__Veillonellaceae; g__Acidaminococcus; s__, a35aa3fc20fb61d0ec439ee2009bf472	-3.07965	-0.704203	TRUE	FALSE	9.88324	TRUE
k__Bacteria; p__Bacteroidetes; c__Flavobacteriia; o__Flavobacteriales; f__[Weeksellaceae]; g__; s__, a36192d1e9c4aa2041fe80d5aa5c057f	2.97352	-1.08371	TRUE	FALSE	11.6579	TRUE
k__Bacteria; p__Bacteroidetes; c__Bacteroidia; o__Bacteroidales; f__[Paraprevotellaceae]; g__[Prevotella]; s__, a39373cc8e12c0620ed9d9e93ac20815	-0.0213228	-1.6012	FALSE	FALSE	3.76719	FALSE
k__Bacteria; p__Bacteroidetes; c__Bacteroidia; o__Bacteroidales; f__Prevotellaceae; g__Prevotella; s__, a39546b40fe9d892d5120ffbbb0660db	-0.697261	-3.20572	FALSE	TRUE	11.0011	TRUE
k__Bacteria; p__Firmicutes; c__Clostridia; o__Clostridiales; f__Ruminococcaceae; g__Ruminococcus; s__bromii, a39d801345fa448b725cc560f78f64bd	-2.70979	-0.773941	TRUE	TRUE	9.70013	TRUE
k__Bacteria; p__Firmicutes; c__Clostridia; o__Clostridiales; f__Ruminococcaceae; g__; s__, a3a2886eb140ac3b163b42068132a211	0.0197667	-2.28959	FALSE	FALSE	8.43981	FALSE
k__Bacteria; p__Bacteroidetes; c__Bacteroidia; o__Bacteroidales, a3d5797eb18b29b261c846f21e2aa472	-1.29181	-1.42712	TRUE	FALSE	2.77732	TRUE
k__Bacteria; p__Bacteroidetes; c__Bacteroidia; o__Bacteroidales; f__Prevotellaceae; g__Prevotella; s__, a42d62dde92790e742a9792468aca983	-1.6652	-1.02153	FALSE	FALSE	2.89331	FALSE
k__Bacteria; p__Bacteroidetes; c__Bacteroidia; o__Bacteroidales; f__Prevotellaceae; g__Prevotella; s__, a46c112d462651a0185cd85af8f54445	0.691335	-1.99199	FALSE	FALSE	7.38695	FALSE
k__Bacteria; p__Firmicutes; c__Clostridia; o__Clostridiales; f__Lachnospiraceae; g__Blautia; s__, a46dab74a00b03ce0eec10d78ba70b65	1.20712	0.575216	FALSE	FALSE	1.61534	FALSE
k__Bacteria; p__Firmicutes; c__Clostridia; o__Clostridiales; f__Ruminococcaceae; g__; s__, a494cef3f037d265dc219cd3582d5208	0.288253	-0.939416	FALSE	FALSE	1.40296	FALSE
k__Bacteria; p__Firmicutes; c__Clostridia; o__Clostridiales; f__; g__; s__, a4c8603a9849f5631a743272d540ced1	1.85716	-1.08371	FALSE	FALSE	5.87781	FALSE
k__Bacteria; p__Firmicutes; c__Clostridia; o__Clostridiales; f__Lachnospiraceae; g__Roseburia; s__, a510b1c5d1ba773bf4d4d9428af4a0d2	1.5188	-1.87497	TRUE	FALSE	13.4407	TRUE
k__Bacteria; p__Bacteroidetes; c__Bacteroidia; o__Bacteroidales; f__Prevotellaceae; g__Prevotella; s__copri, a510b2d293da9da58ceb79836d364a81	1.217	1.16748	FALSE	FALSE	2.6701	FALSE
k__Bacteria; p__Firmicutes; c__Bacilli; o__Lactobacillales; f__Lactobacillaceae; g__Lactobacillus; s__ruminis, a511d3f20df5f6c3e991e8d1be28566e	-0.197159	-0.607477	FALSE	FALSE	0.371417	FALSE
k__Bacteria; p__Firmicutes; c__Clostridia; o__Clostridiales; f__Lachnospiraceae; g__; s__, a52628ce2ac4f7e3083980262b5318ce	-0.143383	1.62014	FALSE	FALSE	4.48145	FALSE
k__Bacteria; p__Actinobacteria; c__Actinobacteria; o__Actinomycetales; f__Corynebacteriaceae; g__Corynebacterium; s__, a591a1096a14d0a01871f16397922725	6.15048	0.732463	TRUE	FALSE	39.6636	TRUE
k__Bacteria; p__Firmicutes; c__Clostridia; o__Clostridiales; f__Veillonellaceae; g__Mitsuokella; s__, a5f1b5ecddb5e6613246bf9f6a8c380b	1.53283	-1.08371	FALSE	FALSE	4.68221	FALSE
k__Bacteria; p__Firmicutes; c__Clostridia; o__Clostridiales; f__Ruminococcaceae; g__Oscillospira; s__, a611e166d5eb5512c4babb3fc83c68c6	-0.278945	-2.4362	FALSE	FALSE	8.8106	FALSE
k__Bacteria; p__Bacteroidetes; c__Bacteroidia; o__Bacteroidales; f__S24-7; g__; s__, a64ac285e3067b805a98834f966e243c	0.0717745	1.98923	FALSE	FALSE	5.39151	FALSE
k__Bacteria; p__Planctomycetes; c__Planctomycetia; o__Pirellulales; f__Pirellulaceae; g__; s__, a68fcd5bcbf1a2bd584a3d5538f28517	-1.48661	-0.739485	FALSE	FALSE	2.21563	FALSE
k__Bacteria; p__Firmicutes; c__Clostridia; o__Clostridiales; f__Lachnospiraceae; g__Blautia; s__producta, a69e3019304e15ba686ca5824080bb1a	-1.19618	-2.72019	FALSE	FALSE	8.83243	FALSE
k__Bacteria; p__Bacteroidetes; c__Bacteroidia; o__Bacteroidales; f__[Paraprevotellaceae]; g__[Prevotella]; s__, a6a5a1cfb4959313d33ddcc869e64ead	-0.0403796	1.28248	FALSE	FALSE	1.75634	FALSE
k__Bacteria; p__Bacteroidetes; c__Bacteroidia; o__Bacteroidales; f__Prevotellaceae; g__Prevotella; s__stercorea, a76720587f025dba7a7062e4208e6075	-0.0403796	2.0216	FALSE	TRUE	4.26985	TRUE
k__Bacteria; p__Firmicutes; c__Clostridia; o__Clostridiales; f__Lachnospiraceae, a769954e4eea001e17cc90a62337148f	-0.0403796	1.18141	FALSE	FALSE	1.48478	FALSE
k__Bacteria; p__Proteobacteria; c__Betaproteobacteria; o__Neisseriales; f__Neisseriaceae; g__Neisseria; s__canis, a787f3e532d2cc50a7f6f6aceec47116	1.51481	-0.209907	FALSE	FALSE	2.59392	FALSE
k__Bacteria; p__Firmicutes; c__Clostridia; o__Clostridiales; f__Ruminococcaceae; g__Ruminococcus; s__, a7fe465489c19196f246fd164343718b	1.12414	0.886763	TRUE	TRUE	1.56624	TRUE
k__Bacteria; p__Firmicutes; c__Bacilli; o__Lactobacillales; f__Lactobacillaceae; g__Lactobacillus; s__salivarius, a822eed692bc6f11f3e7a953ac0a23e4	-0.259298	2.62716	FALSE	TRUE	9.47471	TRUE
k__Bacteria; p__Firmicutes; c__Bacilli; o__Lactobacillales; f__Aerococcaceae; g__Aerococcus; s__, a82db45c1677b132c8352ac43ddbf226	-0.305153	-0.389897	FALSE	FALSE	0.174829	FALSE
k__Bacteria; p__Firmicutes; c__Clostridia; o__Clostridiales; f__Ruminococcaceae; g__Ruminococcus; s__, a876df03556a3e06bf227a06d237f7f4	-0.0403796	0.866938	FALSE	FALSE	0.837115	FALSE
k__Bacteria; p__Firmicutes; c__Clostridia; o__Clostridiales; f__Clostridiaceae; g__Clostridium; s__, a897a0d54cd3681130bbb1198db68dc8	-0.50701	-1.18045	FALSE	FALSE	1.41586	FALSE
k__Bacteria; p__Bacteroidetes; c__Bacteroidia; o__Bacteroidales; f__Prevotellaceae; g__Prevotella; s__, a8b3c46ef1b6293bd63f58cec986b716	-1.54412	0.645811	FALSE	TRUE	6.85055	TRUE
k__Bacteria; p__Bacteroidetes; c__Bacteroidia; o__Bacteroidales; f__S24-7; g__; s__, a8c886fb6dfc265e4954719fe5a910b8	-1.15025	0.840486	FALSE	FALSE	2.44274	FALSE
k__Bacteria; p__Bacteroidetes; c__Bacteroidia; o__Bacteroidales; f__; g__; s__, a8cd34aa601b6ff3e1d6fe02d9406e66	-0.619892	0.185738	FALSE	FALSE	0.5522	FALSE
k__Bacteria; p__Proteobacteria; c__Betaproteobacteria; o__Burkholderiales; f__Alcaligenaceae; g__Sutterella; s__, a8f3507ee57026a970e37ec26a53554f	-0.0164449	-1.43743	FALSE	FALSE	3.83713	FALSE
k__Bacteria; p__Proteobacteria; c__Gammaproteobacteria; o__Pseudomonadales; f__Moraxellaceae; g__Moraxella; s__, a90989742862d64e1908ab59af81530d	-0.0245808	0.780085	FALSE	FALSE	0.656652	FALSE
k__Bacteria; p__Firmicutes; c__Clostridia; o__Clostridiales; f__Veillonellaceae; g__Phascolarctobacterium; s__, a91c4cb592a07e885fcbf72a7979b999	0.706192	0.553872	FALSE	FALSE	0.642443	FALSE
k__Bacteria; p__Bacteroidetes; c__Bacteroidia; o__Bacteroidales; f__; g__; s__, a9927f05974d7884baa8353f8eed2dff	1.03528	1.36364	FALSE	FALSE	2.60414	FALSE
k__Bacteria; p__Firmicutes; c__Clostridia; o__Clostridiales; f__; g__; s__, a9ad739441baac34ca629b50ff794425	-0.885455	3.34438	FALSE	FALSE	13.2742	FALSE
k__Bacteria; p__Bacteroidetes; c__Bacteroidia; o__Bacteroidales; f__Prevotellaceae; g__Prevotella; s__copri, a9fb6c06ed691c214e5470c4826ce39a	0.540588	6.31161	FALSE	TRUE	41.7411	TRUE
k__Bacteria; p__Bacteroidetes; c__Bacteroidia; o__Bacteroidales; f__; g__; s__, aa3d8baac2ab695a51375b7d3b29aca4	2.53726	1.08785	FALSE	FALSE	6.44707	FALSE
k__Bacteria; p__Bacteroidetes; c__Bacteroidia; o__Bacteroidales; f__S24-7; g__; s__, aa453e7c84494e4e9afbe419f99adab4	0.972097	-0.336395	TRUE	FALSE	1.66004	TRUE
k__Bacteria; p__Proteobacteria; c__Gammaproteobacteria; o__Aeromonadales; f__Aeromonadaceae; g__Aeromonas; s__sharmana, aa47d93c716120f5ce66112971681bd3	1.78917	-1.08371	FALSE	FALSE	6.0691	FALSE
k__Bacteria; p__Firmicutes; c__Clostridia; o__Clostridiales; f__Lachnospiraceae, aa6b9227d8e59cb2724405854d2040d9	-0.0241687	0.219092	FALSE	TRUE	0.058794	TRUE
k__Bacteria; p__Firmicutes; c__Clostridia; o__Clostridiales; f__Ruminococcaceae; g__; s__, aa95fdfb1c22b16d0c1695e7cc9a6942	-1.40143	-4.23388	FALSE	TRUE	19.4154	FALSE
k__Bacteria; p__Bacteroidetes; c__Bacteroidia; o__Bacteroidales; f__Porphyromonadaceae; g__Paludibacter; s__, aaac6d2a451a30a1750d4500ea84c77f	0.870248	0.250126	FALSE	FALSE	0.771858	FALSE
k__Bacteria; p__Firmicutes; c__Bacilli; o__Bacillales; f__Staphylococcaceae; g__Staphylococcus, ab05dd895c375d06c076b7247a14e46a	1.07801	-0.103068	FALSE	FALSE	1.32861	FALSE
k__Bacteria; p__Firmicutes; c__Clostridia; o__Clostridiales; f__; g__; s__, ab32cbd7f57914d90e7c5cd5fb934e0c	-1.2312	-2.65147	FALSE	FALSE	8.25	FALSE
k__Bacteria; p__Bacteroidetes; c__Bacteroidia; o__Bacteroidales; f__; g__; s__, ab4ee24270b33df8e821893abcaaf063	4.42288	0.0181305	TRUE	FALSE	20.0592	TRUE
k__Bacteria; p__Firmicutes; c__Clostridia; o__Clostridiales; f__Ruminococcaceae; g__Ruminococcus; s__flavefaciens, ab65862f22f4736096ca6333733c392c	-2.27801	-2.69716	FALSE	FALSE	7.28184	FALSE
k__Bacteria; p__Firmicutes; c__Clostridia; o__Clostridiales; f__Ruminococcaceae; g__Ruminococcus; s__, abb19bae4945ad8f2c41990075921329	-1.51279	-0.646895	FALSE	FALSE	2.33471	FALSE
k__Bacteria; p__Bacteroidetes; c__Bacteroidia; o__Bacteroidales; f__Prevotellaceae; g__Prevotella; s__, abbcb32da60620fa08a7c59874a52eee	-0.252825	0.299566	FALSE	FALSE	0.219324	FALSE
k__Bacteria; p__Firmicutes; c__Bacilli; o__Lactobacillales; f__Carnobacteriaceae; g__Trichococcus; s__, abc0f69c424df3500a592674590ad118	-1.11395	-0.401333	FALSE	FALSE	1.50685	FALSE
k__Bacteria; p__Bacteroidetes; c__Bacteroidia; o__Bacteroidales; f__Prevotellaceae; g__Prevotella; s__, abd415e30e0a470605a4187e3315d255	1.21853	0.375626	FALSE	FALSE	1.54198	FALSE
k__Bacteria; p__Firmicutes; c__Clostridia; o__Clostridiales; f__Christensenellaceae; g__; s__, ac07428611cda65054aec775f50cb486	1.21688	1.46902	FALSE	FALSE	3.16479	FALSE
k__Bacteria; p__Actinobacteria; c__Coriobacteriia; o__Coriobacteriales; f__Coriobacteriaceae; g__; s__, ac35649839b9ca8e7bcf66c0e4f88262	0.84267	0.155238	TRUE	TRUE	0.734462	TRUE
k__Bacteria; p__Firmicutes; c__Clostridia; o__Clostridiales; f__Ruminococcaceae; g__; s__, ac468d45f5676614bac42d99d99507f4	1.00594	-0.488045	FALSE	FALSE	1.60619	FALSE
k__Bacteria; p__Bacteroidetes; c__Bacteroidia; o__Bacteroidales; f__; g__; s__, ac4eb47763b80076831e86668b3f20cd	-1.10872	-0.148491	FALSE	FALSE	1.99517	FALSE
k__Bacteria; p__Firmicutes; c__Clostridia; o__Clostridiales; f__Ruminococcaceae; g__Ruminococcus; s__, ac6be1d056cd4b1db63c586b6eb93c2b	0.359115	-0.900261	FALSE	FALSE	1.6074	FALSE
k__Bacteria; p__Firmicutes; c__Clostridia; o__Clostridiales; f__Lachnospiraceae; g__Lachnobacterium; s__, ac717162015bb2ce249eb4a8ff613cfd	-0.0403796	10.054	FALSE	TRUE	129.667	TRUE
k__Bacteria; p__Spirochaetes; c__Spirochaetes; o__Spirochaetales; f__Spirochaetaceae; g__Treponema; s__, ac802efb0d03e959ac7ecf6c75ad038d	-0.615592	-0.906114	FALSE	FALSE	0.821372	FALSE
k__Bacteria; p__Bacteroidetes; c__Bacteroidia; o__Bacteroidales; f__Prevotellaceae; g__Prevotella; s__copri, acaf04f46b920effa278715725f06979	-0.0381681	-0.148653	FALSE	FALSE	0.023023	FALSE
k__Bacteria; p__Bacteroidetes; c__Bacteroidia; o__Bacteroidales; f__Prevotellaceae; g__Prevotella; s__copri, acd8e9fbf3ac9220d789d9a7950c4fab	0.776791	1.44868	FALSE	FALSE	2.12722	FALSE
k__Bacteria; p__Bacteroidetes; c__Bacteroidia; o__Bacteroidales; f__Prevotellaceae; g__Prevotella; s__, ad0ba986aee2a44cabda318a34ca138e	1.7515	3.91517	TRUE	TRUE	16.2466	TRUE
k__Bacteria; p__Bacteroidetes; c__Bacteroidia; o__Bacteroidales; f__Prevotellaceae; g__Prevotella; s__, ad458a9cf585c2936b4045d74f5735dd	-0.186055	-0.447897	FALSE	FALSE	0.209817	FALSE
k__Bacteria; p__Firmicutes; c__Erysipelotrichi; o__Erysipelotrichales; f__Erysipelotrichaceae; g__[Eubacterium]; s__biforme, ad52bbef279fc1fe7a3ca1c4b1fb9710	0.262205	0.42514	FALSE	FALSE	0.18927	FALSE
k__Bacteria; p__Bacteroidetes; c__Bacteroidia; o__Bacteroidales; f__Porphyromonadaceae; g__; s__, ad5cf859fe4a5c609270530fbd001ce2	0.307983	1.53198	FALSE	TRUE	2.40199	TRUE
k__Bacteria; p__Firmicutes; c__Clostridia; o__Clostridiales; f__[Tissierellaceae]; g__Peptoniphilus; s__, ad67e490b9bc872027d11aede3d8e8ad	-0.0403796	2.76689	FALSE	TRUE	8.02661	TRUE
k__Bacteria; p__Bacteroidetes; c__Bacteroidia; o__Bacteroidales; f__Prevotellaceae; g__Prevotella; s__, ad7edfda8ca0b0c7fc443ba7494bd945	0.194605	-2.40809	FALSE	FALSE	10.2983	FALSE
k__Bacteria; p__Firmicutes; c__Clostridia; o__Clostridiales; f__Lachnospiraceae; g__Dorea; s__longicatena, ad89a9d5fec4408fafb73e7225f44d08	2.23693	4.81104	FALSE	TRUE	24.3141	TRUE
k__Bacteria; p__Bacteroidetes; c__Bacteroidia; o__Bacteroidales; f__Prevotellaceae; g__Prevotella; s__, ad9e0d268549b9d98f692aba5decb665	-2.50406	1.48942	FALSE	FALSE	12.1671	FALSE
k__Bacteria; p__Firmicutes; c__Clostridia; o__Clostridiales; f__Ruminococcaceae, ada118f635c7714bc9653799dfb549ae	-4.43962	-6.04871	TRUE	TRUE	51.3694	TRUE
k__Bacteria; p__Actinobacteria; c__Actinobacteria; o__Actinomycetales; f__Corynebacteriaceae; g__Corynebacterium; s__, adb564d1df010f5ac1d69a369c32b8b1	0.661527	-0.359196	FALSE	FALSE	1.01523	FALSE
k__Bacteria; p__Firmicutes; c__Bacilli; o__Lactobacillales; f__Streptococcaceae; g__Streptococcus; s__, adef8f2618c84e68aeed41e1ac03db34	-0.700519	-2.47949	FALSE	FALSE	6.76974	FALSE
k__Bacteria; p__Bacteroidetes; c__Bacteroidia; o__Bacteroidales; f__; g__; s__, ae020cd737bf515fbb0d5ce9a719e3f9	1.33519	1.86234	FALSE	FALSE	3.58946	FALSE
k__Bacteria; p__Bacteroidetes; c__Bacteroidia; o__Bacteroidales; f__Bacteroidaceae; g__Bacteroides; s__, ae1501f61c9af31a3ccdc7977c0d38e6	-2.03075	-0.14251	TRUE	TRUE	6.19133	TRUE
k__Bacteria; p__Bacteroidetes; c__Bacteroidia; o__Bacteroidales; f__Bacteroidaceae; g__Bacteroides; s__coprosuis, ae1fb3e1abb2e5b3044a158dedf60f0d	-1.48661	-0.9806	FALSE	FALSE	2.26358	FALSE
k__Bacteria; p__Firmicutes; c__Clostridia; o__Clostridiales; f__Ruminococcaceae; g__; s__, ae2c980f47b5cce2eb99a0e65a73d6b4	0.305836	-0.558995	FALSE	FALSE	0.654447	FALSE
k__Bacteria; p__Firmicutes; c__Erysipelotrichi; o__Erysipelotrichales; f__Erysipelotrichaceae; g__RFN20; s__, ae2e1b10505170d67cb0e3214fb279a9	2.0383	-1.08371	FALSE	FALSE	7.07732	FALSE
k__Bacteria; p__Bacteroidetes; c__Bacteroidia; o__Bacteroidales; f__S24-7; g__; s__, ae3d54aeb046f9850348d558f3ad2a12	1.71071	-0.108588	TRUE	FALSE	3.28685	TRUE
k__Bacteria; p__Cyanobacteria; c__4C0d-2; o__YS2; f__; g__; s__, ae6222238d73cee1384fa448e10cad95	-1.47598	-0.43029	FALSE	FALSE	2.28853	FALSE
k__Bacteria; p__Firmicutes; c__Clostridia; o__Clostridiales; f__Lachnospiraceae; g__Coprococcus; s__, ae668787d35bafa39f160f0bca782a91	-2.23411	-1.33986	FALSE	FALSE	5.12225	FALSE
k__Bacteria; p__Firmicutes; c__Clostridia; o__Clostridiales; f__Veillonellaceae; g__Acidaminococcus; s__, ae73638a0b37a725d3ecaff7d564e364	-1.63916	-0.705988	FALSE	FALSE	2.68804	FALSE
k__Bacteria; p__Firmicutes; c__Clostridia; o__Clostridiales; f__Lachnospiraceae; g__Coprococcus; s__catus, ae8544ae9e188c07c4d275e3f727a4c2	0.687511	-2.07468	FALSE	FALSE	6.53983	FALSE
k__Bacteria; p__Firmicutes; c__Clostridia; o__Clostridiales; f__Clostridiaceae; g__Clostridium; s__colicanis, ae9043132c6cd4871c91aff78a42b18e	-0.31557	-1.94919	FALSE	FALSE	4.7682	FALSE
k__Bacteria; p__Firmicutes; c__Clostridia; o__Clostridiales; f__[Mogibacteriaceae]; g__; s__, aeab4dade15150ed433d1e067d2b8665	-0.863809	1.16566	FALSE	TRUE	5.08945	TRUE
k__Bacteria; p__Firmicutes; c__Clostridia; o__Clostridiales; f__[Tissierellaceae]; g__Helcococcus; s__, af11d79b2945f54a96241da162e020d7	1.84411	-1.05753	TRUE	FALSE	8.25276	TRUE
k__Bacteria; p__Firmicutes; c__Clostridia; o__Clostridiales; f__Ruminococcaceae; g__; s__, af6715541ed0d6a6d8181909ed25a8b3	-0.0756435	-0.402913	FALSE	FALSE	0.173922	FALSE
k__Bacteria; p__Proteobacteria; c__Gammaproteobacteria; o__Xanthomonadales; f__Sinobacteraceae; g__; s__, af714e68f29fe272436c9901674f1f60	-0.0720827	-1.9724	FALSE	FALSE	7.31779	FALSE
k__Bacteria; p__Bacteroidetes; c__Flavobacteriia; o__Flavobacteriales; f__[Weeksellaceae]; g__; s__, af8769a207d4b9c35309f4a64460efce	1.03755	0.760327	FALSE	FALSE	1.62022	FALSE
k__Bacteria; p__Firmicutes; c__Bacilli; o__Bacillales; f__Staphylococcaceae; g__Staphylococcus; s__sciuri, af8d8c5035e2e91ae2e5f55c67224a88	-0.0403796	1.45903	FALSE	FALSE	2.22618	FALSE
k__Bacteria; p__Bacteroidetes; c__Bacteroidia; o__Bacteroidales; f__S24-7; g__; s__, af912cdc7a5b6a909fa8e2c60791eed6	1.62667	-1.08371	FALSE	FALSE	4.8127	FALSE
k__Bacteria; p__Bacteroidetes; c__Bacteroidia; o__Bacteroidales; f__Porphyromonadaceae; g__; s__, afb8d50bcec35db8e3486cf2865b8b03	-0.0403796	1.42205	FALSE	TRUE	2.21057	TRUE
k__Bacteria; p__Firmicutes; c__Clostridia; o__Clostridiales; f__Lachnospiraceae; g__Coprococcus; s__, afef2bb6901554da5bf1da3f7f8f1d27	2.76441	1.16751	TRUE	FALSE	8.44428	TRUE
k__Bacteria; p__Bacteroidetes; c__Bacteroidia; o__Bacteroidales; f__S24-7; g__; s__, b001056f4e684139542da0e7d24be26e	1.21462	0.71196	FALSE	FALSE	1.78814	FALSE
k__Bacteria; p__Firmicutes; c__Bacilli; o__Lactobacillales; f__Lactobacillaceae; g__Lactobacillus; s__acidipiscis, b005e4b9f690529ef55595f7a3745a4a	0.15665	0.406896	TRUE	TRUE	0.172187	TRUE
k__Bacteria; p__Proteobacteria; c__Gammaproteobacteria; o__Pseudomonadales; f__Moraxellaceae; g__Moraxella; s__, b0188c2b5d51063fb5dba879c5cc0ebe	0.276822	-1.31285	FALSE	FALSE	3.12761	FALSE
k__Bacteria; p__Actinobacteria; c__Actinobacteria; o__Actinomycetales; f__Propionibacteriaceae; g__Propionibacterium; s__acnes, b02a8d33d018119dedb2db15db887bfd	2.52305	1.20102	TRUE	TRUE	6.8255	TRUE
k__Bacteria; p__Bacteroidetes; c__Bacteroidia; o__Bacteroidales; f__Prevotellaceae; g__Prevotella; s__, b0336705cd924a10811f8b1c5e5e4456	0.0840314	2.39284	FALSE	FALSE	6.30592	FALSE
k__Bacteria; p__Firmicutes; c__Clostridia; o__Clostridiales; f__; g__; s__, b03de8408f8ac47026e0a3f8ed1bf79a	-1.1021	0.546893	FALSE	FALSE	2.83228	FALSE
k__Bacteria; p__Firmicutes; c__Bacilli; o__Lactobacillales; f__Lactobacillaceae; g__Lactobacillus; s__pontis, b050e6fdaadb3f3855a1d7293003f512	8.32228	14.3592	TRUE	TRUE	223.624	TRUE
k__Bacteria; p__Firmicutes; c__Clostridia; o__Clostridiales; f__[Mogibacteriaceae]; g__; s__, b0553a7cf3e72573824b0dacf2747ae5	-0.0276819	1.3822	FALSE	FALSE	4.67712	FALSE
k__Bacteria; p__Firmicutes; c__Clostridia; o__Clostridiales; f__Ruminococcaceae; g__; s__, b0ddda3089d25041df59da487138e354	3.01752	-1.08371	TRUE	FALSE	12.0148	TRUE
k__Bacteria; p__Firmicutes; c__Clostridia; o__Clostridiales; f__Ruminococcaceae; g__; s__, b0e0c11110c9ada5ad1892166c472e60	-0.588396	-1.06804	FALSE	FALSE	1.17872	FALSE
k__Bacteria; p__Proteobacteria; c__Epsilonproteobacteria; o__Campylobacterales; f__Campylobacteraceae; g__Campylobacter; s__, b0e374b59576fb413bedb8d35bf7551e	1.05964	2.58347	FALSE	TRUE	7.21261	TRUE
k__Bacteria; p__Firmicutes; c__Clostridia; o__Clostridiales; f__Lachnospiraceae; g__Coprococcus; s__, b0e77c02f93c31cd8309187eb3469328	2.28573	-1.08371	TRUE	FALSE	7.45665	TRUE
k__Bacteria; p__Actinobacteria; c__Actinobacteria; o__Actinomycetales; f__Dermacoccaceae; g__Dermacoccus; s__, b0fc98e5c8f11484c2b2f6114d8a78de	-1.03174	-1.06238	FALSE	FALSE	1.23433	FALSE
k__Bacteria; p__Firmicutes; c__Clostridia; o__Clostridiales; f__Ruminococcaceae; g__; s__, b10660f98a056544ef016f559dff559c	-0.057044	0.236494	FALSE	FALSE	0.115544	FALSE
k__Bacteria; p__Firmicutes; c__Clostridia; o__Clostridiales; f__Ruminococcaceae; g__; s__, b178c85def1650ec48e636f59cafc608	0.193055	-0.335271	FALSE	FALSE	0.379494	FALSE
k__Bacteria; p__Firmicutes; c__Clostridia; o__Clostridiales; f__Lachnospiraceae; g__Epulopiscium; s__, b1af97052a50d4c3ee00a06fb8c78ebf	-0.991629	-0.522881	FALSE	FALSE	0.984034	FALSE
k__Bacteria; p__Bacteroidetes; c__Bacteroidia; o__Bacteroidales; f__Porphyromonadaceae; g__Porphyromonas; s__, b20584010207abd727ebc0196231d8e0	-0.937916	-0.0440621	FALSE	FALSE	1.34574	FALSE
k__Bacteria; p__Actinobacteria; c__Coriobacteriia; o__Coriobacteriales; f__Coriobacteriaceae; g__; s__, b2317178600911964414bf4110638852	-0.952506	0.409914	TRUE	FALSE	1.66369	TRUE
k__Bacteria; p__Firmicutes; c__Clostridia; o__Clostridiales; f__Clostridiaceae; g__Clostridium; s__, b26060d4c5407ff6f8db0cac55d42286	-1.46088	-0.781186	FALSE	FALSE	2.13427	FALSE
k__Bacteria; p__Firmicutes; c__Clostridia; o__Clostridiales; f__Lachnospiraceae; g__Roseburia; s__faecis, b264ac8ff5f9aff74f0b9aa084d9a9f0	-1.58244	6.34279	FALSE	TRUE	55.8877	TRUE
k__Bacteria; p__Firmicutes; c__Clostridia; o__Clostridiales; f__Ruminococcaceae; g__Oscillospira; s__, b2984ae23ce8ab600486c8b33f3f3a12	-0.24683	-0.919775	FALSE	FALSE	0.889216	FALSE
k__Bacteria; p__Firmicutes; c__Clostridia; o__Clostridiales; f__Ruminococcaceae; g__Faecalibacterium; s__prausnitzii, b2c8fcfbe17cf08d7afb4f90cfcb68b2	0.926601	0.769877	FALSE	FALSE	1.35284	FALSE
k__Bacteria; p__Firmicutes; c__Clostridia; o__Clostridiales; f__Veillonellaceae; g__Phascolarctobacterium; s__, b2d1249fd9754c79558be225647e60c4	-0.457283	3.24725	FALSE	FALSE	15.4229	FALSE
k__Bacteria; p__Firmicutes; c__Clostridia; o__Clostridiales; f__[Tissierellaceae]; g__Parvimonas; s__, b376e243b1b73764aacaaee025be7720	1.21462	-0.0354714	FALSE	FALSE	1.52737	FALSE
k__Bacteria; p__Bacteroidetes; c__Bacteroidia; o__Bacteroidales; f__Prevotellaceae; g__Prevotella; s__copri, b384cc5827e8b074f275ab25267281c0	0.841037	-2.18021	FALSE	FALSE	7.71279	FALSE
k__Bacteria; p__Firmicutes; c__Erysipelotrichi; o__Erysipelotrichales; f__Erysipelotrichaceae, b3a4aff8129bf245724a74fce7ae5880	0.182341	-0.480925	FALSE	FALSE	0.416662	FALSE
k__Bacteria; p__Firmicutes; c__Erysipelotrichi; o__Erysipelotrichales; f__Erysipelotrichaceae; g__Coprobacillus; s__, b3cb7ee390441866bfbb1d7d31aba3cf	1.20915	-1.66052	TRUE	FALSE	7.32828	TRUE
k__Bacteria; p__Firmicutes; c__Clostridia; o__Clostridiales; f__Ruminococcaceae, b44e6220c77667661647bfca9c397738	-1.49435	0.39293	FALSE	TRUE	3.25282	TRUE
k__Bacteria; p__Firmicutes; c__Clostridia; o__Clostridiales; f__Veillonellaceae; g__Phascolarctobacterium; s__, b48fb3fd0943aff801af07753e29a067	0.815806	5.557	FALSE	TRUE	37.2712	TRUE
k__Bacteria; p__Bacteroidetes; c__Bacteroidia; o__Bacteroidales; f__[Paraprevotellaceae]; g__[Prevotella]; s__, b4c89f39dbb30151fe26cba821312f6f	-0.714649	0.740792	FALSE	FALSE	1.26481	FALSE
k__Bacteria; p__Firmicutes; c__Clostridia; o__Clostridiales; f__Ruminococcaceae; g__Oscillospira; s__, b4e7e2f890a3801f93e66404293193a0	0.478766	0.773577	TRUE	TRUE	0.627229	TRUE
k__Bacteria; p__Firmicutes; c__Clostridia; o__Clostridiales; f__Clostridiaceae; g__; s__, b4ed8ec9d3313b1ae0b929812511444b	-3.99814	-0.649829	FALSE	FALSE	18.7392	FALSE
k__Bacteria; p__Firmicutes; c__Clostridia; o__Clostridiales; f__Ruminococcaceae; g__Faecalibacterium; s__prausnitzii, b52279f14b7f2e5201ae414e3255a30d	0.361045	-2.14275	FALSE	FALSE	6.09326	FALSE
k__Bacteria; p__Proteobacteria; c__Gammaproteobacteria; o__Pseudomonadales; f__Moraxellaceae; g__Moraxella; s__, b644050c88f6c57c4ef449e8d27f8b7c	0.966031	0.382389	FALSE	FALSE	1.04072	FALSE
k__Bacteria; p__Bacteroidetes; c__Bacteroidia; o__Bacteroidales; f__Bacteroidaceae; g__Bacteroides; s__, b6635d67cb594473ddba9f8cfba5d13d	-0.352303	-0.295021	FALSE	FALSE	0.130562	FALSE
k__Bacteria; p__Firmicutes; c__Bacilli; o__Lactobacillales; f__Enterococcaceae; g__Enterococcus; s__cecorum, b667000eb98cf17e5345425d7c1222af	0.743585	0.465709	FALSE	FALSE	0.66741	FALSE
k__Bacteria; p__Firmicutes; c__Clostridia; o__Clostridiales; f__; g__; s__, b66d83b0fef2385ffa3ed40f3a290081	1.35126	-1.08371	FALSE	FALSE	4.00796	FALSE
k__Bacteria; p__Bacteroidetes; c__Bacteroidia; o__Bacteroidales; f__S24-7; g__; s__, b695e29262404079106239ed4f3b5451	-1.9252	-2.37151	FALSE	FALSE	5.65939	FALSE
k__Bacteria; p__Firmicutes; c__Clostridia; o__Clostridiales; f__Ruminococcaceae; g__Gemmiger; s__formicilis, b6a1cfc87c3ffa7f96227d4a372d8dd7	1.86205	2.75925	FALSE	FALSE	9.27987	FALSE
k__Bacteria; p__Firmicutes; c__Bacilli; o__Lactobacillales; f__Lactobacillaceae; g__Lactobacillus; s__, b6c1a8ba78f65c4a4e96627ccc53ac86	2.66473	2.01547	TRUE	TRUE	7.13385	TRUE
k__Bacteria; p__Firmicutes; c__Clostridia; o__Clostridiales; f__Lachnospiraceae; g__; s__, b6c9f50e2609446ade01ba730762e3c3	-1.36974	-0.94396	FALSE	FALSE	1.87628	FALSE
k__Bacteria; p__Actinobacteria; c__Actinobacteria; o__Actinomycetales; f__Micrococcaceae; g__Nesterenkonia; s__, b6d3b72c617ee9fa02e387b2bbf9c388	1.17515	1.32455	FALSE	FALSE	2.73109	FALSE
k__Bacteria; p__Bacteroidetes; c__Bacteroidia; o__Bacteroidales; f__Prevotellaceae; g__Prevotella; s__stercorea, b6ebc4ca1625c475e83c83bc470f0de3	0.275908	1.06611	FALSE	TRUE	1.14396	TRUE
k__Bacteria; p__Firmicutes; c__Clostridia; o__Clostridiales; f__Clostridiaceae; g__Clostridium, b70847737230221570797e85fd20a1d2	-0.947608	2.39414	FALSE	TRUE	27.7293	TRUE
k__Bacteria; p__Bacteroidetes; c__Bacteroidia; o__Bacteroidales; f__Prevotellaceae; g__Prevotella; s__, b78c13068b563221a1c91d57fda0c714	-0.0403796	1.00451	FALSE	FALSE	1.08742	FALSE
k__Bacteria; p__Firmicutes; c__Clostridia; o__Clostridiales; f__Veillonellaceae; g__Selenomonas; s__bovis, b7c94e8bbf013a22133f6f969c2dfd4b	-1.45079	7.3882	FALSE	TRUE	290.621	TRUE
k__Bacteria; p__Firmicutes; c__Clostridia; o__Clostridiales; f__Clostridiaceae; g__; s__, b7dd452b840acdd41ea50f7f07af85d9	1.75575	0.356185	FALSE	FALSE	3.1355	FALSE
k__Bacteria; p__Bacteroidetes; c__Bacteroidia; o__Bacteroidales; f__Prevotellaceae; g__Prevotella; s__, b7e3bc1ee432c5d6e56c60a8d5aefcb0	-1.47598	0.402297	FALSE	FALSE	3.22567	FALSE
k__Bacteria; p__Firmicutes; c__Clostridia; o__Clostridiales; f__[Mogibacteriaceae]; g__; s__, b7ec21394d877839a62084735e246f5c	-1.5139	2.3998	FALSE	TRUE	13.0555	TRUE
k__Bacteria; p__Firmicutes; c__Clostridia; o__Clostridiales; f__Lachnospiraceae; g__; s__, b7ff5b3d93e067e2053a43dde8473777	-0.760688	1.55354	FALSE	FALSE	3.59719	FALSE
k__Bacteria; p__Firmicutes; c__Clostridia; o__Clostridiales; f__Lachnospiraceae, b813547b4b9ea900c009981f1abcf701	-0.432605	1.19079	FALSE	FALSE	5.50441	FALSE
k__Bacteria; p__Firmicutes; c__Clostridia; o__Clostridiales; f__[Tissierellaceae]; g__GW-34; s__, b84e7177111978e78e3993c3407b151a	-0.0403796	0.636949	FALSE	FALSE	0.441423	FALSE
k__Bacteria; p__Tenericutes; c__Mollicutes; o__RF39; f__; g__; s__, b89a92a802e832947d8f09953bb74d5c	-1.51759	-0.856915	FALSE	FALSE	2.3721	FALSE
k__Bacteria; p__Proteobacteria; c__Betaproteobacteria; o__Burkholderiales; f__Alcaligenaceae; g__Sutterella; s__, b8d8a825beee2cf64340110f8410b0a3	-0.288745	-0.576546	FALSE	FALSE	0.334083	FALSE
k__Bacteria; p__Firmicutes; c__Bacilli; o__Lactobacillales; f__Streptococcaceae; g__Streptococcus; s__, b93036b831a6b1b336f15809127602e6	-1.09409	-0.505529	FALSE	FALSE	1.36436	FALSE
k__Bacteria; p__Bacteroidetes; c__Bacteroidia; o__Bacteroidales; f__Prevotellaceae; g__Prevotella; s__copri, b9460680498a318bcb06d285c30d38be	1.0566	0.545999	FALSE	FALSE	1.28209	FALSE
k__Bacteria; p__Firmicutes; c__Clostridia; o__Clostridiales; f__Veillonellaceae; g__Phascolarctobacterium; s__, b95fef984eefa047ee8e4975e4b65646	1.21743	0.437942	FALSE	FALSE	1.57431	FALSE
k__Bacteria; p__Firmicutes; c__Clostridia; o__Clostridiales; f__Lachnospiraceae; g__; s__, b978450e75ae38f47e8e4fadc48bbd0b	1.61206	1.86812	FALSE	FALSE	3.77503	FALSE
k__Bacteria; p__Firmicutes; c__Bacilli; o__Lactobacillales; f__Streptococcaceae; g__Streptococcus; s__, b9c0eabf59bc3bbbf6d66f7fe13097f1	1.20299	0.601703	FALSE	FALSE	1.68569	FALSE
k__Bacteria; p__Proteobacteria; c__Epsilonproteobacteria; o__Campylobacterales; f__Helicobacteraceae; g__Flexispira; s__rappini, ba07287fc7185df4800f9894f7fffb2e	1.21231	0.994183	FALSE	FALSE	2.23687	FALSE
k__Bacteria; p__Bacteroidetes; c__Bacteroidia; o__Bacteroidales; f__RF16; g__; s__, ba28dee0aaf6af0d08a0445b460f274d	1.66542	2.21079	FALSE	TRUE	7.12543	TRUE
k__Bacteria; p__Actinobacteria; c__Coriobacteriia; o__Coriobacteriales; f__Coriobacteriaceae; g__; s__, ba3f37a2e63657432613a8207822641e	-0.897079	-0.376913	FALSE	FALSE	0.842692	FALSE
k__Bacteria; p__Bacteroidetes; c__Bacteroidia; o__Bacteroidales; f__Prevotellaceae; g__Prevotella; s__, ba532e764d0d7051e392fc7286e70967	-2.2492	-0.368861	FALSE	FALSE	7.38425	FALSE
k__Bacteria; p__Firmicutes; c__Clostridia; o__Clostridiales; f__Clostridiaceae; g__Clostridium; s__, ba942b263479ad78d11000b012bbbcd5	-1.5139	-0.152769	FALSE	FALSE	2.42769	FALSE
k__Bacteria; p__Bacteroidetes; c__Bacteroidia; o__Bacteroidales; f__Prevotellaceae; g__Prevotella; s__stercorea, ba9ae852d19b5fdc165ce5c7bf1cb205	0.105444	-1.60652	FALSE	FALSE	3.80635	FALSE
k__Bacteria; p__Firmicutes; c__Clostridia; o__Clostridiales; f__Veillonellaceae; g__Selenomonas; s__bovis, bac6be749e71990af255cb71e800ab5f	-8.03691	-1.51189	TRUE	FALSE	65.1594	TRUE
k__Bacteria; p__Firmicutes; c__Clostridia; o__Clostridiales; f__Lachnospiraceae; g__Anaerostipes; s__, bae3e3d36fffddf27616e0ffb197e094	1.20299	0.456033	FALSE	FALSE	1.53575	FALSE
k__Bacteria; p__Bacteroidetes; c__[Saprospirae]; o__[Saprospirales]; f__Chitinophagaceae; g__; s__, bb1d898fb8d890538f25acd23ea94ac4	-0.967325	3.19038	FALSE	FALSE	22.3409	TRUE
k__Bacteria; p__Firmicutes; c__Clostridia; o__Clostridiales; f__Ruminococcaceae; g__Oscillospira; s__, bb4cb74a1c44bbe7d5b215abf892a7ab	0.306028	1.63828	FALSE	TRUE	3.25559	TRUE
k__Bacteria; p__Firmicutes; c__Erysipelotrichi; o__Erysipelotrichales; f__Erysipelotrichaceae; g__; s__, bb4f350b1a905d1d090395d54020851f	-0.573368	-0.595357	FALSE	FALSE	0.565019	FALSE
k__Bacteria; p__Firmicutes; c__Clostridia; o__Clostridiales; f__Dehalobacteriaceae; g__Dehalobacterium; s__, bb6581c91edf19e6323807ab53f2b72e	-0.730233	0.451104	FALSE	FALSE	1.65322	FALSE
k__Bacteria; p__Firmicutes; c__Clostridia; o__Clostridiales; f__Lachnospiraceae; g__Defluviitalea; s__saccharophila, bb7e848a5b55d5926dbb9e93573fcd83	-1.55514	-0.738052	FALSE	FALSE	2.64674	FALSE
k__Bacteria; p__Firmicutes; c__Clostridia; o__Clostridiales; f__Ruminococcaceae; g__Faecalibacterium; s__prausnitzii, bbae6ed124f4d6b48435a964a95c8418	1.35037	0.729736	TRUE	FALSE	1.88863	TRUE
k__Bacteria; p__Proteobacteria; c__Deltaproteobacteria; o__GMD14H09; f__; g__; s__, bc32457302d71ec6f628ac7b5b04770e	1.21784	0.603586	FALSE	FALSE	1.67201	FALSE
k__Bacteria; p__Proteobacteria; c__Gammaproteobacteria; o__Aeromonadales; f__Succinivibrionaceae; g__Succinivibrio; s__, bc463e726508507dc14620af5f64520d	-3.57074	-4.94868	FALSE	TRUE	35.5967	TRUE
k__Bacteria; p__Firmicutes; c__Clostridia; o__Clostridiales; f__Lachnospiraceae; g__Coprococcus; s__catus, bc9350a59b80d8d6ba12aa3b47ef571d	-0.353361	1.95292	FALSE	FALSE	7.27277	FALSE
k__Bacteria; p__Firmicutes; c__Clostridia; o__Clostridiales; f__Ruminococcaceae; g__; s__, bcc04e515ecdcfed34edc5a0eae5b667	-1.16731	-2.96844	TRUE	TRUE	10.0614	TRUE
k__Bacteria; p__Actinobacteria; c__Actinobacteria; o__Actinomycetales; f__Corynebacteriaceae; g__Corynebacterium; s__, bce5f90e4aed95b1c4d0c496819268a6	1.13605	0.250126	FALSE	FALSE	1.29662	FALSE
k__Bacteria; p__Firmicutes; c__Clostridia; o__Clostridiales, bcf103fa0841ca82ff888a43a185fcb5	-0.227897	0.479118	FALSE	FALSE	0.512943	FALSE
k__Bacteria; p__Firmicutes; c__Clostridia; o__Clostridiales; f__; g__; s__, bcf574eb8f55a3db9874236913df6488	1.68341	4.43965	FALSE	TRUE	20.8683	TRUE
k__Bacteria; p__Proteobacteria; c__Betaproteobacteria; o__Burkholderiales; f__Alcaligenaceae; g__Sutterella; s__, bd3bc720ba3512092ea314bd72b6444d	-0.8536	-0.417062	FALSE	FALSE	0.777734	FALSE
k__Bacteria; p__Bacteroidetes; c__Bacteroidia; o__Bacteroidales; f__; g__; s__, bde82bd1d862f3c3a0f643bdd1156609	1.19326	0.49327	FALSE	FALSE	1.50037	FALSE
k__Bacteria; p__Firmicutes; c__Clostridia; o__Clostridiales; f__Lachnospiraceae; g__; s__, be1fe9bfe424ad27f568d8e2d7b42c19	-0.785687	1.29685	FALSE	TRUE	6.12303	TRUE
k__Bacteria; p__Firmicutes; c__Clostridia; o__Clostridiales; f__Ruminococcaceae; g__Ruminococcus; s__, be51f20be947e8973c71e8e06d80d94b	-0.844308	0.681706	TRUE	FALSE	2.33958	TRUE
k__Bacteria; p__Firmicutes; c__Clostridia; o__Clostridiales; f__Veillonellaceae; g__Selenomonas; s__bovis, bef7762254dad4cb332601d18b57253d	-0.0403796	4.15582	FALSE	TRUE	18.3846	TRUE
k__Bacteria; p__Firmicutes; c__Clostridia; o__Clostridiales; f__Ruminococcaceae; g__; s__, bef7ee3254c5b966af36927c0519be18	-0.0403796	3.48678	FALSE	TRUE	12.8888	TRUE
k__Bacteria; p__Firmicutes; c__Clostridia; o__Clostridiales; f__Ruminococcaceae; g__Oscillospira; s__, bf37c87f8841a9f1a2cd20db4fa18b74	0.144175	4.24951	FALSE	TRUE	27.8448	TRUE
k__Bacteria; p__Proteobacteria; c__Betaproteobacteria; o__Burkholderiales; f__Oxalobacteraceae; g__Massilia, bfb5b51834ddd2ee38153073eb36d6ca	1.12392	0.577514	FALSE	FALSE	1.50333	FALSE
k__Bacteria; p__Bacteroidetes; c__Bacteroidia; o__Bacteroidales; f__; g__; s__, bfc4482d8cb1390c2836f66765ba4627	-0.0403796	1.71164	FALSE	FALSE	3.13407	FALSE
k__Bacteria; p__Firmicutes; c__Bacilli; o__Bacillales; f__Planococcaceae, bfd974050f24cde408b03cfa44ab1e2d	-1.353	6.35986	FALSE	TRUE	387.639	TRUE
k__Bacteria; p__Firmicutes; c__Clostridia; o__Clostridiales; f__Ruminococcaceae; g__; s__, bfecd7ad3095e72d0ffb8cb9204626c6	-1.11398	-1.63976	FALSE	FALSE	2.69138	FALSE
k__Bacteria; p__Firmicutes; c__Clostridia; o__Clostridiales; f__Veillonellaceae; g__Anaerovibrio; s__, c00f7e58dcba74622cae43cc5fdf4edc	-1.42788	-0.373131	FALSE	FALSE	2.3314	FALSE
k__Bacteria; p__Bacteroidetes; c__Bacteroidia; o__Bacteroidales; f__Prevotellaceae; g__Prevotella; s__, c04e6806ffd4e2ab03f215bc9b690b1f	-2.00338	-1.0046	FALSE	FALSE	4.31529	FALSE
k__Bacteria; p__Proteobacteria; c__Gammaproteobacteria; o__Aeromonadales; f__Succinivibrionaceae; g__Succinivibrio; s__, c06e2339f90c1f3ca9df678f40decb0d	0.244405	-2.53972	FALSE	TRUE	8.64936	TRUE
k__Bacteria; p__Bacteroidetes; c__Bacteroidia; o__Bacteroidales; f__[Paraprevotellaceae]; g__[Prevotella]; s__, c08d9b72293bfc7263a4054970784205	-0.0403796	0.987355	FALSE	FALSE	1.06583	FALSE
k__Bacteria; p__Cyanobacteria; c__Chloroplast; o__Streptophyta; f__; g__; s__, c0975f7ca5988524fffc584723730284	1.1345	0.21884	TRUE	TRUE	1.32761	TRUE
k__Bacteria; p__Proteobacteria; c__Epsilonproteobacteria; o__Campylobacterales; f__Campylobacteraceae; g__Campylobacter; s__subantarcticus, c0cf8a1c942fffb477922c179ed0f5c2	-0.0403796	1.7087	FALSE	FALSE	3.14847	FALSE
k__Bacteria; p__Firmicutes; c__Bacilli; o__Lactobacillales; f__Lactobacillaceae; g__Lactobacillus; s__acidipiscis, c0dc6367096c1e050d550b64a8254707	-1.26923	-0.645813	FALSE	FALSE	1.62851	FALSE
k__Bacteria; p__Firmicutes; c__Clostridia; o__Clostridiales; f__Lachnospiraceae; g__Coprococcus; s__, c18dae5503801a39d3adaf67ecee7a9a	-0.0403796	1.41535	FALSE	FALSE	2.089	FALSE
k__Bacteria; p__Bacteroidetes; c__Flavobacteriia; o__Flavobacteriales; f__[Weeksellaceae]; g__Elizabethkingia; s__, c1b5f58498dc8346819a74994c0174a7	1.68486	-1.08371	FALSE	FALSE	5.00404	FALSE
k__Bacteria; p__Firmicutes; c__Clostridia; o__Clostridiales; f__Veillonellaceae; g__Selenomonas; s__bovis, c1c4de325d6e9a9b90dee9d25c455bf3	2.44374	1.53533	TRUE	FALSE	7.80322	TRUE
k__Bacteria; p__Firmicutes; c__Clostridia; o__Clostridiales; f__Ruminococcaceae; g__Oscillospira; s__, c1d2a642a66b6806d3889e93a1984d1f	-0.841773	-0.501635	FALSE	FALSE	0.716947	FALSE
k__Bacteria; p__Firmicutes; c__Clostridia; o__Clostridiales; f__Ruminococcaceae; g__Ruminococcus; s__, c1eedbcfde0ec278a15691f85ef9055b	-2.47064	-0.743599	FALSE	FALSE	6.52739	FALSE
k__Bacteria; p__Firmicutes; c__Clostridia; o__Clostridiales; f__Christensenellaceae; g__; s__, c2146bb4e73321a5334d025eea6b7fde	-0.0403796	1.30006	FALSE	FALSE	2.06401	FALSE
k__Bacteria; p__Firmicutes; c__Clostridia; o__Clostridiales; f__Ruminococcaceae; g__Oscillospira; s__, c2182c5e5a155555e0514b788cf764de	-0.688091	2.15405	FALSE	FALSE	6.55814	FALSE
k__Bacteria; p__Firmicutes; c__Clostridia; o__Clostridiales; f__Lachnospiraceae; g__Coprococcus; s__, c21a69e7276709e63fa3509aa689cde4	-0.557427	-2.08876	FALSE	FALSE	7.83659	FALSE
k__Bacteria; p__Bacteroidetes; c__Bacteroidia; o__Bacteroidales; f__S24-7; g__; s__, c252b2c99cad5caceb3cb732bda0c331	-1.10447	1.54859	FALSE	FALSE	9.19916	FALSE
k__Bacteria; p__Firmicutes; c__Clostridia; o__Clostridiales; f__Ruminococcaceae; g__; s__, c255190349d9cbad0a284f12f726795d	0.591259	0.840766	FALSE	FALSE	0.727498	FALSE
k__Bacteria; p__Firmicutes; c__Clostridia; o__Clostridiales; f__[Mogibacteriaceae]; g__; s__, c25e0899c5426e09da9b34a9b79333b3	0.00201788	0.181365	FALSE	FALSE	0.0372873	FALSE
k__Bacteria; p__Firmicutes; c__Clostridia; o__Clostridiales; f__Lachnospiraceae; g__Dorea; s__, c287da853235f9a98089163fdca87226	0.899775	1.64535	FALSE	FALSE	2.74731	FALSE
k__Bacteria; p__Bacteroidetes; c__Bacteroidia; o__Bacteroidales; f__Prevotellaceae; g__Prevotella; s__, c28ae6c90a4e9d71c22fd7b7bd931c4f	0.551415	1.58771	FALSE	FALSE	2.63296	FALSE
k__Bacteria; p__Firmicutes; c__Clostridia; o__Clostridiales; f__Lachnospiraceae; g__Blautia; s__, c28e10c8446830e636d3674670ba0942	1.21231	0.422278	FALSE	FALSE	1.54292	FALSE
k__Bacteria; p__Bacteroidetes; c__Bacteroidia; o__Bacteroidales; f__Bacteroidaceae; g__Bacteroides; s__, c2927a1b1116556b1d09c502fa02d20c	-0.841507	1.05241	FALSE	TRUE	2.67924	TRUE
k__Bacteria; p__Bacteroidetes; c__Bacteroidia; o__Bacteroidales; f__Prevotellaceae; g__Prevotella; s__copri, c2ee2adfd97075470b45e61735a63827	1.67877	4.07335	FALSE	FALSE	16.599	FALSE
k__Bacteria; p__Firmicutes; c__Clostridia; o__Clostridiales; f__Lachnospiraceae; g__; s__, c2fcaca00f5ba98954a32903f4cbae65	1.20712	0.883933	FALSE	FALSE	2.01201	FALSE
k__Bacteria; p__Firmicutes; c__Bacilli; o__Lactobacillales; f__Lactobacillaceae; g__Lactobacillus; s__reuteri, c309c5de1bc33d058b30316c97635d5b	1.76121	1.33574	TRUE	TRUE	3.2132	TRUE
k__Bacteria; p__Firmicutes; c__Clostridia; o__Clostridiales; f__Ruminococcaceae, c30cc515ca110860d379081862a2f31f	-1.47489	-1.97995	FALSE	FALSE	4.00796	FALSE
k__Bacteria; p__Firmicutes; c__Clostridia; o__Clostridiales; f__; g__; s__, c31259bfaf63442be58ec985f1c78972	-0.0403796	1.4199	FALSE	FALSE	2.13828	FALSE
k__Bacteria; p__Proteobacteria; c__Gammaproteobacteria; o__Pseudomonadales; f__Moraxellaceae; g__Acinetobacter; s__, c313afd2a6557dc53529f6a2a6fc15e9	0.84992	0.063427	FALSE	FALSE	0.724534	FALSE
k__Bacteria; p__Firmicutes; c__Clostridia; o__Clostridiales; f__Clostridiaceae; g__; s__, c3444336d3ae12ce854c79154e2825b6	-0.977976	1.19561	FALSE	FALSE	6.25058	FALSE
k__Bacteria; p__Firmicutes; c__Clostridia; o__Clostridiales; f__; g__; s__, c37fb36f9a5c4a8be482c74993926dc6	0.819073	0.246763	FALSE	FALSE	0.678268	FALSE
k__Bacteria; p__Firmicutes; c__Clostridia; o__Clostridiales; f__Lachnospiraceae, c3a30a45dd65599bb54cde891d6fa6da	-0.703192	-2.54871	FALSE	FALSE	7.22459	FALSE
k__Bacteria; p__Lentisphaerae; c__[Lentisphaeria]; o__Victivallales; f__Victivallaceae; g__; s__, c3b32703ac434d80f3a0be0cddcffd73	-0.754493	-0.387935	FALSE	FALSE	0.580207	FALSE
k__Bacteria; p__Bacteroidetes; c__Bacteroidia; o__Bacteroidales; f__; g__; s__, c4075489df9d6eb953cbf862ff922853	1.17876	-0.00222558	FALSE	FALSE	1.62299	FALSE
k__Bacteria; p__Firmicutes; c__Clostridia; o__Clostridiales; f__Ruminococcaceae; g__; s__, c42a120908248f61fc6343a3029ee282	1.2177	0.681793	FALSE	FALSE	1.79323	FALSE
k__Bacteria; p__Firmicutes; c__Bacilli; o__Lactobacillales; f__Leuconostocaceae; g__Weissella; s__paramesenteroides, c434144d606eed3fe8cc9cbe2a2205ce	0.0290876	0.435427	FALSE	FALSE	0.214795	FALSE
k__Bacteria; p__Firmicutes; c__Clostridia; o__Clostridiales; f__Lachnospiraceae; g__; s__, c435b34f53d61119867a8fa405a5563e	-0.0559504	-2.20856	FALSE	FALSE	6.14144	FALSE
k__Bacteria; p__Firmicutes; c__Clostridia; o__Clostridiales; f__Ruminococcaceae; g__Ruminococcus; s__, c47133eeffcc65da3d13359a21c8edc3	0.0725143	-1.36517	FALSE	FALSE	4.24399	FALSE
k__Bacteria; p__Firmicutes; c__Erysipelotrichi; o__Erysipelotrichales; f__Erysipelotrichaceae; g__; s__, c4903eeee24b87aa683d248ef96a0140	-1.68046	-2.91038	FALSE	FALSE	8.51664	FALSE
k__Bacteria; p__Bacteroidetes; c__Bacteroidia; o__Bacteroidales; f__Prevotellaceae; g__Prevotella; s__, c4ae3301b420cc09293143cf8c680327	0.882409	0.910434	FALSE	TRUE	1.22829	TRUE
k__Bacteria; p__Bacteroidetes; c__Bacteroidia; o__Bacteroidales; f__[Paraprevotellaceae]; g__[Prevotella]; s__, c4ba56344600f85eaef20d2b4ef91327	-0.0403796	0.877934	FALSE	FALSE	0.819144	FALSE
k__Bacteria; p__Proteobacteria; c__Gammaproteobacteria; o__Pasteurellales; f__Pasteurellaceae; g__Haemophilus; s__parasuis, c4ceaf58d8065f84fd2b0ac0c944b359	1.46159	-1.08371	FALSE	FALSE	5.25934	FALSE
k__Bacteria; p__Fusobacteria; c__Fusobacteriia; o__Fusobacteriales; f__Fusobacteriaceae, c4dd6f812a77b4e9a083471091576a9a	1.06495	1.07963	FALSE	FALSE	2.02571	FALSE
k__Bacteria; p__Firmicutes; c__Clostridia; o__Clostridiales; f__Ruminococcaceae; g__; s__, c50f34c41cae93850e2569b635c115c9	0.204724	0.208904	FALSE	TRUE	0.0637826	TRUE
k__Bacteria; p__Firmicutes; c__Clostridia; o__Clostridiales; f__Ruminococcaceae; g__; s__, c52605f25cd8505560235e2688649a16	0.488647	-0.778723	FALSE	FALSE	2.30996	FALSE
k__Bacteria; p__Proteobacteria; c__Betaproteobacteria; o__Neisseriales; f__Neisseriaceae; g__; s__, c52b8b3f55d39f44d9ad7c39d15e9db3	2.04969	-1.08371	FALSE	FALSE	8.92392	FALSE
k__Bacteria; p__Firmicutes; c__Clostridia; o__Clostridiales; f__Lachnospiraceae, c55b486b00eb7dd2bd960c38c024d1d1	1.15816	0.920833	FALSE	FALSE	1.62986	FALSE
k__Bacteria; p__Bacteroidetes; c__Bacteroidia; o__Bacteroidales; f__Bacteroidaceae; g__Bacteroides; s__, c577af19e7ef8c4c676605a53ce5f963	-0.186717	-1.6252	FALSE	FALSE	3.65091	FALSE
k__Bacteria; p__Firmicutes; c__Clostridia; o__Clostridiales; f__Lachnospiraceae; g__Coprococcus; s__, c580dd52c69170b839f31efcad6c3d18	-2.62103	0.0463403	TRUE	FALSE	9.12474	TRUE
k__Bacteria; p__Bacteroidetes; c__Bacteroidia; o__Bacteroidales, c591c776118abe9e24f6276e023c7d72	-1.42073	1.24498	FALSE	TRUE	4.14852	TRUE
k__Bacteria; p__Firmicutes; c__Bacilli; o__Lactobacillales; f__Streptococcaceae; g__Streptococcus; s__, c5b3f5b4e9e0ed7807a7c3d75120feab	-0.0403796	0.493268	FALSE	FALSE	0.33781	FALSE
k__Bacteria; p__Firmicutes; c__Clostridia; o__Clostridiales; f__Lachnospiraceae; g__; s__, c5d41d685f38efaea244371974b6424b	-0.0220064	0.527593	FALSE	FALSE	0.311175	FALSE
k__Bacteria; p__Firmicutes; c__Clostridia; o__Clostridiales; f__Ruminococcaceae; g__Gemmiger; s__formicilis, c6392a808c5ca2e64d3cb6b10e83adee	-0.0403796	1.76331	FALSE	FALSE	3.24688	FALSE
k__Bacteria; p__Firmicutes; c__Clostridia; o__Clostridiales; f__Lachnospiraceae; g__Coprococcus; s__, c64c50ad6b6d55dd5c506593d9ae9187	-0.0203572	2.45686	FALSE	FALSE	11.9515	FALSE
k__Bacteria; p__Proteobacteria; c__Alphaproteobacteria; o__Rhizobiales; f__Rhizobiaceae; g__Agrobacterium; s__, c64d0b194420756c348758b5e64f855e	-0.430601	-0.0393639	FALSE	FALSE	0.206894	FALSE
k__Bacteria; p__Bacteroidetes; c__Bacteroidia; o__Bacteroidales; f__S24-7; g__; s__, c651651878a5108e2d0b440c9cd67827	1.21717	0.707382	FALSE	FALSE	1.7973	FALSE
k__Bacteria; p__Bacteroidetes; c__Bacteroidia; o__Bacteroidales; f__Prevotellaceae; g__Prevotella; s__, c653a454134a535bb757b770d7e23934	0.878123	0.632208	FALSE	FALSE	1.05847	FALSE
k__Bacteria; p__Bacteroidetes; c__Bacteroidia; o__Bacteroidales; f__Prevotellaceae; g__Prevotella; s__, c67d0a5d89a34f1f9fb797aa0579ad79	-0.0403796	1.08359	FALSE	FALSE	1.25001	FALSE
k__Bacteria; p__Firmicutes; c__Clostridia; o__Clostridiales; f__Lachnospiraceae; g__; s__, c6938acd824a1809d8374139679949e3	1.74568	1.73618	FALSE	FALSE	5.54461	FALSE
k__Bacteria; p__Firmicutes; c__Clostridia; o__Clostridiales; f__Lachnospiraceae; g__; s__, c6a2bbfb001d5a21827ff042ed203972	-2.12008	-3.25509	FALSE	FALSE	14.0626	FALSE
k__Bacteria; p__Firmicutes; c__Clostridia; o__Clostridiales; f__; g__; s__, c6aa37e88839a8025ca1363d79641dc3	0.808523	0.0689025	FALSE	FALSE	0.656936	FALSE
k__Bacteria; p__Firmicutes; c__Bacilli; o__Bacillales; f__Staphylococcaceae; g__Staphylococcus, c6b516ae2ba507f85cf0eede12bfa499	2.10601	1.9618	FALSE	TRUE	7.6282	TRUE
k__Bacteria; p__Firmicutes; c__Clostridia; o__Clostridiales; f__Ruminococcaceae; g__Gemmiger; s__formicilis, c6fdf631c16099e62a83c66db8a7a6f1	0.299578	3.33777	FALSE	FALSE	12.3719	FALSE
k__Bacteria; p__Firmicutes; c__Clostridia; o__Clostridiales; f__Ruminococcaceae; g__Faecalibacterium; s__prausnitzii, c728ad6f5d183cb36fa06b6a3a47758b	2.59159	4.51404	FALSE	TRUE	21.194	FALSE
k__Bacteria; p__Firmicutes; c__Clostridia; o__Clostridiales; f__Ruminococcaceae; g__; s__, c7b5c26d0f40fc1569c25d2b3bcace93	1.19713	1.23889	FALSE	FALSE	2.60371	FALSE
k__Bacteria; p__Firmicutes; c__Clostridia; o__Clostridiales; f__Lachnospiraceae; g__Blautia; s__, c7d1ed6c70202259164edf3ee7806f0c	-0.538752	1.15337	FALSE	FALSE	1.83672	FALSE
k__Bacteria; p__Bacteroidetes; c__Bacteroidia; o__Bacteroidales; f__[Paraprevotellaceae]; g__; s__, c7fb593c6e4d0bc55d2a90c735de04e8	1.3162	-1.12655	TRUE	FALSE	10.8287	TRUE
k__Bacteria; p__Chlamydiae; c__Chlamydiia; o__Chlamydiales; f__Chlamydiaceae; g__Chlamydia; s__, c883c4226bee16637e43c7f267fda1a5	2.41738	6.46669	TRUE	TRUE	47.3545	TRUE
k__Bacteria; p__Firmicutes; c__Clostridia; o__Clostridiales; f__Eubacteriaceae; g__Anaerofustis; s__, c96287801ecb653d97cecfd6efd16dfe	-0.0403796	0.993903	FALSE	FALSE	1.11411	FALSE
k__Bacteria; p__Firmicutes; c__Clostridia; o__Clostridiales; f__; g__; s__, c985e0707deff873e690153cff023a9b	1.05323	2.52484	FALSE	TRUE	6.89257	TRUE
k__Bacteria; p__Firmicutes; c__Clostridia; o__Clostridiales; f__Ruminococcaceae; g__Oscillospira; s__, c9869e864e926e7f42255b98f9c3375a	-0.0403796	0.94195	FALSE	FALSE	0.966369	FALSE
k__Bacteria; p__Firmicutes; c__Clostridia; o__Clostridiales; f__Lachnospiraceae; g__Lachnospira; s__, c9a1b7e21c3454d51882d4e5ec437d5a	2.43535	0.832023	TRUE	FALSE	6.08443	TRUE
k__Bacteria; p__Firmicutes; c__Clostridia; o__Clostridiales; f__Ruminococcaceae; g__; s__, c9c4d96739be83097d3386bf5a0c1cd1	-1.59613	-1.68566	TRUE	TRUE	3.97133	TRUE
k__Bacteria; p__Firmicutes; c__Clostridia; o__Clostridiales; f__Ruminococcaceae; g__Oscillospira; s__, c9cf3d02fc8ac80b6cb86e6993bbdb54	0.22491	-1.34532	FALSE	FALSE	3.13932	FALSE
k__Bacteria; p__Deferribacteres; c__Deferribacteres; o__Deferribacterales; f__Deferribacteraceae; g__Mucispirillum; s__schaedleri, ca4fce5e0884a1b480e89fba11adb48f	-1.15684	-3.07365	FALSE	FALSE	9.77561	FALSE
k__Bacteria; p__Bacteroidetes; c__Bacteroidia; o__Bacteroidales; f__Prevotellaceae; g__Prevotella; s__, ca5f73a52e4055d5a47c078bbc061f19	-3.19444	-0.610674	TRUE	TRUE	12.4965	TRUE
k__Bacteria; p__Bacteroidetes; c__Bacteroidia; o__Bacteroidales; f__[Paraprevotellaceae]; g__YRC22; s__, ca82151e828c7664ca2eeae864ecb7a5	0.293796	-0.152804	FALSE	FALSE	0.126335	FALSE
k__Bacteria; p__Firmicutes; c__Clostridia; o__Clostridiales; f__; g__; s__, ca945f7d5d9510befdb2fea349536bad	-0.65964	0.310925	FALSE	FALSE	1.29878	FALSE
k__Bacteria; p__Firmicutes; c__Clostridia; o__Clostridiales; f__Lachnospiraceae; g__; s__, ca9820c786278b2701d9d0acd9565a55	0.0220817	-1.80466	FALSE	TRUE	4.01064	TRUE
k__Bacteria; p__Firmicutes; c__Clostridia; o__Clostridiales; f__Ruminococcaceae; g__; s__, caed4b8ca61755e51be8222f77f44c66	2.78036	1.29114	TRUE	FALSE	8.89391	TRUE
k__Bacteria; p__Fibrobacteres; c__Fibrobacteria; o__Fibrobacterales; f__Fibrobacteraceae; g__Fibrobacter; s__, cb2f2b361a85bd311b6bbe599d2af1b5	1.21571	0.277854	FALSE	FALSE	1.48092	FALSE
k__Bacteria; p__Firmicutes; c__Clostridia; o__Clostridiales; f__[Mogibacteriaceae]; g__; s__, cb35c632053e8bf45078a2be22feb8b5	1.70388	-1.08371	FALSE	FALSE	4.8058	FALSE
k__Bacteria; p__Firmicutes; c__Clostridia; o__Clostridiales; f__Lachnospiraceae; g__; s__, cb55d4c46d3665758ba4671200061146	-0.204572	-1.99842	FALSE	TRUE	4.51556	TRUE
k__Bacteria; p__Bacteroidetes; c__Bacteroidia; o__Bacteroidales; f__Prevotellaceae; g__Prevotella; s__, cb603c6798c4b3e55e1611c2f10f73ed	-0.17483	-0.992815	FALSE	TRUE	1.15174	TRUE
k__Bacteria; p__Firmicutes; c__Clostridia; o__Clostridiales; f__Ruminococcaceae; g__; s__, cb703eb76ae075769eff5a596ea4c087	0.260825	0.835688	FALSE	FALSE	0.83924	FALSE
k__Bacteria; p__Firmicutes; c__Clostridia; o__Clostridiales; f__Lachnospiraceae; g__Anaerostipes; s__, cba06b1ba873b6533f459c098fcef2a9	0.445615	1.48223	FALSE	TRUE	2.19711	TRUE
k__Bacteria; p__Firmicutes; c__Clostridia; o__Clostridiales; f__Ruminococcaceae; g__Ruminococcus; s__, cbebc6404fd1bd10421ef161806edc1c	-1.51674	-0.730776	FALSE	FALSE	2.30733	FALSE
k__Bacteria; p__Bacteroidetes; c__Bacteroidia; o__Bacteroidales; f__Prevotellaceae; g__Prevotella; s__copri, cbfd50b526a746ad2a88b438da78ab2e	-0.904205	-0.621288	FALSE	TRUE	0.819189	TRUE
k__Bacteria; p__Firmicutes; c__Clostridia; o__Clostridiales; f__Veillonellaceae; g__Dialister; s__, cc99ff1802c8ef8dd46c64b240288495	-0.904324	-0.60164	FALSE	FALSE	0.818401	FALSE
k__Bacteria; p__Bacteroidetes; c__Bacteroidia; o__Bacteroidales; f__Prevotellaceae; g__Prevotella; s__, ccb09a9734fda29cccc27c367b0af1ee	0.554467	2.2225	FALSE	FALSE	8.09143	FALSE
k__Bacteria; p__Firmicutes; c__Clostridia; o__Clostridiales; f__Clostridiaceae; g__; s__, ccc2eed28978b9f9e04cdc31d50777b3	-4.47772	-0.701573	TRUE	FALSE	27.3794	TRUE
k__Bacteria; p__Firmicutes; c__Clostridia; o__Clostridiales; f__Ruminococcaceae; g__; s__, ccc48d2b52ac7af55ab6edd2dd0d9520	1.57236	0.469578	FALSE	FALSE	2.54144	FALSE
k__Bacteria; p__Bacteroidetes; c__Bacteroidia; o__Bacteroidales; f__RF16; g__; s__, cd52ed08f3f394e895d6b1c9889e6c56	-2.08129	-1.66261	FALSE	FALSE	4.41962	FALSE
k__Bacteria; p__Bacteroidetes; c__Bacteroidia; o__Bacteroidales; f__[Paraprevotellaceae]; g__[Prevotella]; s__, cd64fee8841b56ce9c31963e1d0f14c4	1.74883	0.223157	FALSE	FALSE	3.06116	FALSE
k__Bacteria; p__Firmicutes; c__Clostridia; o__Clostridiales; f__Ruminococcaceae; g__; s__, cd7662b85ccf20deb167c180d8c57517	-0.965566	-1.19535	FALSE	FALSE	1.45211	FALSE
k__Bacteria; p__Proteobacteria; c__Gammaproteobacteria; o__Pasteurellales; f__Pasteurellaceae; g__Actinobacillus, cddd427a6bacacfd1f8a09132ca08455	0.992496	-1.08371	FALSE	FALSE	3.54969	FALSE
k__Bacteria; p__Firmicutes; c__Clostridia; o__Clostridiales; f__Veillonellaceae; g__Anaerovibrio; s__, cde4e303bf35c57f0666c346f5e4016b	-0.486236	0.455786	FALSE	TRUE	1.0066	TRUE
k__Bacteria; p__Firmicutes; c__Clostridia; o__Clostridiales; f__Ruminococcaceae; g__; s__, ce5af4d3ef8027cb6ca514ee0f1c1967	-1.02393	-1.59387	FALSE	FALSE	2.5812	FALSE
k__Bacteria; p__Firmicutes; c__Clostridia; o__Clostridiales; f__; g__; s__, ce62300494b1dac2763fc4e7e874d007	-1.40646	2.40564	FALSE	TRUE	18.0325	TRUE
k__Bacteria; p__Firmicutes; c__Clostridia; o__Clostridiales; f__Lachnospiraceae; g__[Ruminococcus]; s__gnavus, ce6ab5f9a1e4004d7717f8a659b9c921	-0.966738	-2.51577	FALSE	FALSE	7.62521	FALSE
k__Bacteria; p__Firmicutes; c__Clostridia; o__Clostridiales; f__Lachnospiraceae; g__Lachnospira; s__, ce7cc0aa3d6a0b34126c07470200a950	-0.6733	1.66654	FALSE	FALSE	6.98693	FALSE
k__Bacteria; p__Bacteroidetes; c__Bacteroidia; o__Bacteroidales; f__Prevotellaceae; g__Prevotella; s__, ce8bc7e8e079b136dd4ca93925f236a0	-0.801618	-0.480145	FALSE	FALSE	0.646326	FALSE
k__Bacteria; p__Bacteroidetes; c__Bacteroidia; o__Bacteroidales; f__Prevotellaceae; g__Prevotella; s__copri, ce8d6c42d8c74741ba2e4588ee026e49	0.948147	0.793013	FALSE	FALSE	1.4372	FALSE
k__Bacteria; p__Firmicutes; c__Clostridia; o__Clostridiales; f__Clostridiaceae; g__Clostridium; s__, ce95ad3a6cebf4235a2f46364574d926	0.539399	-2.21576	FALSE	FALSE	5.67588	FALSE
k__Bacteria; p__Firmicutes; c__Clostridia; o__Clostridiales; f__; g__; s__, ceac430aec475b49ed51f19f78374519	-0.501835	-2.25548	FALSE	FALSE	5.81054	FALSE
k__Bacteria; p__Bacteroidetes; c__Bacteroidia; o__Bacteroidales; f__Prevotellaceae; g__Prevotella; s__, ceaf0578b36e5ea6ef8d8c41e4cae80f	1.5767	0.485817	FALSE	FALSE	2.54963	FALSE
k__Bacteria; p__Firmicutes; c__Clostridia; o__Clostridiales; f__Lachnospiraceae; g__Coprococcus; s__, ceb7040c6edb0e26d68427308b9f624e	1.2101	0.593842	FALSE	FALSE	1.62128	FALSE
k__Bacteria; p__Proteobacteria; c__Betaproteobacteria; o__Burkholderiales; f__Alcaligenaceae; g__Sutterella; s__, cec6bbcd66c114f1e8637088ef5543a4	-1.40696	-0.0926523	TRUE	FALSE	2.53079	TRUE
k__Bacteria; p__Firmicutes; c__Erysipelotrichi; o__Erysipelotrichales; f__Erysipelotrichaceae; g__[Eubacterium]; s__cylindroides, cf0c49ef013bb11a398e651d0d0ee8ef	0.390142	-0.516484	FALSE	FALSE	1.05805	FALSE
k__Bacteria; p__Firmicutes; c__Clostridia; o__Clostridiales; f__Veillonellaceae; g__Phascolarctobacterium; s__, cf34842aff86e96db6dab7a7942c4390	-0.993695	-0.767415	FALSE	FALSE	1.14755	FALSE
k__Bacteria; p__Bacteroidetes; c__Bacteroidia; o__Bacteroidales; f__[Paraprevotellaceae]; g__[Prevotella]; s__, cf5236ee3bffe1092ccffba4784d73d6	-0.328259	-2.06438	FALSE	FALSE	4.26228	FALSE
k__Bacteria; p__Bacteroidetes; c__Bacteroidia; o__Bacteroidales; f__Prevotellaceae; g__Prevotella; s__, cf7ea605cd05799a20c3679b00a54aa7	-0.158335	-1.53673	FALSE	FALSE	3.65666	FALSE
k__Bacteria; p__Firmicutes; c__Clostridia; o__Clostridiales; f__Ruminococcaceae; g__Faecalibacterium, cfb7819f67550c10204be83ded6a6b32	0.992166	1.12002	FALSE	FALSE	1.95396	FALSE
k__Bacteria; p__Firmicutes; c__Clostridia; o__Clostridiales; f__Lachnospiraceae; g__Roseburia, cfbbd2603f57144bc501944f37cde69f	-1.48661	-0.854942	FALSE	FALSE	2.21034	FALSE
k__Bacteria; p__Bacteroidetes; c__Bacteroidia; o__Bacteroidales; f__[Paraprevotellaceae]; g__[Prevotella]; s__, cfca209738bddf9f49f05f674bb85884	1.5466	-1.08371	FALSE	FALSE	4.90639	FALSE
k__Bacteria; p__Proteobacteria; c__Deltaproteobacteria; o__GMD14H09; f__; g__; s__, d03fcb16e038f8d4856c5726739e7e4d	0.829174	-0.285346	FALSE	FALSE	0.904237	FALSE
k__Bacteria; p__Bacteroidetes; c__Bacteroidia; o__Bacteroidales; f__Prevotellaceae; g__Prevotella; s__, d046f9ff7b95359b506373885dc4e8c9	-0.637526	4.49485	FALSE	TRUE	20.9556	FALSE
k__Bacteria; p__Firmicutes; c__Bacilli; o__Lactobacillales; f__Streptococcaceae; g__Streptococcus; s__, d05679bd6fb1a42bb0d5efb9d4a11550	-0.0684734	2.87393	FALSE	FALSE	15.5647	FALSE
k__Bacteria; p__Verrucomicrobia; c__Verruco-5; o__WCHB1-41; f__RFP12; g__; s__, d094be7ad02c3c27c3f04faf4a22701f	-0.0403796	0.502756	FALSE	FALSE	0.290996	FALSE
k__Bacteria; p__Bacteroidetes; c__Bacteroidia; o__Bacteroidales; f__Prevotellaceae; g__Prevotella; s__copri, d0c551ba3cea2940ca413bb4db6c869b	-0.0403796	2.63034	FALSE	TRUE	7.19217	TRUE
k__Bacteria; p__Firmicutes; c__Clostridia; o__Clostridiales, d14b715cd172d06215d2d52021a51062	1.21319	0.324205	FALSE	FALSE	1.48194	FALSE
k__Bacteria; p__Bacteroidetes; c__Bacteroidia; o__Bacteroidales; f__; g__; s__, d165af3af18aab3f66d8624ce75e0645	0.468964	-0.81001	FALSE	FALSE	2.12215	FALSE
k__Bacteria; p__Firmicutes; c__Bacilli; o__Lactobacillales; f__Aerococcaceae; g__; s__, d1bdd1e5626149d3d52a383c70b531c6	-0.102225	3.74984	TRUE	TRUE	41.9784	TRUE
k__Bacteria; p__Firmicutes; c__Clostridia; o__Clostridiales; f__; g__; s__, d1e2f7382a281d09f6bf541613f98175	-0.73447	0.375272	TRUE	FALSE	1.28382	TRUE
k__Bacteria; p__Bacteroidetes; c__Bacteroidia; o__Bacteroidales; f__Prevotellaceae; g__Prevotella; s__copri, d1f7d37abe3c0eb9409ecc93def71d19	2.08608	-1.08371	FALSE	FALSE	6.73319	FALSE
k__Bacteria; p__Firmicutes; c__Clostridia; o__Clostridiales, d21a6953c570cdadf948cba94fbcc4b1	0.768978	-2.307	FALSE	FALSE	6.72203	FALSE
k__Bacteria; p__Proteobacteria; c__Gammaproteobacteria; o__Aeromonadales; f__Succinivibrionaceae; g__Ruminobacter; s__, d224d7322d659dc3314d2b10342660ac	-1.96921	-1.32018	FALSE	FALSE	3.92831	FALSE
k__Bacteria; p__Bacteroidetes; c__Bacteroidia; o__Bacteroidales; f__; g__; s__, d26c5ac03d6dbc66495d0986968153a4	-2.60945	-1.6798	TRUE	TRUE	6.83185	TRUE
k__Bacteria; p__Firmicutes; c__Clostridia; o__Clostridiales; f__Veillonellaceae; g__Phascolarctobacterium; s__, d27ba3dba969b0045b14e379965bfe99	-1.07511	1.8259	FALSE	FALSE	13.1226	FALSE
k__Bacteria; p__Spirochaetes; c__Spirochaetes; o__Spirochaetales; f__Spirochaetaceae; g__Treponema; s__, d28dd7690ec8adbc3e58eb7075797055	0.722646	0.614752	FALSE	FALSE	0.631778	FALSE
k__Bacteria; p__Proteobacteria; c__Epsilonproteobacteria; o__Campylobacterales; f__Campylobacteraceae; g__Campylobacter; s__, d294afbdfe8e32d772413bcae59257b7	1.41262	2.10284	FALSE	FALSE	5.05462	FALSE
k__Bacteria; p__Firmicutes; c__Clostridia; o__Clostridiales; f__Ruminococcaceae; g__; s__, d29c1de324faecc49f60e987a240a236	-1.44629	-0.250719	FALSE	FALSE	2.41334	FALSE
k__Bacteria; p__Proteobacteria; c__Gammaproteobacteria; o__Pasteurellales; f__Pasteurellaceae, d2bfe60b06e53bec8ccb7335b00d180e	2.10768	-1.08371	FALSE	FALSE	6.9947	FALSE
k__Bacteria; p__Firmicutes; c__Clostridia; o__Clostridiales; f__Veillonellaceae; g__Anaerovibrio; s__, d318a552a00f9713bc9157896f3de6c2	1.53232	-0.377521	FALSE	FALSE	3.25187	FALSE
k__Bacteria; p__Firmicutes; c__Clostridia; o__Clostridiales; f__Ruminococcaceae; g__; s__, d331c54836ce2164d5d51154f369d9a4	-0.136736	1.27554	FALSE	TRUE	2.62805	TRUE
k__Bacteria; p__Bacteroidetes; c__Bacteroidia; o__Bacteroidales; f__[Paraprevotellaceae]; g__[Prevotella]; s__, d3415274dc96640f8c89c6f3ab938e12	0.702138	-0.419406	FALSE	FALSE	1.04758	FALSE
k__Bacteria; p__Firmicutes; c__Clostridia; o__Clostridiales; f__[Mogibacteriaceae]; g__; s__, d36ace663f090cd44101dc5d6fe5b7e6	-1.03263	-0.663296	FALSE	FALSE	1.26755	FALSE
k__Bacteria; p__Firmicutes; c__Clostridia; o__Clostridiales; f__Lachnospiraceae; g__Lachnobacterium; s__, d3864fc0d139ae33e32888b486ee19cb	-1.34819	-0.248583	FALSE	FALSE	2.41884	FALSE
k__Bacteria; p__Firmicutes; c__Clostridia; o__Clostridiales; f__Clostridiaceae; g__Clostridium; s__, d3a3070f0d4cd221b8647769a465bf60	-0.329299	-2.06667	FALSE	FALSE	5.12377	FALSE
k__Bacteria; p__Spirochaetes; c__Spirochaetes; o__Spirochaetales; f__Spirochaetaceae; g__Treponema; s__, d41d64b7168c7a2bad7de5545ade0388	-1.21554	-1.71068	FALSE	FALSE	3.10937	FALSE
k__Bacteria; p__Firmicutes; c__Clostridia; o__Clostridiales; f__Veillonellaceae; g__Selenomonas; s__bovis, d41f1ee5c437e101d904413d689b580f	-2.19165	-2.5677	FALSE	FALSE	6.63765	FALSE
k__Bacteria; p__Proteobacteria; c__Epsilonproteobacteria; o__Campylobacterales; f__Helicobacteraceae; g__Helicobacter, d4359dd6e3d6b2c7fc651f522ba1ffb7	1.07801	0.159755	FALSE	FALSE	1.17174	FALSE
k__Bacteria; p__Firmicutes; c__Clostridia; o__Clostridiales; f__Ruminococcaceae; g__Ruminococcus; s__, d46422ba613ed8a866222124ea19d842	1.1124	1.1921	FALSE	FALSE	2.19798	FALSE
k__Bacteria; p__Firmicutes; c__Clostridia; o__Clostridiales; f__Ruminococcaceae, d4b9487f80a46f105daa14816456c5f6	-0.991703	4.74425	FALSE	TRUE	24.8342	TRUE
k__Bacteria; p__Proteobacteria; c__Gammaproteobacteria; o__Pseudomonadales; f__Moraxellaceae; g__Moraxella; s__, d4ddc311d1d5df05e36009d1c0586869	-0.485963	1.55538	FALSE	TRUE	5.58422	TRUE
k__Bacteria; p__Firmicutes; c__Clostridia; o__Clostridiales; f__Veillonellaceae; g__Phascolarctobacterium; s__, d50285d1ef326912455ee2608e3c88a5	1.65637	1.98031	FALSE	FALSE	4.07311	FALSE
k__Bacteria; p__Firmicutes; c__Clostridia; o__Clostridiales; f__Veillonellaceae; g__Selenomonas; s__bovis, d53676170e504d403abbe5d54a6728ca	-22.2358	-4.65573	TRUE	TRUE	502.111	TRUE
k__Bacteria; p__Bacteroidetes; c__Bacteroidia; o__Bacteroidales; f__[Paraprevotellaceae]; g__[Prevotella]; s__, d54f7c30f78b6089d2b4965c83f0dd86	3.00266	0.717675	TRUE	FALSE	9.25829	TRUE
k__Bacteria; p__Proteobacteria; c__Alphaproteobacteria; o__Rhizobiales; f__Brucellaceae; g__Ochrobactrum; s__, d55b64807e7ffc581671f5ce1f0695c0	0.915839	0.437725	FALSE	FALSE	0.943265	FALSE
k__Bacteria; p__Bacteroidetes; c__Bacteroidia; o__Bacteroidales; f__Porphyromonadaceae; g__Porphyromonas; s__, d565a600b1f74c223f57ae731301cf26	1.68384	-1.08371	FALSE	FALSE	4.41074	FALSE
k__Bacteria; p__Firmicutes; c__Bacilli; o__Lactobacillales; f__Aerococcaceae; g__Facklamia; s__, d5a47fb2d144ab9f1da47a0401d7de6e	1.03653	-1.08371	FALSE	FALSE	3.17872	FALSE
k__Bacteria; p__Proteobacteria; c__Epsilonproteobacteria; o__Campylobacterales; f__Campylobacteraceae; g__Campylobacter; s__, d5a7c5ce59dec74ffaeb173718ec6d8b	-0.0403796	1.74277	FALSE	TRUE	3.10144	TRUE
k__Bacteria; p__Firmicutes; c__Clostridia; o__Clostridiales; f__Ruminococcaceae; g__; s__, d66007104c205ec43d29550993b87fb7	-1.67189	0.687494	TRUE	FALSE	7.26	TRUE
k__Bacteria; p__Firmicutes; c__Clostridia; o__Clostridiales; f__Lachnospiraceae; g__; s__, d6612e53edd896363e3afadacb15f5e4	-1.10872	-0.37206	FALSE	FALSE	1.54936	FALSE
k__Bacteria; p__Firmicutes; c__Clostridia; o__Clostridiales; f__; g__; s__, d68b8e0cc3b4b905b627802c23f7bed2	-1.04432	-1.66504	FALSE	FALSE	2.82694	FALSE
k__Bacteria; p__Firmicutes; c__Clostridia; o__Clostridiales; f__Christensenellaceae; g__; s__, d6d70ee8797863743fabbeb5a35dd21d	-0.378967	1.80346	FALSE	FALSE	5.73702	FALSE
k__Bacteria; p__Firmicutes; c__Clostridia; o__Clostridiales; f__Lachnospiraceae; g__Coprococcus; s__, d6d790025919a3d98ca538ee55ada563	-1.71525	-1.19086	FALSE	FALSE	3.01982	FALSE
k__Bacteria; p__Firmicutes; c__Bacilli; o__Lactobacillales; f__Lactobacillaceae; g__Lactobacillus; s__helveticus, d6eb6ac8ab8ea7a5de3ced31fc51500a	5.87473	6.59703	TRUE	TRUE	51.1253	TRUE
k__Bacteria; p__Proteobacteria; c__Gammaproteobacteria; o__Pseudomonadales; f__Moraxellaceae; g__Enhydrobacter; s__, d70bfbc98d82e7f475f0e876206ce80a	2.09473	1.27658	FALSE	FALSE	4.55178	FALSE
k__Bacteria; p__Firmicutes; c__Clostridia; o__Clostridiales; f__Lachnospiraceae; g__; s__, d70ec4b691d50634ff1858f560b75d7d	2.72753	-1.08371	TRUE	FALSE	10.349	TRUE
k__Bacteria; p__Firmicutes; c__Clostridia; o__Clostridiales; f__Veillonellaceae; g__Anaerovibrio; s__, d7145b2e45968c390cd7f86a4ef3eadd	1.19307	-1.08371	FALSE	FALSE	4.19964	FALSE
k__Bacteria; p__Bacteroidetes; c__Bacteroidia; o__Bacteroidales; f__Prevotellaceae; g__Prevotella; s__stercorea, d73b295f42c0b4fd6fd646bb754200a9	1.73365	2.77869	FALSE	TRUE	10.0667	TRUE
k__Bacteria; p__Bacteroidetes; c__Bacteroidia; o__Bacteroidales; f__Prevotellaceae; g__Prevotella; s__stercorea, d73c9cfb0180cb1a73c3fcd433176cfc	-0.0403796	1.70062	FALSE	FALSE	3.12123	FALSE
k__Bacteria; p__Bacteroidetes; c__Bacteroidia; o__Bacteroidales; f__Prevotellaceae; g__Prevotella; s__, d74193f6d9ebffe21d6aa4e05f0e710c	1.6316	4.60181	TRUE	TRUE	23.9584	TRUE
k__Bacteria; p__Firmicutes; c__Clostridia; o__Clostridiales; f__Ruminococcaceae; g__Oscillospira; s__, d789d429719808266bf41e97baf09e57	-0.150627	-0.451449	FALSE	FALSE	0.205535	FALSE
k__Bacteria; p__Firmicutes; c__Clostridia; o__Clostridiales; f__; g__; s__, d7f434cda69146b90f46fbcf94e2adca	1.81677	-0.443985	TRUE	FALSE	3.7515	TRUE
k__Bacteria; p__Firmicutes; c__Clostridia; o__Clostridiales; f__Lachnospiraceae, d805c21893ab1ebb897346f7b4001abe	0.0218707	-1.45924	FALSE	TRUE	3.3903	TRUE
k__Bacteria; p__Proteobacteria; c__Deltaproteobacteria; o__Desulfovibrionales; f__Desulfovibrionaceae; g__Desulfovibrio; s__, d86c848c4148edcb2685a483610f09da	-0.0403796	1.68853	FALSE	FALSE	3.08647	FALSE
k__Bacteria; p__Firmicutes; c__Clostridia; o__Clostridiales; f__Lachnospiraceae; g__Roseburia; s__, d8875ac0721bbc942c2d6191e3c5d751	-2.30863	-2.76269	FALSE	FALSE	7.63288	FALSE
k__Bacteria; p__Firmicutes; c__Clostridia; o__Clostridiales; f__Lachnospiraceae; g__Roseburia; s__faecis, d8af28a9ba3b7889d9e6ac64ef59dc39	-0.482307	6.15442	FALSE	TRUE	46.8957	TRUE
k__Bacteria; p__Firmicutes; c__Clostridia; o__Clostridiales; f__Ruminococcaceae, d8cb97a6a1e3b5bf5a6e7a66f400cfdf	1.84996	-0.808979	TRUE	FALSE	8.49659	TRUE
k__Bacteria; p__Bacteroidetes; c__Bacteroidia; o__Bacteroidales; f__Prevotellaceae; g__Prevotella; s__, d8da213df6351ba90dca19bb616293f8	3.06051	-1.08371	TRUE	FALSE	12.7967	TRUE
k__Bacteria; p__Firmicutes; c__Clostridia; o__Clostridiales; f__Ruminococcaceae; g__; s__, d9128efbcfb923f7fccdaf055ae80971	0.132836	-1.29626	FALSE	TRUE	2.26211	TRUE
k__Bacteria; p__Actinobacteria; c__Coriobacteriia; o__Coriobacteriales; f__Coriobacteriaceae; g__; s__, d91ade5204a19aba73e23e5b2152a2ee	0.286949	0.24641	FALSE	FALSE	0.0961505	FALSE
k__Bacteria; p__Firmicutes; c__Bacilli; o__Lactobacillales; f__Streptococcaceae; g__Streptococcus; s__, d942eada9daecb5699c2b401191a8243	-0.145201	1.97702	FALSE	FALSE	6.01994	FALSE
k__Bacteria; p__Firmicutes; c__Clostridia; o__Clostridiales; f__Veillonellaceae; g__Anaerovibrio; s__, d946b1c584c2c7a0940f9bc2e5ad9619	0.172625	4.42529	FALSE	TRUE	27.7421	TRUE
k__Bacteria; p__Firmicutes; c__Erysipelotrichi; o__Erysipelotrichales; f__Erysipelotrichaceae; g__Bulleidia; s__p-1630-c5, d96caa7d104ff9e1fb38c3df08272b87	-0.304099	-0.621743	FALSE	FALSE	0.396408	FALSE
k__Bacteria; p__Firmicutes; c__Clostridia; o__Clostridiales; f__Ruminococcaceae; g__; s__, d9773a727f2e98f56213bad8d782f038	-1.81481	-0.798272	FALSE	FALSE	3.37213	FALSE
k__Bacteria; p__Deferribacteres; c__Deferribacteres; o__Deferribacterales; f__Deferribacteraceae; g__Mucispirillum; s__schaedleri, d97788f9f9580049f86d83f9b35f4e11	-0.755576	1.82102	FALSE	TRUE	7.79536	TRUE
k__Bacteria; p__Proteobacteria; c__Gammaproteobacteria; o__Pasteurellales; f__Pasteurellaceae; g__Haemophilus; s__parasuis, d985297c7c04cb43dfe2a798997169a6	2.67876	-1.08371	TRUE	FALSE	9.464	TRUE
k__Bacteria; p__Firmicutes; c__Clostridia; o__Clostridiales; f__[Mogibacteriaceae]; g__Mogibacterium; s__, d9bb3ea8df6aa9e66e06316c68ea93b6	-0.111444	1.05079	FALSE	TRUE	1.46597	TRUE
k__Bacteria; p__Firmicutes; c__Clostridia; o__Clostridiales; f__Veillonellaceae; g__Megamonas; s__, d9c2fb5408c4596dfdd88319674acdce	2.97445	13.4198	TRUE	TRUE	181.293	TRUE
k__Bacteria; p__Firmicutes; c__Clostridia; o__Clostridiales; f__Lachnospiraceae; g__Anaerostipes; s__, d9cfda2852d410b3f581071ce5967a6a	-0.0403796	0.96188	FALSE	FALSE	0.99994	FALSE
k__Bacteria; p__Bacteroidetes; c__Bacteroidia; o__Bacteroidales; f__; g__; s__, d9ff3e931e9c5dab0df2a0238220e476	-0.293012	-1.59868	FALSE	FALSE	4.73099	FALSE
k__Bacteria; p__Bacteroidetes; c__Bacteroidia; o__Bacteroidales; f__Prevotellaceae; g__Prevotella; s__, da0b3b0a1a7045def6569d8f629d53f1	-0.0403796	1.73831	FALSE	FALSE	3.20789	FALSE
k__Bacteria; p__Firmicutes; c__Clostridia; o__Clostridiales; f__Ruminococcaceae; g__; s__, da2afbbd1046cee0123c9cebdb84a672	-0.719966	-0.387363	FALSE	FALSE	0.528729	FALSE
k__Bacteria; p__Bacteroidetes; c__Bacteroidia; o__Bacteroidales; f__Prevotellaceae; g__Prevotella; s__, da403c9e740b23f5f61113856224c655	0.0285223	0.18037	FALSE	FALSE	0.0365242	FALSE
k__Bacteria; p__Bacteroidetes; c__Bacteroidia; o__Bacteroidales; f__Porphyromonadaceae; g__Dysgonomonas; s__, da42b8ca9d23cca36d3408f964aed263	-0.656227	-0.544106	FALSE	FALSE	0.441377	FALSE
k__Bacteria; p__Bacteroidetes; c__Bacteroidia; o__Bacteroidales; f__Prevotellaceae; g__Prevotella; s__stercorea, da70aea20a48fd685afdbc6a4afaf851	2.19551	1.49382	TRUE	TRUE	5.123	TRUE
k__Bacteria; p__Firmicutes; c__Clostridia; o__Clostridiales; f__Lachnospiraceae; g__Anaerostipes; s__, daa9e48ed0628467112e6bca8984a679	1.1826	2.78189	FALSE	TRUE	8.35307	TRUE
k__Bacteria; p__Firmicutes; c__Clostridia; o__Clostridiales; f__Lachnospiraceae; g__; s__, dabb590ac213a628042184c55e9110c1	-0.897272	1.68615	FALSE	TRUE	7.60161	TRUE
k__Bacteria; p__Proteobacteria; c__Gammaproteobacteria; o__Pseudomonadales; f__Moraxellaceae; g__Moraxella; s__, dabecf3cd29ad1cb485705148b573af4	-0.618653	0.496982	FALSE	TRUE	1.18725	TRUE
k__Bacteria; p__Firmicutes; c__Clostridia; o__Clostridiales; f__Ruminococcaceae; g__; s__, daca0ca61fb25e1916693672b76f2003	-1.2671	2.01801	FALSE	FALSE	14.7102	FALSE
k__Bacteria; p__Firmicutes; c__Clostridia; o__Clostridiales; f__Ruminococcaceae; g__Oscillospira; s__, dafb1d550bef972719313d225737be7c	-1.84586	-0.479298	FALSE	FALSE	4.32115	FALSE
k__Bacteria; p__Firmicutes; c__Clostridia; o__Clostridiales; f__[Tissierellaceae]; g__Helcococcus; s__, db08796a211f8a54aed9c65fe2a292c4	-0.0403796	0.45867	FALSE	FALSE	0.236674	FALSE
k__Bacteria; p__Firmicutes; c__Clostridia; o__Clostridiales; f__Lachnospiraceae, db84f3d5c6ba9141f15507b16b2fb091	-2.03962	-2.4551	FALSE	FALSE	6.06639	FALSE
k__Bacteria; p__Firmicutes; c__Clostridia; o__Clostridiales; f__Veillonellaceae; g__Megasphaera; s__, db92d5e78fb94056efc409ace74df645	-0.60282	6.30437	FALSE	TRUE	40.2781	TRUE
k__Bacteria; p__Firmicutes; c__Clostridia; o__Clostridiales; f__Veillonellaceae; g__Phascolarctobacterium; s__, dbe2ee22b48f8a7f2d023db051e11d18	0.44232	0.455561	FALSE	FALSE	0.245377	FALSE
k__Bacteria; p__Firmicutes; c__Clostridia; o__Clostridiales; f__[Tissierellaceae]; g__Peptoniphilus; s__, dc62904362049e27169f0f0b549dcb36	0.664766	0.561982	FALSE	FALSE	0.528127	FALSE
k__Bacteria; p__Cyanobacteria; c__4C0d-2; o__YS2; f__; g__; s__, dc81abd151210e0d346c1283eda3590c	0.071073	-2.15459	FALSE	FALSE	5.43138	FALSE
k__Bacteria; p__Proteobacteria; c__Gammaproteobacteria; o__Pseudomonadales; f__Moraxellaceae; g__Acinetobacter; s__, dc99c7db449d6508a55c2abba0842676	-1.57097	-1.30881	TRUE	FALSE	2.87793	TRUE
k__Bacteria; p__Proteobacteria; c__Epsilonproteobacteria; o__Campylobacterales; f__Campylobacteraceae; g__Arcobacter; s__cryaerophilus, dcd4030bd55a4bbc6d5d935b8ba2797d	1.55646	-1.08371	FALSE	FALSE	4.85491	FALSE
k__Bacteria; p__Firmicutes; c__Clostridia; o__Clostridiales; f__Clostridiaceae; g__Clostridium; s__, dcd80ef9fdce63832b0ab24a1fae0d29	2.08824	1.26588	FALSE	FALSE	10.0412	FALSE
k__Bacteria; p__Bacteroidetes; c__Bacteroidia; o__Bacteroidales; f__[Paraprevotellaceae]; g__[Prevotella]; s__, dcf0d4924d48531b4d5d9c2515542667	1.05407	-1.44489	FALSE	FALSE	7.61808	FALSE
k__Bacteria; p__Firmicutes; c__Bacilli; o__Lactobacillales; f__Streptococcaceae; g__Streptococcus, dcff61f12aa217d0060a74092f500c52	0.151669	1.29469	FALSE	TRUE	1.67952	TRUE
k__Bacteria; p__Proteobacteria; c__Alphaproteobacteria; o__Sphingomonadales; f__Sphingomonadaceae; g__Sphingomonas, dd8c8d60bfca3e1df01a4bbff8d3326e	0.957753	1.32211	FALSE	FALSE	2.28286	FALSE
k__Bacteria; p__Firmicutes; c__Clostridia; o__Clostridiales; f__Clostridiaceae; g__SMB53; s__, dd9d4dbc4ee21bba108788febbe6172d	-0.123325	-0.381106	FALSE	FALSE	0.149973	FALSE
k__Bacteria; p__Firmicutes; c__Clostridia; o__Clostridiales; f__Ruminococcaceae; g__; s__, ddfce50b671b670a55347be9a80ee123	0.0183836	-1.66527	FALSE	FALSE	4.75167	FALSE
k__Bacteria; p__Bacteroidetes; c__Bacteroidia; o__Bacteroidales; f__Prevotellaceae; g__Prevotella; s__copri, de27ea82f312513237f4366fe4121b20	1.25479	7.69121	FALSE	TRUE	60.3927	TRUE
k__Bacteria; p__Firmicutes; c__Clostridia; o__Clostridiales; f__Lachnospiraceae; g__Dorea; s__, de33ebc11d0d507a1e2eee21ddf41618	1.1826	1.09781	FALSE	FALSE	2.18987	FALSE
k__Bacteria; p__Firmicutes; c__Clostridia; o__Clostridiales; f__[Mogibacteriaceae]; g__; s__, de34fd74f6f2d02ca8684fead355df05	0.761039	1.08383	FALSE	FALSE	1.55605	FALSE
k__Bacteria; p__Bacteroidetes; c__Bacteroidia; o__Bacteroidales; f__; g__; s__, de605f676a452053a25daf579d38fc0e	1.6857	1.19573	FALSE	FALSE	3.42342	FALSE
k__Bacteria; p__Firmicutes; c__Bacilli; o__Lactobacillales; f__Lactobacillaceae; g__Lactobacillus; s__, deb7f6395072b7d4f02094e7d9780dbf	-2.54427	0.986448	TRUE	FALSE	28.6179	TRUE
k__Bacteria; p__Bacteroidetes; c__Bacteroidia; o__Bacteroidales; f__Porphyromonadaceae; g__Paludibacter; s__, dec64b8cc068b5b8f542c2a6f0c056dd	-2.36761	-2.85081	FALSE	FALSE	8.1478	FALSE
k__Bacteria; p__Firmicutes; c__Clostridia; o__Clostridiales; f__Christensenellaceae; g__; s__, ded6501147c2443a7fb84cceb6750e0f	1.19326	0.221479	FALSE	FALSE	1.42387	FALSE
k__Bacteria; p__Firmicutes; c__Clostridia; o__Clostridiales, df3d6113f855e22f2a6d44e60f01baa7	-2.38973	0.628771	FALSE	FALSE	6.43708	FALSE
k__Bacteria; p__Firmicutes; c__Clostridia; o__Clostridiales; f__Clostridiaceae; g__Clostridium; s__butyricum, df41c46239074149f1e55fee8ea89fa4	-0.202079	-1.93185	FALSE	FALSE	4.77513	FALSE
k__Bacteria; p__Bacteroidetes; c__[Saprospirae]; o__[Saprospirales]; f__Chitinophagaceae; g__; s__, df8db9a3d172b9c35e73cf018167b8b8	1.59839	0.555146	FALSE	FALSE	2.76586	FALSE
k__Bacteria; p__Firmicutes; c__Clostridia; o__Clostridiales; f__Lachnospiraceae; g__; s__, df970c4c015e7b603a0517481bd3dbda	-1.43111	0.103751	FALSE	FALSE	3.20507	FALSE
k__Bacteria; p__Verrucomicrobia; c__Verrucomicrobiae; o__Verrucomicrobiales; f__Verrucomicrobiaceae; g__Akkermansia; s__muciniphila, dfa833b266bd2993b86feab3617b34c3	2.02643	-1.08371	TRUE	FALSE	6.63844	TRUE
k__Bacteria; p__Firmicutes; c__Clostridia; o__Clostridiales; f__Lachnospiraceae, dfa9d5f205e04f01b0f2d9fb3180c966	-0.177887	-2.22372	FALSE	FALSE	5.7411	FALSE
k__Bacteria; p__Firmicutes; c__Clostridia; o__Clostridiales; f__Lachnospiraceae; g__Roseburia; s__faecis, dfaae9d70f0f1c4348d81a2d3e1aff64	-0.0896465	0.920134	FALSE	TRUE	1.07084	TRUE
k__Bacteria; p__Firmicutes; c__Clostridia; o__Clostridiales; f__Clostridiaceae; g__SMB53; s__, dfb58e3e99518a66393453bff3996f2c	-0.194129	1.07924	FALSE	TRUE	1.9799	TRUE
k__Bacteria; p__Bacteroidetes; c__Bacteroidia; o__Bacteroidales; f__[Paraprevotellaceae]; g__; s__, dfd72698afdcc443081d29a62b7f05e3	-1.10249	-2.53775	FALSE	FALSE	6.7373	FALSE
k__Bacteria; p__Firmicutes; c__Clostridia; o__Clostridiales; f__Ruminococcaceae; g__Ruminococcus; s__, dfea1deb86a42eb0a3927e63a3d685ec	-1.47432	-0.726411	FALSE	FALSE	2.34025	FALSE
k__Bacteria; p__Firmicutes; c__Clostridia; o__Clostridiales; f__Ruminococcaceae; g__; s__, dfeff6517f9eb04fd8453d63d26e5dd2	0.842714	2.30042	TRUE	TRUE	6.08754	TRUE
k__Bacteria; p__Firmicutes; c__Clostridia; o__Clostridiales; f__Ruminococcaceae; g__; s__, e0037f35a86e8efaf05aabe92a9f86f6	0.955084	1.75876	TRUE	TRUE	3.09369	TRUE
k__Bacteria; p__Firmicutes; c__Clostridia; o__Clostridiales; f__Ruminococcaceae; g__Oscillospira; s__, e043b2c7da4f97a479c562c7c8396265	0.513357	0.969997	TRUE	TRUE	0.948709	TRUE
k__Bacteria; p__Firmicutes; c__Clostridia; o__Clostridiales; f__Lachnospiraceae, e084acaa623118fed06de2e2831d2f13	0.726431	0.44947	FALSE	FALSE	0.543843	FALSE
k__Bacteria; p__Firmicutes; c__Clostridia; o__Clostridiales; f__Lachnospiraceae; g__; s__, e0b63fce585e8ed599fe94c102c9e4f5	0.163476	1.20634	FALSE	FALSE	1.9071	FALSE
k__Bacteria; p__Spirochaetes; c__Spirochaetes; o__Sphaerochaetales; f__Sphaerochaetaceae; g__Sphaerochaeta; s__, e0ca8684d8da19f5b513964795316906	-0.205513	-2.20856	FALSE	FALSE	5.71009	FALSE
k__Bacteria; p__Bacteroidetes; c__Bacteroidia; o__Bacteroidales; f__Porphyromonadaceae; g__Porphyromonas; s__, e108c0798b63077b638f41a834c00212	2.26753	-1.08371	TRUE	FALSE	6.88392	TRUE
k__Bacteria; p__Firmicutes; c__Clostridia; o__Clostridiales; f__Lachnospiraceae; g__Coprococcus; s__, e12f9aebe05152d645b37be1cea60531	-1.42633	-0.876028	FALSE	FALSE	2.05245	FALSE
k__Bacteria; p__Firmicutes; c__Clostridia; o__Clostridiales; f__Ruminococcaceae; g__Oscillospira; s__, e15b6ef1cd643dff3f0649b7baba06e8	0.218355	-0.1191	TRUE	FALSE	0.132828	TRUE
k__Bacteria; p__Firmicutes; c__Clostridia; o__Clostridiales; f__Ruminococcaceae; g__Ruminococcus; s__bromii, e1ae03f7469bbc8719128f141c3c47aa	0.661753	3.95717	FALSE	TRUE	18.48	TRUE
k__Bacteria; p__Firmicutes; c__Bacilli; o__Lactobacillales; f__Aerococcaceae; g__Aerococcus; s__, e1d098412c88700cbd3c119e7c62f2ca	-0.897939	4.88705	FALSE	TRUE	29.1681	TRUE
k__Bacteria; p__Bacteroidetes; c__Bacteroidia; o__Bacteroidales; f__[Paraprevotellaceae]; g__CF231; s__, e1e37b4a8e6da769a03dc5f53016af36	0.367127	1.33031	FALSE	FALSE	1.83225	FALSE
k__Bacteria; p__Firmicutes; c__Clostridia; o__Clostridiales; f__; g__; s__, e1ee4db74bd41e1e98eb85564be25d68	-0.2881	-1.9871	FALSE	FALSE	5.73977	FALSE
k__Bacteria; p__TM7; c__TM7-3; o__CW040; f__; g__; s__, e2b504d4626c82975ca7ae8d285e965c	1.20033	-0.227364	FALSE	FALSE	1.71814	FALSE
k__Bacteria; p__Proteobacteria; c__Alphaproteobacteria; o__Rhizobiales; f__Brucellaceae; g__Ochrobactrum; s__, e2bbe033fdd375d26d3dc70581efe7c0	-0.390135	0.43763	TRUE	FALSE	0.652169	TRUE
k__Bacteria; p__Proteobacteria; c__Gammaproteobacteria; o__Enterobacteriales; f__Enterobacteriaceae; g__Escherichia; s__coli, e2f6a531bc64c892b56a06d2aed991f7	0.964441	1.73554	FALSE	FALSE	3.74837	FALSE
k__Bacteria; p__Firmicutes; c__Clostridia; o__Clostridiales; f__Lachnospiraceae; g__Butyrivibrio; s__crossotus, e3171d20ec20fcf8105958a4987b60d1	0.464142	-0.320469	TRUE	FALSE	0.624229	TRUE
k__Bacteria; p__Bacteroidetes; c__Bacteroidia; o__Bacteroidales; f__[Paraprevotellaceae]; g__[Prevotella]; s__, e319c8e579d7d13446dfec89104cdc7b	4.57247	7.8963	TRUE	TRUE	71.1782	TRUE
k__Bacteria; p__Firmicutes; c__Clostridia; o__Clostridiales; f__Ruminococcaceae; g__; s__, e33c009d61033c714fbadc6217a143e7	-0.705674	0.866207	FALSE	TRUE	2.75591	TRUE
k__Bacteria; p__Firmicutes; c__Clostridia; o__Clostridiales; f__Ruminococcaceae; g__Oscillospira; s__, e34b1c179c12ec9b02e5e82b3c1c798a	-0.733614	0.563098	FALSE	TRUE	1.33692	TRUE
k__Bacteria; p__Firmicutes; c__Clostridia; o__Clostridiales; f__Veillonellaceae; g__Mitsuokella; s__, e387d8b5cf3d6c61e65019accb884109	-1.72546	4.31652	TRUE	TRUE	72.9204	TRUE
k__Bacteria; p__Firmicutes; c__Clostridia; o__Clostridiales; f__Lachnospiraceae; g__; s__, e397ccc5ba6f023248881fd955891235	0.855157	-0.832728	FALSE	TRUE	3.3148	TRUE
k__Bacteria; p__Firmicutes; c__Clostridia; o__Clostridiales; f__; g__; s__, e399a15427ead6c8a6557f052e0fcd32	-1.91632	-2.34159	FALSE	FALSE	5.53638	FALSE
k__Bacteria; p__Firmicutes; c__Clostridia; o__Clostridiales; f__[Tissierellaceae]; g__Gallicola; s__, e3abc4b2448c2f89f7120a7eb8df637b	2.68852	1.52308	TRUE	FALSE	8.34051	TRUE
k__Bacteria; p__Firmicutes; c__Clostridia; o__Clostridiales; f__; g__; s__, e3b7197005a9041fe3dcdbba0fff558d	-0.701362	-0.196958	FALSE	FALSE	0.543272	FALSE
k__Bacteria; p__Bacteroidetes; c__Bacteroidia; o__Bacteroidales; f__Prevotellaceae; g__Prevotella; s__copri, e3c28faece4585e778db850bfcb56248	2.75807	8.91419	FALSE	TRUE	82.1473	TRUE
k__Bacteria; p__Firmicutes; c__Clostridia; o__Clostridiales; f__Veillonellaceae; g__Veillonella; s__parvula, e3c9c2a072b1dd41a3d26f812f5c5f0e	-0.266296	0.390253	FALSE	FALSE	0.480289	FALSE
k__Bacteria; p__Proteobacteria; c__Gammaproteobacteria; o__Pasteurellales; f__Pasteurellaceae; g__Haemophilus; s__parasuis, e3cd59515d90c245b3b4e272c26ab71f	-0.0403796	1.48016	FALSE	FALSE	2.24101	FALSE
k__Bacteria; p__Bacteroidetes; c__Bacteroidia; o__Bacteroidales; f__S24-7; g__; s__, e3e40f4fdffa3e6fe897b370d4f253ff	1.73589	-1.08371	FALSE	FALSE	4.98396	FALSE
k__Bacteria; p__Proteobacteria; c__Alphaproteobacteria; o__Rhizobiales; f__Rhizobiaceae; g__Rhizobium, e405a6746c773112d9e57378cc4ca60a	-1.60205	-0.99671	FALSE	FALSE	3.11786	FALSE
k__Bacteria; p__Firmicutes; c__Bacilli; o__Bacillales; f__Staphylococcaceae; g__Jeotgalicoccus; s__, e41e904851971f82c3434aac8b6a3da5	-0.0403796	1.4332	FALSE	FALSE	2.16176	FALSE
k__Bacteria; p__Firmicutes; c__Clostridia; o__Clostridiales; f__Lachnospiraceae, e467cca96e457068cc97290c0d5c68ec	0.796221	0.536075	FALSE	FALSE	0.821097	FALSE
k__Bacteria; p__Firmicutes; c__Clostridia; o__Clostridiales; f__Ruminococcaceae; g__; s__, e474c7abfd4f62f4b508b0685717a8c4	-0.972128	0.425368	FALSE	FALSE	3.2016	FALSE
k__Bacteria; p__Bacteroidetes; c__Bacteroidia; o__Bacteroidales; f__[Paraprevotellaceae]; g__[Prevotella]; s__, e4841577a04a4008a7c55698bd253048	-0.0403796	1.16634	FALSE	FALSE	1.45263	FALSE
k__Bacteria; p__Firmicutes; c__Clostridia; o__Clostridiales; f__Ruminococcaceae; g__Oscillospira; s__, e4d6672bab2a2afe22bf21d01e5d9aa6	0.153355	1.45327	FALSE	FALSE	2.83873	FALSE
k__Bacteria; p__Firmicutes; c__Clostridia; o__Clostridiales; f__; g__; s__, e4e14341614454d078cd25ed17e694e5	-0.135348	-2.81522	FALSE	FALSE	10.8151	FALSE
k__Bacteria; p__Proteobacteria; c__Epsilonproteobacteria; o__Campylobacterales; f__Campylobacteraceae; g__Campylobacter; s__, e508d5190c052cd62f256fcd7135edd6	0.185917	-0.959286	FALSE	FALSE	2.11162	FALSE
k__Bacteria; p__Bacteroidetes; c__Bacteroidia; o__Bacteroidales; f__Prevotellaceae; g__Prevotella; s__, e55ef0d15f6cdeb90255ff0366132e79	0.900142	0.359454	FALSE	FALSE	0.828623	FALSE
k__Bacteria; p__Bacteroidetes; c__Bacteroidia; o__Bacteroidales; f__Prevotellaceae; g__Prevotella; s__stercorea, e56dc9f2c48cdc2f3572b5b9dadcb5ef	-0.856381	0.710769	TRUE	FALSE	2.66587	TRUE
k__Bacteria; p__Firmicutes; c__Clostridia; o__Clostridiales; f__Ruminococcaceae; g__; s__, e58509ee67483942c4e7dce0947576ce	2.13035	-0.0415206	FALSE	FALSE	4.74757	FALSE
k__Bacteria; p__Firmicutes; c__Clostridia; o__Clostridiales; f__Clostridiaceae; g__SMB53; s__, e6151de6f74888d03fbb044c131fd93e	-1.35378	0.497057	FALSE	FALSE	4.62705	FALSE
k__Bacteria; p__Firmicutes; c__Clostridia; o__Clostridiales; f__Lachnospiraceae; g__; s__, e63455267dca989f72de1c45bb5bfeae	-1.0086	-4.49308	FALSE	TRUE	20.8112	TRUE
k__Bacteria; p__Firmicutes; c__Bacilli; o__Lactobacillales; f__Lactobacillaceae; g__Lactobacillus; s__delbrueckii, e63eb1425d8eb15d70973bfb7a34b9b5	4.52034	-1.08371	TRUE	FALSE	24.3425	TRUE
k__Bacteria; p__Firmicutes; c__Clostridia; o__Clostridiales; f__Ruminococcaceae; g__Oscillospira; s__, e65109cae0eeba5d446f2ba78d9d45f8	0.0569544	-0.900426	FALSE	FALSE	1.08694	FALSE
k__Bacteria; p__Firmicutes; c__Clostridia; o__Clostridiales; f__Veillonellaceae; g__; s__, e65d22f8d0e183499848002723810d3a	-0.740082	-0.153433	FALSE	FALSE	0.6114	FALSE
k__Bacteria; p__Firmicutes; c__Clostridia; o__Clostridiales; f__Ruminococcaceae; g__; s__, e66be7a47cfbde55eec8041277657c2b	-1.60638	-0.725731	FALSE	FALSE	2.77594	FALSE
k__Bacteria; p__Cyanobacteria; c__4C0d-2; o__YS2; f__; g__; s__, e6a28dc4397df9e06617c8925263ed1a	-0.0403796	2.08396	FALSE	TRUE	4.61821	TRUE
k__Bacteria; p__Firmicutes; c__Clostridia; o__Clostridiales; f__Ruminococcaceae; g__Oscillospira; s__, e6af6f0383ee7e8e93b2b6e9efbaf68d	1.04062	0.485817	FALSE	FALSE	1.19061	FALSE
k__Bacteria; p__Firmicutes; c__Clostridia; o__Clostridiales; f__; g__; s__, e6d62d2ea5557fac2a36280d74265bad	-0.605728	-1.00305	TRUE	TRUE	1.06787	TRUE
k__Bacteria; p__Firmicutes; c__Erysipelotrichi; o__Erysipelotrichales; f__Erysipelotrichaceae; g__Asteroleplasma; s__anaerobium, e6da27efef35ce7f5598792ec296f190	-1.78465	-0.918624	FALSE	FALSE	3.20876	FALSE
k__Bacteria; p__Bacteroidetes; c__Bacteroidia; o__Bacteroidales; f__Prevotellaceae; g__Prevotella; s__, e6f5a5be0a370ecf65279a4b0d709314	1.34968	-1.09551	TRUE	FALSE	4.65096	TRUE
k__Bacteria; p__Firmicutes; c__Clostridia; o__Clostridiales; f__Lachnospiraceae; g__Coprococcus; s__, e71c209f0ac58e132a4900b13d6ee57f	1.07247	1.32172	TRUE	TRUE	2.04508	TRUE
k__Bacteria; p__Firmicutes; c__Clostridia; o__Clostridiales; f__Christensenellaceae; g__; s__, e74011d15df9b191683d5db6942dbee3	1.17564	1.42504	TRUE	TRUE	2.18908	TRUE
k__Bacteria; p__Verrucomicrobia; c__Verruco-5; o__WCHB1-41; f__RFP12; g__; s__, e742833d8dd2afa3d6ff2659125339ba	0.413556	-0.290217	FALSE	FALSE	0.385612	FALSE
k__Bacteria; p__Firmicutes; c__Clostridia; o__Clostridiales; f__[Tissierellaceae]; g__Anaerococcus; s__, e748702577abd09b13ce2443346b69d9	-0.0920331	0.246564	FALSE	FALSE	0.15071	FALSE
k__Bacteria; p__Firmicutes; c__Clostridia; o__Clostridiales; f__Lachnospiraceae; g__Shuttleworthia; s__, e7504cae18b905e3e6583861e6c8dc4e	0.569387	0.0399114	FALSE	FALSE	0.421676	FALSE
k__Bacteria; p__Bacteroidetes; c__Bacteroidia; o__Bacteroidales; f__RF16; g__; s__, e7612b88e5bad1f46fdfea558d01e26e	-0.0403796	2.40526	FALSE	TRUE	6.07057	TRUE
k__Bacteria; p__Bacteroidetes; c__Bacteroidia; o__Bacteroidales; f__S24-7; g__; s__, e77b869c0ddd049381ede14bfb4785eb	-3.65605	0.83187	TRUE	FALSE	50.8228	TRUE
k__Bacteria; p__Firmicutes; c__Clostridia; o__Clostridiales; f__Ruminococcaceae, e78652a2027cf276c50e6f18ba43a181	1.42307	-0.0916306	TRUE	FALSE	2.51426	TRUE
k__Bacteria; p__Bacteroidetes; c__Bacteroidia; o__Bacteroidales; f__Prevotellaceae; g__Prevotella; s__, e789634a3471b59942288842fbec09a6	0.254518	-0.658101	FALSE	FALSE	0.844301	FALSE
k__Bacteria; p__Proteobacteria; c__Gammaproteobacteria; o__Enterobacteriales; f__Enterobacteriaceae; g__Gluconacetobacter; s__, e8165c825d679874a9c71c16408fbbfd	0.860998	0.760262	FALSE	FALSE	1.16889	FALSE
k__Bacteria; p__Bacteroidetes; c__[Saprospirae]; o__[Saprospirales]; f__Chitinophagaceae; g__Sediminibacterium; s__, e81c8f18c0df08131145447a93c267bb	0.529346	0.170453	FALSE	FALSE	0.280547	FALSE
k__Bacteria; p__Firmicutes; c__Clostridia; o__Clostridiales; f__Ruminococcaceae, e82fded82762bb5769a6a54072bb462d	1.2101	0.328498	FALSE	FALSE	1.48831	FALSE
k__Bacteria; p__Firmicutes; c__Clostridia; o__Clostridiales; f__Ruminococcaceae; g__Ruminococcus; s__, e89e54e1ff1220f7341df2b21fdaab3c	-0.0403796	1.01602	FALSE	FALSE	1.11012	FALSE
k__Bacteria; p__Proteobacteria; c__Deltaproteobacteria; o__Desulfovibrionales; f__Desulfovibrionaceae; g__Desulfovibrio; s__, e8af1a755cb8dd8ed7a954eec211f9a8	-1.05943	-0.427923	FALSE	FALSE	1.2173	FALSE
k__Bacteria; p__Proteobacteria; c__Alphaproteobacteria; o__Rickettsiales; f__mitochondria, e8b7de4c07f308c714246ef5c937f9c9	7.67758	1.18538	TRUE	FALSE	59.1432	TRUE
k__Bacteria; p__Firmicutes; c__Bacilli; o__Bacillales; f__Staphylococcaceae; g__Jeotgalicoccus; s__, e8ba854efcff4f49d86b7598b65e729d	-0.0403796	1.36958	FALSE	FALSE	1.96744	FALSE
k__Bacteria; p__Bacteroidetes; c__Bacteroidia; o__Bacteroidales; f__Prevotellaceae; g__Prevotella; s__, e8fdd36ba54cce31fe34c1273a290e5f	-2.32422	-2.8536	FALSE	FALSE	8.22273	FALSE
k__Bacteria; p__Firmicutes; c__Clostridia; o__Clostridiales; f__Ruminococcaceae; g__Ruminococcus; s__, e9398bc0ad9626bc4742c93fd0363bac	0.384742	4.78406	FALSE	TRUE	31.2489	TRUE
k__Bacteria; p__Firmicutes; c__Bacilli; o__Lactobacillales; f__Lactobacillaceae; g__Lactobacillus; s__reuteri, e94a9da4bdf2d1d6fd8b6216ea53a5ab	1.94383	1.48262	TRUE	TRUE	4.1254	TRUE
k__Bacteria; p__Bacteroidetes; c__Bacteroidia; o__Bacteroidales; f__Prevotellaceae; g__Prevotella; s__, e97077b378f13ff6a8c2564f615b173d	-1.09261	-0.511637	FALSE	FALSE	1.35264	FALSE
k__Bacteria; p__Spirochaetes; c__Spirochaetes; o__Spirochaetales; f__Spirochaetaceae; g__Treponema; s__, e9a9dbec737e4672a12a9507fffe9187	1.77827	-1.50728	TRUE	FALSE	8.08802	TRUE
k__Bacteria; p__Firmicutes; c__Bacilli; o__Lactobacillales; f__Enterococcaceae; g__Vagococcus; s__, e9bb43f16c68d42682b62bfaca8c9e62	-0.93174	0.257079	TRUE	FALSE	1.52696	TRUE
k__Bacteria; p__Firmicutes; c__Clostridia; o__Clostridiales; f__Lachnospiraceae, e9e62db6a1e4df6f2388f268d7b247ce	0.150535	0.247005	FALSE	FALSE	0.063954	FALSE
k__Bacteria; p__Firmicutes; c__Clostridia; o__Clostridiales; f__Ruminococcaceae; g__Oscillospira; s__, e9eefc3c415aa6862ea48e206d747453	-1.37376	-0.245169	FALSE	FALSE	2.33711	FALSE
k__Bacteria; p__Firmicutes; c__Erysipelotrichi; o__Erysipelotrichales; f__Erysipelotrichaceae; g__RFN20; s__, ea254ccbea6fcb55c5e8fba2c6489cef	-0.900283	-0.282641	FALSE	FALSE	0.861337	FALSE
k__Bacteria; p__Bacteroidetes; c__Flavobacteriia; o__Flavobacteriales; f__[Weeksellaceae], ea3fd92fab2b7c6dd953b572afcab6a2	-1.00722	1.36159	FALSE	TRUE	7.31434	TRUE
k__Bacteria; p__Bacteroidetes; c__Bacteroidia; o__Bacteroidales; f__[Paraprevotellaceae]; g__[Prevotella]; s__, ea4507e2ded6890f048d9f5a4df78815	-2.31543	0.313172	TRUE	FALSE	10.0637	TRUE
k__Bacteria; p__Bacteroidetes; c__Bacteroidia; o__Bacteroidales; f__Prevotellaceae; g__Prevotella; s__, ea49293f01897e81e9f6c4470a0be443	1.62233	-1.08371	FALSE	FALSE	5.00791	FALSE
k__Bacteria; p__Cyanobacteria; c__4C0d-2; o__YS2; f__; g__; s__, eab348082aae7355240506363267bae9	2.96666	0.284076	TRUE	FALSE	8.80133	TRUE
k__Bacteria; p__Firmicutes; c__Clostridia; o__Clostridiales; f__Ruminococcaceae; g__; s__, eac1ec3854a2cea1ed494097a8f1e33a	-3.33429	-2.39407	TRUE	TRUE	16.5683	TRUE
k__Bacteria; p__Firmicutes; c__Clostridia; o__Clostridiales; f__Ruminococcaceae; g__Oscillospira; s__, eae6c448ec674e00312d92d7ec0c0d58	-0.0403796	0.880438	FALSE	FALSE	0.832297	FALSE
k__Bacteria; p__Bacteroidetes; c__Bacteroidia; o__Bacteroidales; f__; g__; s__, eaf7be456ff6d0e6a1f29d0b49ebd629	0.59573	-1.34986	FALSE	FALSE	5.18802	FALSE
k__Bacteria; p__Bacteroidetes; c__Bacteroidia; o__Bacteroidales; f__Prevotellaceae; g__Prevotella; s__, eb0f0b74fd084c49836178136e34bf8f	-1.39157	-1.60376	FALSE	FALSE	2.93129	FALSE
k__Bacteria; p__Proteobacteria; c__Epsilonproteobacteria; o__Campylobacterales; f__Helicobacteraceae; g__Helicobacter; s__equorum, eb40c0056e16b50bfa97356c9d16a52b	0.856325	0.0197015	FALSE	FALSE	0.775768	FALSE
k__Bacteria; p__Firmicutes; c__Bacilli; o__Lactobacillales; f__Streptococcaceae; g__Streptococcus, eb4d544db4076f04f9f31e36e2cdb347	6.70576	2.63768	TRUE	TRUE	45.7795	TRUE
k__Bacteria; p__Firmicutes; c__Erysipelotrichi; o__Erysipelotrichales; f__Erysipelotrichaceae; g__RFN20; s__, eb6c3df8d83bdc33ca13e405d77f592a	1.1124	1.57589	FALSE	FALSE	3.00634	FALSE
k__Bacteria; p__Firmicutes; c__Clostridia; o__Clostridiales; f__Ruminococcaceae; g__; s__, ec0d5606b0eb5a8ad1721388122969e0	0.0191518	1.52407	FALSE	FALSE	4.58147	FALSE
k__Bacteria; p__Bacteroidetes; c__Bacteroidia; o__Bacteroidales; f__Prevotellaceae; g__Prevotella; s__copri, ec0f03ac13cfcccc89fa2ae33a8b71c2	0.846903	0.358604	FALSE	FALSE	0.779775	FALSE
k__Bacteria; p__Firmicutes; c__Clostridia; o__Clostridiales; f__Peptococcaceae; g__Peptococcus; s__, ec425872f2a540229c5f519c06929cb8	0.0756853	0.709615	FALSE	FALSE	0.741964	FALSE
k__Bacteria; p__Bacteroidetes; c__Bacteroidia; o__Bacteroidales; f__S24-7; g__; s__, ec447e77b19f242f1c022f354d9d8be3	-2.27892	-0.00984568	FALSE	TRUE	8.9041	TRUE
k__Bacteria; p__Firmicutes; c__Bacilli; o__Lactobacillales; f__Lactobacillaceae; g__Lactobacillus; s__ruminis, ec5ee1d9ae158630c2b037f07fdc0a69	1.69533	-1.08371	FALSE	FALSE	5.05403	FALSE
k__Bacteria; p__Firmicutes; c__Clostridia; o__Clostridiales; f__Ruminococcaceae; g__; s__, ec618f452ddfdf6acaff124d7ef5eaef	0.945787	-0.843903	FALSE	FALSE	4.39914	FALSE
k__Bacteria; p__Proteobacteria; c__Deltaproteobacteria; o__GMD14H09; f__; g__; s__, ec7a433a50153065e87cd5111cf5e9f8	0.34638	1.80824	FALSE	TRUE	3.53472	TRUE
k__Bacteria; p__Bacteroidetes; c__Bacteroidia; o__Bacteroidales; f__[Paraprevotellaceae]; g__[Prevotella]; s__, ec809e992832329992896c2cc3de6b7c	-0.0403796	0.740706	FALSE	FALSE	0.630563	FALSE
k__Bacteria; p__Firmicutes; c__Erysipelotrichi; o__Erysipelotrichales; f__Erysipelotrichaceae; g__RFN20; s__, eca844c8b372f1da2d6f9ec379375d5a	-0.705674	0.97042	FALSE	TRUE	2.86554	TRUE
k__Bacteria; p__Firmicutes; c__Clostridia; o__Clostridiales; f__; g__; s__, ecf5da590cc8b70ec15e9cc64d8851b5	1.11994	-0.216473	FALSE	FALSE	2.04482	FALSE
k__Bacteria; p__Firmicutes; c__Clostridia; o__Clostridiales; f__Lachnospiraceae; g__Dorea; s__, edae01087cf39a39053c6091e255743e	-0.0403796	0.965269	FALSE	FALSE	0.988786	FALSE
k__Bacteria; p__Proteobacteria; c__Gammaproteobacteria; o__Pseudomonadales; f__Moraxellaceae; g__Acinetobacter; s__guillouiae, edb9853ae8d5eecaca82fdbf01d3a2d2	2.11713	-1.08371	FALSE	FALSE	8.32173	FALSE
k__Bacteria; p__Firmicutes; c__Clostridia; o__Clostridiales; f__Lachnospiraceae; g__Dorea; s__formicigenerans, edc06e5f20535c71071803ccc27290d8	-0.376026	0.471276	FALSE	FALSE	0.637066	FALSE
k__Bacteria; p__Firmicutes; c__Bacilli; o__Lactobacillales; f__Lactobacillaceae; g__Lactobacillus; s__manihotivorans, ee0799f1b991bf8c5026fa56af6fbbaf	1.47876	-1.08371	FALSE	FALSE	4.81434	FALSE
k__Bacteria; p__Firmicutes; c__Clostridia; o__Clostridiales, ee37a95aabf7ae1cb3db2a2dc518f46d	1.42787	-1.08371	FALSE	FALSE	4.23411	FALSE
k__Bacteria; p__Tenericutes; c__Mollicutes; o__RF39; f__; g__; s__, ee507eef38ba78f2d62c6d502cfea1f9	-0.0403796	2.34411	FALSE	TRUE	5.84916	TRUE
k__Bacteria; p__Bacteroidetes; c__Bacteroidia; o__Bacteroidales; f__Prevotellaceae; g__Prevotella; s__stercorea, ee609c8a49fca84fff7aa028d9a195c3	-1.7495	1.76248	FALSE	FALSE	14.4938	FALSE
k__Bacteria; p__Firmicutes; c__Clostridia; o__Clostridiales; f__Ruminococcaceae; g__; s__, ee83d24b3e4c526e24aec3d443f43a19	1.84757	3.57452	TRUE	TRUE	13.373	TRUE
k__Bacteria; p__Firmicutes; c__Clostridia; o__Clostridiales; f__Ruminococcaceae; g__; s__, eeba0831e5eea2251576104de2f7b2b2	-1.71797	3.01834	FALSE	FALSE	17.8363	FALSE
k__Bacteria; p__Bacteroidetes; c__Bacteroidia; o__Bacteroidales; f__S24-7; g__; s__, eee86a1e48f160528f3ee39b32cccaf1	-0.455718	-2.00701	FALSE	FALSE	5.61083	FALSE
k__Bacteria; p__Firmicutes; c__Clostridia; o__Clostridiales; f__; g__; s__, eef15859fff8bb547826b1547b9b1556	-1.119	-0.120667	FALSE	FALSE	1.81177	FALSE
k__Bacteria; p__Firmicutes; c__Clostridia; o__Clostridiales; f__Lachnospiraceae; g__Lachnospira; s__, eef729c920972e12e4020f9928f15104	-3.31923	1.46519	FALSE	FALSE	22.4972	TRUE
k__Bacteria; p__Firmicutes; c__Clostridia; o__Clostridiales; f__Ruminococcaceae; g__; s__, ef4293f997758af4999de24287b2ef7d	1.07801	1.57451	FALSE	TRUE	2.97779	TRUE
k__Bacteria; p__Fibrobacteres; c__Fibrobacteria; o__Fibrobacterales; f__Fibrobacteraceae; g__Fibrobacter; s__, ef503f0a4e9946e79516d88ed0d1939d	-0.0403796	1.94349	FALSE	TRUE	3.99459	TRUE
k__Bacteria; p__Firmicutes; c__Clostridia; o__Clostridiales; f__Veillonellaceae; g__Phascolarctobacterium; s__, ef7f3d55f44c6e516fb66d7f5a9f83d1	0.520111	1.03009	FALSE	FALSE	1.10876	FALSE
k__Bacteria; p__Firmicutes; c__Clostridia; o__Clostridiales; f__Ruminococcaceae; g__; s__, ef984d1dae1e9ccded0f0dc7f6342209	1.21815	1.38863	FALSE	FALSE	3.09305	FALSE
k__Bacteria; p__Firmicutes; c__Clostridia; o__Clostridiales; f__Lachnospiraceae; g__Coprococcus; s__, efb5d35e8ba16dad81270d1616c76824	-2.11807	-0.490296	FALSE	FALSE	4.48842	FALSE
k__Bacteria; p__Firmicutes; c__Clostridia; o__Clostridiales; f__Veillonellaceae; g__Phascolarctobacterium; s__, efc405a721aac0601da27594344e2e77	0.269572	1.03476	FALSE	TRUE	1.20009	TRUE
k__Bacteria; p__Bacteroidetes; c__Bacteroidia; o__Bacteroidales; f__[Paraprevotellaceae]; g__[Prevotella]; s__, f0239b7b4e420d76c14111f03315a3f9	2.29782	3.3443	TRUE	TRUE	11.2224	TRUE
k__Bacteria; p__Deferribacteres; c__Deferribacteres; o__Deferribacterales; f__Deferribacteraceae; g__Mucispirillum; s__schaedleri, f023fe560d42c15cf1f9186c62f74f2f	-0.0403796	1.66253	FALSE	FALSE	3.03183	FALSE
k__Bacteria; p__Firmicutes; c__Clostridia; o__Clostridiales; f__[Tissierellaceae]; g__Gallicola; s__, f063701ba4d369353c68025605da3eaa	0.027817	1.36673	FALSE	TRUE	2.20653	TRUE
k__Bacteria; p__Cyanobacteria; c__4C0d-2; o__YS2; f__; g__; s__, f095c8614f7776b6ebffb31edc930671	-1.04047	9.32433	FALSE	TRUE	398.682	TRUE
k__Bacteria; p__Bacteroidetes; c__Bacteroidia; o__Bacteroidales; f__[Paraprevotellaceae]; g__[Prevotella]; s__, f0ad914cdf3ca5a1838457d22ce01692	-1.10299	-0.406062	FALSE	FALSE	1.48542	FALSE
k__Bacteria; p__Firmicutes; c__Clostridia; o__Clostridiales; f__Ruminococcaceae; g__Oscillospira; s__, f0bbb870207e1ee9ff9fa74448ced0fe	-0.04121	-0.133859	FALSE	FALSE	0.0181544	FALSE
k__Bacteria; p__Firmicutes; c__Clostridia; o__Clostridiales; f__Lachnospiraceae; g__Coprococcus; s__, f0f4e79259de6905c570f04a2725dcbc	2.39421	-1.11705	FALSE	FALSE	13.5478	FALSE
k__Bacteria; p__Firmicutes; c__Clostridia; o__Clostridiales; f__Veillonellaceae; g__Mitsuokella, f103dd0e2b8ca79ade33a5cffb595124	1.07805	-0.0599679	FALSE	FALSE	1.25828	FALSE
k__Bacteria; p__Firmicutes; c__Clostridia; o__Clostridiales; f__Clostridiaceae, f117ebcfa292d5383c3f0833c92e5ede	-2.23087	0.0490596	TRUE	FALSE	10.2027	TRUE
k__Bacteria; p__Firmicutes; c__Clostridia; o__Clostridiales; f__Lachnospiraceae; g__Roseburia; s__, f11ea8ba8e6974f50b76048a4151e200	1.72183	-1.08371	FALSE	FALSE	5.01312	FALSE
k__Bacteria; p__Firmicutes; c__Clostridia; o__Clostridiales; f__; g__; s__, f126a8bd9c7fca0d003861b9c9bc527e	-1.67903	-2.08261	FALSE	FALSE	4.46525	FALSE
k__Bacteria; p__Firmicutes; c__Clostridia; o__Clostridiales; f__Ruminococcaceae; g__Oscillospira; s__, f134f873e1273e49e810522ac132e938	0.497383	0.250126	FALSE	FALSE	0.250632	FALSE
k__Bacteria; p__Tenericutes; c__Mollicutes; o__RF39; f__; g__; s__, f13fc83fa7154a62bef6a38898ece0cc	1.67777	-1.08371	FALSE	FALSE	6.0426	FALSE
k__Bacteria; p__Firmicutes; c__Clostridia; o__Clostridiales; f__Lachnospiraceae; g__Coprococcus; s__, f149c94f2fdee36bfc6423ecb5752e62	-0.817628	0.214516	FALSE	FALSE	1.14124	FALSE
k__Bacteria; p__Bacteroidetes; c__[Saprospirae]; o__[Saprospirales]; f__Chitinophagaceae; g__; s__, f1c4187f524365eb12a43475c099e8cf	-1.02943	5.60251	FALSE	TRUE	122.515	TRUE
k__Bacteria; p__Bacteroidetes; c__Bacteroidia; o__Bacteroidales; f__; g__; s__, f1d1f874e145524d2bc5c10679f75184	0.924191	1.70674	FALSE	FALSE	3.51214	FALSE
k__Bacteria; p__Deferribacteres; c__Deferribacteres; o__Deferribacterales; f__Deferribacteraceae; g__Mucispirillum; s__schaedleri, f24d6ee8ab2e8146e47f35a450b8b040	2.11896	-1.08371	FALSE	FALSE	7.22179	FALSE
k__Bacteria; p__Bacteroidetes; c__Bacteroidia; o__Bacteroidales; f__; g__; s__, f26d55bbd0a5bd32017ffd1b7e54775b	-2.16731	1.43361	TRUE	FALSE	17.65	TRUE
k__Bacteria; p__Bacteroidetes; c__Bacteroidia; o__Bacteroidales; f__Prevotellaceae; g__Prevotella; s__, f2a92da811b271197adfda657532df38	2.01202	1.93217	FALSE	FALSE	4.96547	FALSE
k__Bacteria; p__Firmicutes; c__Clostridia; o__Clostridiales; f__Clostridiaceae; g__Clostridium; s__celatum, f2cbb29998f80ea0d81f9cde98ee136e	-8.07358	-0.0633683	TRUE	FALSE	83.8563	TRUE
k__Bacteria; p__Firmicutes; c__Clostridia; o__Clostridiales; f__; g__; s__, f2dec2d9079f5a2f584063919516adf8	0.0770879	-2.47174	FALSE	FALSE	9.4922	FALSE
k__Bacteria; p__Deferribacteres; c__Deferribacteres; o__Deferribacterales; f__Deferribacteraceae; g__Mucispirillum; s__schaedleri, f33039ffaad105a4a17ff09cdbb99b42	-2.3631	-0.654436	FALSE	FALSE	5.85353	FALSE
k__Bacteria; p__Bacteroidetes; c__Bacteroidia; o__Bacteroidales; f__[Paraprevotellaceae]; g__[Prevotella]; s__, f336f154fa3d8b95bf5fe1e8dcd91465	2.96536	2.5908	TRUE	TRUE	14.6461	TRUE
k__Bacteria; p__Firmicutes; c__Clostridia; o__Clostridiales; f__; g__; s__, f34976cd31ca75677f84e2749d1b993d	-1.11897	-2.88835	FALSE	FALSE	9.27942	FALSE
k__Bacteria; p__Firmicutes; c__Clostridia; o__Clostridiales; f__Veillonellaceae; g__; s__, f355d590c1cbc3c31849f7052f79123d	-1.51759	2.01989	FALSE	TRUE	8.09168	TRUE
k__Bacteria; p__Proteobacteria; c__Gammaproteobacteria; o__Pseudomonadales; f__Moraxellaceae; g__Acinetobacter; s__, f3a6c6bd550ccaf6c3b68f0c996e1225	-0.0403796	2.13589	FALSE	TRUE	4.81511	TRUE
k__Bacteria; p__Firmicutes; c__Clostridia; o__Clostridiales; f__Ruminococcaceae, f3c2ecce5c73c3faeac6d55bf8bb8f20	1.21231	0.324205	FALSE	FALSE	1.47925	FALSE
k__Bacteria; p__Proteobacteria; c__Gammaproteobacteria; o__Pasteurellales; f__Pasteurellaceae; g__Pasteurella; s__aerogenes, f3de96d99032bbe13a22456fe46a89d4	3.82288	-1.08371	TRUE	FALSE	18.2429	TRUE
k__Bacteria; p__Firmicutes; c__Erysipelotrichi; o__Erysipelotrichales; f__Erysipelotrichaceae; g__RFN20; s__, f3f4263f7cfee125d386998a0359f1c8	0.831777	-0.0365885	TRUE	FALSE	0.739834	TRUE
k__Bacteria; p__Firmicutes; c__Erysipelotrichi; o__Erysipelotrichales; f__Erysipelotrichaceae; g__; s__, f3fd562bc2facf990af29b66e3bb3b6a	2.10828	-1.08371	FALSE	FALSE	7.37853	FALSE
k__Bacteria; p__Actinobacteria; c__Coriobacteriia; o__Coriobacteriales; f__Coriobacteriaceae; g__; s__, f44c7de06be4c6f9cbe32fa9ffbb30b9	0.785718	0.594778	TRUE	TRUE	0.698126	TRUE
k__Bacteria; p__Firmicutes; c__Clostridia; o__Clostridiales; f__Lachnospiraceae, f44c7f794cd126922548ec7bb2858fef	1.02211	1.28672	FALSE	FALSE	2.37947	FALSE
k__Bacteria; p__Firmicutes; c__Clostridia; o__Clostridiales; f__Christensenellaceae; g__; s__, f49914c885199c825b5e3d35d84e906f	-1.5183	0.161556	FALSE	FALSE	2.85187	FALSE
k__Bacteria; p__Firmicutes; c__Clostridia; o__Clostridiales; f__; g__; s__, f4fe0e47974a9b84979bff3ece1fd127	-0.162521	2.11902	FALSE	TRUE	6.52417	TRUE
k__Bacteria; p__Firmicutes; c__Clostridia; o__Clostridiales; f__; g__; s__, f5090629d1f90d8246afa6d64628838e	-1.5139	-0.982983	FALSE	FALSE	2.42127	FALSE
k__Bacteria; p__Firmicutes; c__Clostridia; o__Clostridiales; f__Ruminococcaceae; g__Ruminococcus; s__, f548da2ccfbd51098aded73a0179587b	0.190953	0.558735	FALSE	FALSE	0.322057	FALSE
k__Bacteria; p__Firmicutes; c__Clostridia; o__Clostridiales; f__Lachnospiraceae; g__Coprococcus; s__, f56a486d09b950d01003e10c7756d398	-0.113835	0.810787	FALSE	FALSE	0.792777	FALSE
k__Bacteria; p__Bacteroidetes; c__Bacteroidia; o__Bacteroidales; f__[Paraprevotellaceae]; g__[Prevotella]; s__, f58d3becab8d99e6b07ccd9c7e32d9dc	0.909058	0.0181305	FALSE	FALSE	0.833437	FALSE
k__Bacteria; p__Firmicutes; c__Clostridia; o__Clostridiales, f5cd50272bf5c433c2fc12eb8e61c537	1.1885	1.56066	FALSE	FALSE	3.18257	FALSE
k__Bacteria; p__Bacteroidetes; c__Bacteroidia; o__Bacteroidales; f__Prevotellaceae; g__Prevotella; s__, f5ef5ce49bf2e7e2ce1c8b5cdf85f872	-0.0403796	0.516359	FALSE	FALSE	0.305108	FALSE
k__Bacteria; p__Fusobacteria; c__Fusobacteriia; o__Fusobacteriales; f__Fusobacteriaceae; g__Fusobacterium; s__, f627014e260e77928edae9ebd6158551	-1.5139	-0.576742	FALSE	FALSE	2.29263	FALSE
k__Bacteria; p__Firmicutes; c__Clostridia; o__Clostridiales; f__Ruminococcaceae; g__Ruminococcus; s__, f6312067dd63daf9af7fc1321620a4d7	-1.48661	1.22355	FALSE	TRUE	5.64952	TRUE
k__Bacteria; p__Tenericutes; c__Mollicutes; o__RF39; f__; g__; s__, f64256b1969b2f5459213b19bef94eaa	-0.0403796	1.58874	FALSE	FALSE	2.87769	FALSE
k__Bacteria; p__Firmicutes; c__Clostridia; o__Clostridiales; f__Lachnospiraceae; g__; s__, f6c1ac90d4271df44b5cc3a1d912dd7a	-2.04876	1.15057	FALSE	TRUE	18.0636	TRUE
k__Bacteria; p__Firmicutes; c__Clostridia; o__Clostridiales; f__Veillonellaceae; g__Selenomonas; s__bovis, f6c5a90e6a1fcf38a7c05caae3fb0d9b	-0.0403796	13.3127	FALSE	TRUE	264.214	TRUE
k__Bacteria; p__Firmicutes; c__Clostridia; o__Clostridiales; f__; g__; s__, f6efd26c9381a79025f8d373a00fb343	0.781119	1.75764	FALSE	TRUE	3.24278	TRUE
k__Bacteria; p__Firmicutes; c__Clostridia; o__Clostridiales; f__; g__; s__, f7035cbf3dd378172a24fb9ce26588b3	2.89386	0.40969	TRUE	TRUE	12.1372	TRUE
k__Bacteria; p__Bacteroidetes; c__Bacteroidia; o__Bacteroidales; f__Prevotellaceae; g__Prevotella; s__, f705bb4e176820cf9c688049f1a93670	-1.14367	-1.51665	FALSE	FALSE	2.44782	FALSE
k__Bacteria; p__Firmicutes; c__Clostridia; o__Clostridiales; f__Ruminococcaceae, f717e2d5fad8ea6648a44462b455638c	-1.5183	-0.7568	FALSE	FALSE	2.32438	FALSE
k__Bacteria; p__Bacteroidetes; c__Bacteroidia; o__Bacteroidales; f__Prevotellaceae; g__Prevotella; s__, f72cb986dd9a073dfe684818cb086d95	-0.737593	1.04304	TRUE	FALSE	2.72295	TRUE
k__Bacteria; p__Bacteroidetes; c__Bacteroidia; o__Bacteroidales; f__Prevotellaceae; g__Prevotella; s__, f741f994d619a5393717668cad4f35b3	-1.43111	0.392545	FALSE	FALSE	3.74292	FALSE
k__Bacteria; p__Bacteroidetes; c__Bacteroidia; o__Bacteroidales; f__Prevotellaceae; g__Prevotella; s__, f75c9739b501bbe20e7c5ff520b2aac2	2.20546	1.83261	TRUE	TRUE	5.20932	TRUE
k__Bacteria; p__Firmicutes; c__Clostridia; o__Clostridiales; f__Veillonellaceae; g__Dialister; s__, f75f2cdd29ab1d08a7569f16014e4365	1.07322	2.32822	TRUE	TRUE	5.47121	TRUE
k__Bacteria; p__Firmicutes; c__Clostridia; o__Clostridiales; f__Lachnospiraceae; g__; s__, f793d6e9749f5390b609edbc0e37dc5e	2.28016	-1.58526	TRUE	FALSE	23.8665	TRUE
k__Bacteria; p__Firmicutes; c__Clostridia; o__Clostridiales; f__Ruminococcaceae, f7a2b0a839e050f7351cb32ba94dad94	-3.28266	-1.92399	TRUE	TRUE	10.7759	TRUE
k__Bacteria; p__Firmicutes; c__Clostridia; o__Clostridiales; f__Ruminococcaceae; g__Ruminococcus; s__bromii, f7d40e3c3a3e3a250186ad650ae6ae42	-2.43126	0.0170534	FALSE	FALSE	7.93179	FALSE
k__Bacteria; p__Firmicutes; c__Clostridia; o__Clostridiales; f__Ruminococcaceae; g__; s__, f7d6302efa7929db70cdd004bc318094	1.73795	-1.08371	FALSE	FALSE	4.99408	FALSE
k__Bacteria; p__Firmicutes; c__Clostridia; o__Clostridiales; f__Ruminococcaceae; g__; s__, f7dd0e5572d054cc95d83e1f9b2a2701	-0.0708614	-0.265318	FALSE	FALSE	0.0782634	FALSE
k__Bacteria; p__Firmicutes; c__Clostridia; o__Clostridiales; f__Ruminococcaceae; g__Butyricicoccus; s__pullicaecorum, f80f5543ed4ac5df31ec339eb27810bd	-0.048527	0.277966	FALSE	FALSE	0.146882	FALSE
k__Bacteria; p__Firmicutes; c__Clostridia; o__Clostridiales; f__Lachnospiraceae; g__; s__, f8cd9aed480e367665d8461e2d3daac9	1.7538	-1.08371	FALSE	FALSE	5.23552	FALSE
k__Bacteria; p__Proteobacteria; c__Gammaproteobacteria; o__Pseudomonadales; f__Moraxellaceae; g__Acinetobacter; s__, f9374a37bd60839c6cd877f010eec187	2.12905	-1.08371	FALSE	FALSE	7.87524	FALSE
k__Bacteria; p__Firmicutes; c__Clostridia; o__Clostridiales; f__Ruminococcaceae; g__Oscillospira; s__, f941b390a2f45fa060656167da2f7c29	0.153155	-0.988641	FALSE	FALSE	2.07266	FALSE
k__Bacteria; p__Firmicutes; c__Clostridia; o__Clostridiales; f__Ruminococcaceae; g__; s__, f942a7de42e13990e081b14500bbaebe	-0.0403796	1.26832	FALSE	FALSE	1.71967	FALSE
k__Bacteria; p__Firmicutes; c__Clostridia; o__Clostridiales; f__Lachnospiraceae; g__Dorea; s__, f9b397c0139cecc0f27adc5fec8c215d	0.855388	-0.524738	FALSE	FALSE	1.94852	FALSE
k__Bacteria; p__Firmicutes; c__Clostridia; o__Clostridiales; f__Lachnospiraceae; g__; s__, f9c0d23ed5120f50cb33ba4af69d24ef	0.869827	0.109537	FALSE	FALSE	0.757283	FALSE
k__Bacteria; p__Bacteroidetes; c__Bacteroidia; o__Bacteroidales; f__Prevotellaceae; g__Prevotella; s__, fa2c5694550f0dde04e0d5aa7e677718	1.72605	1.09503	FALSE	FALSE	3.8917	FALSE
k__Bacteria; p__Actinobacteria; c__Coriobacteriia; o__Coriobacteriales; f__Coriobacteriaceae; g__; s__, fa55be2d297115ed2a028d1aff96e17b	-0.705674	0.779099	FALSE	FALSE	2.17979	FALSE
k__Bacteria; p__Firmicutes; c__Clostridia; o__Clostridiales; f__Ruminococcaceae; g__; s__, fa5e0f4d1354e8828c28c81ddcd7d16e	1.29461	0.869993	TRUE	TRUE	1.7639	TRUE
k__Bacteria; p__Proteobacteria; c__Deltaproteobacteria; o__Desulfovibrionales; f__Desulfovibrionaceae; g__Desulfovibrio; s__, fa6956a33481d21382e3814e8f144ef6	-4.20328	-0.972616	TRUE	FALSE	18.1681	FALSE
k__Bacteria; p__Firmicutes; c__Clostridia; o__Clostridiales; f__Lachnospiraceae; g__Coprococcus; s__, fa88fb7fafaa2c2660887b4adba552b5	1.30028	3.70442	TRUE	TRUE	18.8719	TRUE
k__Bacteria; p__Firmicutes; c__Clostridia; o__Clostridiales; f__Ruminococcaceae; g__Oscillospira; s__, fa9168a7ec50efa1735cf55b583d9a48	0.820288	-0.428334	FALSE	FALSE	0.970818	FALSE
k__Bacteria; p__Bacteroidetes; c__Bacteroidia; o__Bacteroidales; f__Prevotellaceae; g__Prevotella; s__, fa97eea70f794c45d4ed3c0b5bc5f994	0.136984	0.060301	FALSE	FALSE	0.0196786	FALSE
k__Bacteria; p__Firmicutes; c__Clostridia; o__Clostridiales, fb05a9e7a7251173e7a4611b91ba99e5	-1.50648	-0.746557	FALSE	FALSE	2.26973	FALSE
k__Bacteria; p__Firmicutes; c__Clostridia; o__Clostridiales; f__Ruminococcaceae, fb29952f9cd0407a23db6db45c110749	1.20712	3.63485	FALSE	TRUE	13.389	TRUE
k__Bacteria; p__Firmicutes; c__Clostridia; o__Clostridiales; f__; g__; s__, fb460162daa527179ce6b80bb6d59616	1.46715	-2.08306	TRUE	FALSE	13.3349	TRUE
k__Bacteria; p__Firmicutes; c__Clostridia; o__Clostridiales; f__Lachnospiraceae; g__; s__, fb6956ecda12a8dc652b1866dea12301	-1.50674	0.105905	FALSE	FALSE	2.38076	FALSE
k__Bacteria; p__Bacteroidetes; c__Bacteroidia; o__Bacteroidales; f__Prevotellaceae; g__Prevotella; s__stercorea, fb7a40c41d0cf2c06fbf19a530328b0e	1.09466	0.510241	FALSE	FALSE	1.33397	FALSE
k__Bacteria; p__Firmicutes; c__Bacilli; o__Lactobacillales; f__Streptococcaceae; g__Streptococcus; s__, fc16a5af548c8cbb99fe3af5f9ac69e7	-0.0255852	-1.38811	FALSE	FALSE	3.29793	FALSE
k__Bacteria; p__Verrucomicrobia; c__Verruco-5; o__WCHB1-41; f__RFP12; g__; s__, fc1ada8e521c38109c987edb6f46cc2b	-0.230732	-0.479755	FALSE	FALSE	0.235247	FALSE
k__Bacteria; p__Firmicutes; c__Clostridia; o__Clostridiales; f__Ruminococcaceae; g__Ruminococcus; s__, fc4585759632da2808fe8e5e18203233	3.31975	5.01621	FALSE	TRUE	27.9312	TRUE
k__Bacteria; p__Spirochaetes; c__Spirochaetes; o__Spirochaetales; f__Spirochaetaceae; g__Treponema; s__, fc640da7fea829e59595578a050d6586	0.982218	0.657457	FALSE	FALSE	1.28832	FALSE
k__Bacteria; p__Firmicutes; c__Bacilli; o__Lactobacillales; f__Streptococcaceae; g__Streptococcus; s__, fc679753ff8d6031ffbe1f78a5b9be9b	2.38998	1.60675	TRUE	TRUE	6.24256	TRUE
k__Bacteria; p__Firmicutes; c__Clostridia; o__Clostridiales; f__; g__; s__, fc72bf24446c47f66724e3e2b1e9f14d	0.758683	0.66905	FALSE	FALSE	0.696647	FALSE
k__Bacteria; p__Fusobacteria; c__Fusobacteriia; o__Fusobacteriales; f__Fusobacteriaceae; g__Fusobacterium; s__, fc7da0c4958cc1470160c891857d303b	2.32267	0.531268	TRUE	FALSE	5.59946	TRUE
k__Bacteria; p__Firmicutes; c__Clostridia; o__Clostridiales; f__; g__; s__, fc9b107af35885a3235b365bf48d0618	0.152459	-2.36578	FALSE	FALSE	8.63653	FALSE
k__Bacteria; p__Firmicutes; c__Clostridia; o__Clostridiales; f__Veillonellaceae; g__Mitsuokella; s__, fc9e54b3e0597f49414e2695de535e58	-2.92637	-3.28452	TRUE	TRUE	10.7897	TRUE
k__Bacteria; p__Chlamydiae; c__Chlamydiia; o__Chlamydiales; f__Chlamydiaceae; g__Chlamydia; s__, fcc07819de9bd5e2f7b2cb5e36d38ea9	-6.10439	-6.33184	TRUE	TRUE	43.4036	TRUE
k__Bacteria; p__Firmicutes; c__Clostridia; o__Clostridiales; f__Ruminococcaceae; g__; s__, fd4b2e675786c0fa27565745bf3d8468	-1.57227	3.02687	FALSE	FALSE	14.4094	FALSE
k__Bacteria; p__Bacteroidetes; c__Bacteroidia; o__Bacteroidales; f__Bacteroidaceae; g__Bacteroides; s__, fdf354f573da16b2b26948deb5f3c55e	1.7337	-1.08371	FALSE	FALSE	5.54017	FALSE
k__Bacteria; p__Firmicutes; c__Clostridia; o__Clostridiales; f__; g__; s__, fe201b31ceda6de1f1aecc35eb95c3aa	-2.19762	-1.03155	TRUE	FALSE	4.8332	TRUE
k__Bacteria; p__Spirochaetes; c__Spirochaetes; o__Spirochaetales; f__Spirochaetaceae; g__Treponema; s__, fe9cbd792cd37534ed8a718391f4f9fc	0.117329	-0.454678	FALSE	FALSE	0.295969	FALSE
k__Bacteria; p__Firmicutes; c__Bacilli; o__Bacillales; f__Planococcaceae; g__Lysinibacillus; s__boronitolerans, feba18a6657c8e42f543aa01f54499af	-1.09909	-0.611388	FALSE	FALSE	1.3228	FALSE
k__Bacteria; p__Bacteroidetes; c__Bacteroidia; o__Bacteroidales; f__Prevotellaceae; g__Prevotella; s__, ff134932e0e486bd7a688b20493d2cd7	0.599844	2.88235	TRUE	TRUE	11.4909	TRUE
k__Bacteria; p__Firmicutes; c__Clostridia; o__Clostridiales; f__Christensenellaceae; g__; s__, ff17b46437971a5b9fcdf32568a65895	-0.867987	-0.413653	FALSE	FALSE	0.811839	FALSE
k__Bacteria; p__Firmicutes; c__Clostridia; o__Clostridiales; f__Veillonellaceae; g__Acidaminococcus; s__, ff18f13b1ed8fc01108622ea8545a068	-3.19603	-0.747501	TRUE	FALSE	12.529	TRUE
k__Bacteria; p__Bacteroidetes; c__Bacteroidia; o__Bacteroidales; f__Prevotellaceae; g__Prevotella; s__, ff1bc63885865951120849d34ea869f5	-1.73616	0.63885	FALSE	TRUE	10.0966	TRUE
k__Bacteria; p__Bacteroidetes; c__Bacteroidia; o__Bacteroidales; f__Prevotellaceae; g__Prevotella; s__, ff4f8b6a3dbccd96aa427cd954dabb97	-0.0877208	0.926835	FALSE	TRUE	1.29123	TRUE
k__Bacteria; p__Tenericutes; c__Mollicutes; o__Anaeroplasmatales; f__Anaeroplasmataceae; g__; s__, ff55648fe515eab759883b4c3b36e3f0	0.202835	-2.44796	FALSE	FALSE	8.81263	FALSE
k__Bacteria; p__Firmicutes; c__Clostridia; o__Clostridiales; f__Peptococcaceae; g__; s__, ff77567ac67d68cb978ae5a352464678	1.71877	-1.08371	FALSE	FALSE	6.072	FALSE
k__Bacteria; p__Firmicutes; c__Clostridia; o__Clostridiales; f__Lachnospiraceae; g__; s__, ff7957bfd6dcd9e1fbfb6ad45165e622	0.992166	0.304413	FALSE	FALSE	1.01026	FALSE
k__Bacteria; p__Proteobacteria; c__Gammaproteobacteria; o__Enterobacteriales; f__Enterobacteriaceae; g__Escherichia; s__coli, ffc36e27c82042664a16bcd4d380b286	0.355402	1.50288	FALSE	FALSE	2.42648	FALSE
