# Supplementary material for: Ceftiofur treatment of sows results in long-term alterations in the nasal microbiota of the offspring that can be ameliorated by inoculation of nasal colonizers
Source: Anim Microbiome. 2023 Oct 20;5:53. doi: 10.1186/s42523-023-00275-3 (PMC10588210; doi:10.1186/s42523-023-00275-3)
Supplement: Supplementary file 5 — Additional file 5. Table S4. Statistical results from differential abundance analysis at genus level of the TP, TS and control groups at D49 (ANCOM-BC). Each comparison performed is indicated in the column header and includes a column with the W value and a second column with the significance. [file 42523_2023_275_MOESM5_ESM.xlsx]

## Sheet: ASVs
taxon	W TP vs Control	W TS vs control	TP vs Control	TS vs control	W TS vs TP vs Control	TS vs TP vs Control
Class:Alphaproteobacteria	-1.48367	0.384086	FALSE	TRUE	3.18392	TRUE
Class:Gammaproteobacteria	-0.69473	0.199413	FALSE	TRUE	0.679064	TRUE
Family:[Barnesiellaceae]	-1.30046	-0.690919	FALSE	FALSE	1.71368	FALSE
Family:[Cerasicoccaceae]	-0.456715	-1.08167	FALSE	FALSE	1.24051	FALSE
Family:[Mogibacteriaceae]	0.0347897	-0.527973	FALSE	FALSE	0.56732	FALSE
Family:[Paraprevotellaceae]	0.0117557	0.737519	FALSE	FALSE	1.59452	FALSE
Family:[Tissierellaceae]	-0.364566	2.91482	FALSE	FALSE	13.3807	FALSE
Family:[Weeksellaceae]	-0.116734	1.22228	FALSE	FALSE	2.49476	FALSE
Family:Actinomycetaceae	-0.373204	0.14296	FALSE	FALSE	0.186121	FALSE
Family:Aerococcaceae	-0.769051	1.61298	FALSE	FALSE	9.63456	FALSE
Family:Alcaligenaceae	0.626336	-0.0602123	FALSE	FALSE	0.419154	FALSE
Family:Anaeroplasmataceae	0.0753006	-3.15683	FALSE	FALSE	12.9504	FALSE
Family:Bifidobacteriaceae	0.0272465	-3.04068	FALSE	FALSE	11.1426	FALSE
Family:Caulobacteraceae	-0.252548	-1.32895	FALSE	FALSE	1.93165	FALSE
Family:Chitinophagaceae	-0.947554	3.4842	FALSE	FALSE	27.9035	TRUE
Family:Christensenellaceae	0.0492808	-0.275525	FALSE	FALSE	0.131302	FALSE
Family:Clostridiaceae	-3.24119	-2.31646	FALSE	FALSE	10.6099	FALSE
Family:Comamonadaceae	-0.286143	-3.16964	FALSE	FALSE	10.5128	FALSE
Family:Coriobacteriaceae	2.05357	0.652966	FALSE	FALSE	4.8685	FALSE
Family:Dehalobacteriaceae	0.43674	-0.707109	TRUE	FALSE	0.992928	TRUE
Family:Desulfovibrionaceae	-1.15905	-1.03085	FALSE	FALSE	1.62593	FALSE
Family:Dethiosulfovibrionaceae	-1.79409	-0.201502	FALSE	TRUE	5.71348	TRUE
Family:Elusimicrobiaceae	-0.202908	-3.01687	FALSE	FALSE	13.2298	FALSE
Family:Enterobacteriaceae	1.56564	-1.42769	TRUE	FALSE	9.52703	TRUE
Family:Enterococcaceae	-0.304994	-0.815357	FALSE	FALSE	0.670521	FALSE
Family:Erysipelotrichaceae	-1.28176	-1.13793	FALSE	FALSE	1.99002	FALSE
Family:Eubacteriaceae	-0.373204	-0.156421	FALSE	FALSE	0.144255	FALSE
Family:F16	-0.735286	-0.64961	FALSE	FALSE	0.558477	FALSE
Family:Flavobacteriaceae	-0.373204	1.15923	FALSE	TRUE	1.83052	TRUE
Family:Fusobacteriaceae	1.897	0.24365	TRUE	FALSE	3.60335	TRUE
Family:Helicobacteraceae	-1.46851	-0.90419	FALSE	FALSE	2.23652	FALSE
Family:Lachnospiraceae	-0.400737	-0.568962	FALSE	FALSE	0.339793	FALSE
Family:Marinilabiaceae	-0.392186	-0.131699	FALSE	TRUE	0.153831	TRUE
Family:mitochondria	6.96032	0.353331	TRUE	FALSE	49.3691	TRUE
Family:Moraxellaceae	2.66084	3.67418	FALSE	FALSE	13.9736	FALSE
Family:Neisseriaceae	-0.644583	0.938956	FALSE	FALSE	3.46048	FALSE
Family:Oxalobacteraceae	0.603387	0.419973	TRUE	TRUE	0.408073	TRUE
Family:p-2534-18B5	3.71171	-0.104883	TRUE	FALSE	14.0511	TRUE
Family:Pasteurellaceae	0.863364	0.894276	TRUE	TRUE	1.13742	TRUE
Family:Peptococcaceae	1.37112	-0.887792	FALSE	FALSE	3.22186	FALSE
Family:Peptostreptococcaceae	-1.97746	-1.13336	FALSE	FALSE	3.97172	FALSE
Family:Pirellulaceae	0.608207	0.047176	FALSE	FALSE	0.679506	FALSE
Family:Planococcaceae	-2.88325	5.90275	FALSE	TRUE	120.029	TRUE
Family:Porphyromonadaceae	0.539373	2.11346	TRUE	TRUE	5.03097	TRUE
Family:Pseudomonadaceae	0.308649	2.8947	FALSE	TRUE	8.46065	TRUE
Family:RF16	0.202539	0.310401	FALSE	FALSE	0.102977	FALSE
Family:RFP12	-1.31559	-5.02227	FALSE	TRUE	25.6708	TRUE
Family:Rikenellaceae	1.43512	-0.571494	FALSE	FALSE	2.6965	FALSE
Family:Ruminococcaceae	-1.00069	-0.727498	FALSE	FALSE	1.09799	FALSE
Family:S24-7	-0.341329	-0.28724	FALSE	FALSE	0.129839	FALSE
Family:Sinobacteraceae	-0.215548	-2.81891	FALSE	FALSE	12.6316	FALSE
Family:Veillonellaceae	-2.25431	0.952473	FALSE	FALSE	7.17898	FALSE
Family:Victivallaceae	-1.39931	0.0200761	FALSE	TRUE	3.9159	TRUE
Genus:[Clostridium]	2.22534	-0.0726464	TRUE	FALSE	4.99183	TRUE
Genus:[Eubacterium]	-0.101623	-0.272804	FALSE	FALSE	0.0745033	FALSE
Genus:[Prevotella]	0.599239	0.352399	FALSE	FALSE	0.384089	FALSE
Genus:[Ruminococcus]	0.0644731	-0.725348	FALSE	FALSE	0.615498	FALSE
Genus:Acholeplasma	-0.652539	-1.19092	FALSE	FALSE	1.50544	FALSE
Genus:Acidaminococcus	-3.03375	-2.0343	FALSE	FALSE	11.0872	FALSE
Genus:Acinetobacter	0.919452	0.607536	FALSE	FALSE	0.883612	FALSE
Genus:Actinobacillus	3.25722	0.420632	TRUE	TRUE	11.4803	TRUE
Genus:Actinomyces	-1.32387	-1.97745	FALSE	FALSE	3.93505	FALSE
Genus:Aerococcus	-0.491269	2.65379	FALSE	FALSE	15.051	FALSE
Genus:Aeromonas	1.53215	-2.3252	FALSE	FALSE	9.77886	FALSE
Genus:Afipia	0.0757894	-0.0895527	FALSE	FALSE	0.0185164	FALSE
Genus:Aggregatibacter	0.853229	0.549787	FALSE	FALSE	0.883747	FALSE
Genus:Agrobacterium	-0.567546	-0.535556	FALSE	FALSE	0.439768	FALSE
Genus:Akkermansia	1.68456	-2.3252	TRUE	FALSE	9.94001	TRUE
Genus:Alcaligenes	-0.872842	-1.37188	FALSE	FALSE	1.88767	FALSE
Genus:Alistipes	-1.29953	-1.13227	FALSE	FALSE	1.83421	FALSE
Genus:Alloiococcus	0.431681	-0.00252301	FALSE	FALSE	0.190372	FALSE
Genus:Anaerobiospirillum	-1.48102	-0.943342	FALSE	FALSE	2.33884	FALSE
Genus:Anaerococcus	-2.09281	0.158003	FALSE	FALSE	7.87921	FALSE
Genus:Anaerofustis	0.258129	-0.140655	FALSE	FALSE	0.112813	FALSE
Genus:Anaeroplasma	0.686128	-1.03184	TRUE	FALSE	2.77408	TRUE
Genus:Anaerostipes	1.13547	4.83625	TRUE	TRUE	26.0763	TRUE
Genus:Anaerotruncus	0.431681	-0.522	FALSE	FALSE	0.543959	FALSE
Genus:Anaerovibrio	-0.749093	0.91083	FALSE	FALSE	1.99725	FALSE
Genus:Arcobacter	2.18111	0.386505	TRUE	FALSE	4.76816	TRUE
Genus:Arthrobacter	-0.373204	0.81122	FALSE	FALSE	1.02634	FALSE
Genus:Asteroleplasma	-2.30462	-2.8875	FALSE	FALSE	9.89438	FALSE
Genus:Atopobium	-1.31237	-1.28298	FALSE	FALSE	2.07114	FALSE
Genus:Bacillus	-0.440677	-0.580288	FALSE	FALSE	0.347992	FALSE
Genus:Bacteroides	2.0153	1.40303	FALSE	FALSE	4.07365	FALSE
Genus:Bergeyella	2.3777	-0.595516	FALSE	FALSE	11.286	FALSE
Genus:Bifidobacterium	2.64984	0.109624	TRUE	FALSE	7.0561	TRUE
Genus:Blautia	1.27094	0.630242	FALSE	FALSE	1.64014	FALSE
Genus:Bordetella	2.07972	5.25552	TRUE	TRUE	30.9086	TRUE
Genus:Brachybacterium	0.944377	3.45956	FALSE	TRUE	12.086	TRUE
Genus:Bradyrhizobium	-1.94444	-1.60854	FALSE	FALSE	5.52322	FALSE
Genus:Brevibacterium	0.323803	2.35987	FALSE	TRUE	5.84278	TRUE
Genus:Brevundimonas	-0.0435496	-0.90492	FALSE	FALSE	1.02293	FALSE
Genus:Bulleidia	-0.100402	-0.23771	FALSE	FALSE	0.0565784	FALSE
Genus:Butyricicoccus	-0.0459537	-1.0983	FALSE	FALSE	1.40675	FALSE
Genus:Butyricimonas	-0.373204	-0.787932	FALSE	FALSE	0.622889	FALSE
Genus:Butyrivibrio	-1.64304	3.87608	FALSE	TRUE	24.9264	TRUE
Genus:Campylobacter	-0.0638628	1.30542	FALSE	FALSE	1.79135	FALSE
Genus:Capnocytophaga	1.65228	-2.3252	FALSE	FALSE	12.5755	FALSE
Genus:Catenibacterium	-0.121852	-6.51796	FALSE	TRUE	47.3856	TRUE
Genus:Caulobacter	-1.939	-1.9108	FALSE	FALSE	6.47611	FALSE
Genus:CF231	-0.0389868	-0.326839	FALSE	FALSE	0.112006	FALSE
Genus:Chlamydia	-1.07247	0.685127	FALSE	FALSE	4.39221	FALSE
Genus:Chryseobacterium	3.61739	-0.919364	TRUE	FALSE	15.2539	TRUE
Genus:Cloacibacterium	1.35029	-2.3252	FALSE	FALSE	8.54232	FALSE
Genus:Clostridium	-4.93185	-2.41059	TRUE	FALSE	24.8277	TRUE
Genus:Clostridium_2	0.317287	-0.374968	FALSE	FALSE	0.295534	FALSE
Genus:Collinsella	2.27956	2.32254	FALSE	FALSE	5.72937	FALSE
Genus:Comamonas	1.17487	-2.3252	FALSE	FALSE	7.8535	FALSE
Genus:Coprobacillus	-0.717873	0.60707	FALSE	FALSE	1.4643	FALSE
Genus:Coprococcus	-0.322082	0.242182	FALSE	FALSE	0.327662	FALSE
Genus:Corynebacterium	3.0788	2.17529	FALSE	FALSE	9.48026	FALSE
Genus:Cronobacter	0.93761	-2.3252	FALSE	FALSE	7.50024	FALSE
Genus:Defluviitalea	-1.73821	-1.42396	FALSE	FALSE	3.12602	FALSE
Genus:Dehalobacterium	-1.80105	-1.22142	TRUE	TRUE	3.38684	TRUE
Genus:Delftia	-0.133414	0.381398	FALSE	FALSE	0.676688	FALSE
Genus:Dermacoccus	-1.31899	-2.3165	FALSE	FALSE	5.62637	FALSE
Genus:Desulfovibrio	-4.05301	-1.9595	TRUE	FALSE	16.4821	FALSE
Genus:Dialister	-1.66301	-0.75777	FALSE	FALSE	2.76641	FALSE
Genus:Dietzia	-0.373204	0.50374	FALSE	TRUE	0.555987	TRUE
Genus:Dorea	0.124092	-0.394142	FALSE	FALSE	0.212393	FALSE
Genus:Dysgonomonas	0.229418	0.352696	FALSE	FALSE	0.128601	FALSE
Genus:Elizabethkingia	1.39138	-0.419192	FALSE	FALSE	2.28283	FALSE
Genus:Enhydrobacter	1.84108	0.716799	FALSE	FALSE	3.45572	FALSE
Genus:Enterococcus_1	-0.544801	5.2991	FALSE	TRUE	42.5095	TRUE
Genus:Epulopiscium	-0.791367	-1.64482	FALSE	FALSE	2.73937	FALSE
Genus:Erysipelothrix	1.73248	1.78618	FALSE	TRUE	5.16539	TRUE
Genus:Escherichia	0.413848	-0.180916	FALSE	FALSE	0.434299	FALSE
Genus:Facklamia	0.870823	1.70181	FALSE	FALSE	4.39143	FALSE
Genus:Faecalibacterium	1.25946	2.1571	FALSE	FALSE	4.70238	FALSE
Genus:Fibrobacter	0.360589	-0.0849403	FALSE	FALSE	0.186462	FALSE
Genus:Finegoldia	-0.927271	-2.42794	FALSE	FALSE	7.7198	FALSE
Genus:Flexispira	1.04991	0.444032	FALSE	FALSE	1.22315	FALSE
Genus:Fusobacterium	1.32354	-0.614168	TRUE	FALSE	2.70505	TRUE
Genus:Gallicola	0.649905	0.939707	TRUE	TRUE	0.969191	TRUE
Genus:Gemella	0.340662	-0.938795	FALSE	FALSE	1.15607	FALSE
Genus:Gemmiger	0.354716	1.04465	FALSE	FALSE	1.09187	FALSE
Genus:Gluconacetobacter	-0.0192317	1.14198	FALSE	TRUE	1.64074	TRUE
Genus:Granulicatella	0.431681	0.581808	FALSE	FALSE	0.47754	FALSE
Genus:GW-34	0.25233	0.27229	FALSE	FALSE	0.0941855	FALSE
Genus:Haemophilus	0.961518	-0.209222	FALSE	FALSE	1.7641	FALSE
Genus:Helcococcus	0.898908	-1.38823	FALSE	FALSE	4.37963	FALSE
Genus:Helicobacter	-0.775478	-0.19382	TRUE	FALSE	0.716501	TRUE
Genus:Herbaspirillum	-0.25659	-1.15652	FALSE	FALSE	1.4168	FALSE
Genus:Ignatzschineria	-2.42133	0.927546	FALSE	TRUE	22.3639	TRUE
Genus:Janthinobacterium	0.921866	0.646094	FALSE	FALSE	1.18891	FALSE
Genus:Jeotgalicoccus	0.282515	4.18153	TRUE	TRUE	22.1491	TRUE
Genus:L7A_E11	-1.09953	-0.933588	FALSE	FALSE	1.35336	FALSE
Genus:Lachnobacterium	-2.47042	-1.00046	FALSE	FALSE	6.39631	FALSE
Genus:Lachnospira	-1.95957	0.880228	FALSE	FALSE	8.50988	FALSE
Genus:Lactobacillus	4.40773	4.45505	TRUE	TRUE	27.9479	TRUE
Genus:Leadbetterella	1.18034	-2.3252	FALSE	FALSE	8.28707	FALSE
Genus:Leptotrichia	2.23445	-0.496604	TRUE	FALSE	5.60866	TRUE
Genus:Leucobacter	0.944377	0.0739445	FALSE	FALSE	0.900275	FALSE
Genus:Lysinibacillus	-1.95146	-1.98856	FALSE	FALSE	4.34008	FALSE
Genus:Mannheimia	-3.1324	0.665887	FALSE	FALSE	13.1628	FALSE
Genus:Massilia	0.586621	-1.10669	FALSE	FALSE	1.78191	FALSE
Genus:Megamonas	3.9433	15.0496	TRUE	TRUE	229.373	TRUE
Genus:Megasphaera	-0.896066	1.1066	FALSE	FALSE	2.51833	FALSE
Genus:Microbacterium	-1.31187	-1.5152	FALSE	FALSE	2.33677	FALSE
Genus:Micrococcus	0.129176	-1.71714	FALSE	FALSE	3.70261	FALSE
Genus:Mitsuokella	-4.27612	2.26861	TRUE	FALSE	44.4891	TRUE
Genus:Mogibacterium	-0.271997	0.432931	FALSE	TRUE	0.481421	TRUE
Genus:Moraxella	0.624343	1.73462	FALSE	FALSE	3.61096	FALSE
Genus:Mucispirillum	-1.12409	-0.310313	FALSE	FALSE	1.42616	FALSE
Genus:Mycoplasma	-0.448758	3.506	FALSE	FALSE	24.0261	TRUE
Genus:Myroides	0.308649	0.430419	FALSE	FALSE	0.243473	FALSE
Genus:Neisseria	1.63329	-0.330077	FALSE	FALSE	3.22638	FALSE
Genus:Nesterenkonia	0.962548	0.742593	FALSE	FALSE	1.29128	FALSE
Genus:Ochrobactrum	-1.09379	-0.965524	TRUE	FALSE	1.58143	TRUE
Genus:Oligella	-1.4541	-1.58214	FALSE	FALSE	2.88773	FALSE
Genus:Oribacterium	-1.24842	-1.37311	FALSE	FALSE	2.31924	FALSE
Genus:Oscillospira	-1.17827	-0.0794216	FALSE	FALSE	2.02462	FALSE
Genus:Oxalobacter	-1.31551	0.938975	FALSE	TRUE	4.93068	TRUE
Genus:p-75-a5	-0.899132	-0.469227	FALSE	FALSE	0.82849	FALSE
Genus:Paludibacter	1.40501	-0.160715	FALSE	FALSE	5.91706	FALSE
Genus:Parabacteroides	0.479922	1.01114	FALSE	TRUE	1.03021	TRUE
Genus:Parvimonas	0.424354	-0.210402	FALSE	FALSE	0.244893	FALSE
Genus:Pasteurella	2.0626	-0.746979	TRUE	FALSE	9.76097	TRUE
Genus:Pedobacter	-0.478142	0.579295	FALSE	TRUE	1.05146	TRUE
Genus:Pelomonas	-0.176056	-1.90344	FALSE	FALSE	6.24225	FALSE
Genus:Peptococcus	0.0124041	0.02678	FALSE	FALSE	0.000737383	FALSE
Genus:Peptoniphilus	2.35987	7.20631	TRUE	TRUE	56.0875	TRUE
Genus:Peptostreptococcus	-1.15311	0.873671	FALSE	FALSE	4.75056	FALSE
Genus:ph2	0.853229	0.785216	FALSE	TRUE	1.12669	TRUE
Genus:Phascolarctobacterium	0.132697	1.40669	FALSE	FALSE	3.16031	FALSE
Genus:Porphyromonas	1.72894	1.32325	TRUE	TRUE	3.87792	TRUE
Genus:Prevotella	1.40126	0.653253	FALSE	FALSE	1.9668	FALSE
Genus:Propionibacterium	2.57651	0.811111	TRUE	TRUE	7.95603	TRUE
Genus:Proteiniclasticum	-0.373204	-0.389573	FALSE	FALSE	0.234894	FALSE
Genus:Pseudobutyrivibrio	-1.32476	0.979254	FALSE	TRUE	6.0128	TRUE
Genus:Pseudomonas	-0.205305	0.707936	FALSE	TRUE	1.12438	TRUE
Genus:Psychrobacter	-0.0265022	-3.07574	FALSE	FALSE	10.2558	FALSE
Genus:Rahnella	0.0591607	-2.76767	FALSE	FALSE	9.05292	FALSE
Genus:Ralstonia	-0.273391	-1.4443	FALSE	FALSE	2.45517	FALSE
Genus:RFN20	0.112795	-0.132218	FALSE	FALSE	0.127583	FALSE
Genus:Rhizobium	-1.74014	-2.92915	FALSE	FALSE	10.4406	FALSE
Genus:Rhodococcus	-0.497084	-0.811991	FALSE	FALSE	0.669048	FALSE
Genus:Riemerella	-0.373204	0.728319	FALSE	FALSE	0.744675	FALSE
Genus:Roseburia	-1.50146	1.76491	FALSE	FALSE	10.6942	FALSE
Genus:Rothia	1.49802	1.53835	FALSE	FALSE	2.69756	FALSE
Genus:Ruminobacter	-2.04735	-1.92493	FALSE	FALSE	5.11618	FALSE
Genus:Ruminococcus	-0.896391	-0.978053	FALSE	FALSE	1.13814	FALSE
Genus:Sedimentibacter	-1.06877	-1.16705	FALSE	FALSE	1.56745	FALSE
Genus:Sediminibacterium	-0.0637331	-0.814821	FALSE	FALSE	0.696461	FALSE
Genus:Selenomonas	-2.64106	-3.33455	FALSE	FALSE	14.5632	FALSE
Genus:Sharpea	1.53066	-2.3252	FALSE	FALSE	10.0599	FALSE
Genus:Shuttleworthia	-2.99624	-1.12852	TRUE	FALSE	8.9825	TRUE
Genus:Slackia	-0.818698	-0.368354	FALSE	FALSE	0.731058	FALSE
Genus:SMB53	-1.62025	-1.80651	FALSE	FALSE	3.55576	FALSE
Genus:Solibacillus	-1.57763	-1.13718	FALSE	FALSE	2.48906	FALSE
Genus:Sphaerochaeta	0.802221	-0.389632	FALSE	FALSE	1.77828	FALSE
Genus:Sphingomonas	0.602325	-0.616309	FALSE	FALSE	1.13025	FALSE
Genus:Sphingopyxis	-1.48297	-2.44648	FALSE	FALSE	6.02846	FALSE
Genus:Staphylococcus	0.604285	2.3074	TRUE	TRUE	6.48683	TRUE
Genus:Stenotrophomonas	-0.92279	-1.01585	FALSE	TRUE	1.16168	TRUE
Genus:Streptococcus	1.15674	1.96269	FALSE	FALSE	4.21918	FALSE
Genus:Succinivibrio	-1.30578	3.23616	FALSE	FALSE	14.6791	FALSE
Genus:Sutterella	-0.309498	-1.07575	FALSE	FALSE	1.17029	FALSE
Genus:Syntrophomonas	-1.94072	-3.02613	FALSE	FALSE	9.52118	FALSE
Genus:Tannerella	1.41189	-2.3252	FALSE	FALSE	9.9242	FALSE
Genus:Tissierella_Soehngenia	-0.503181	1.18446	FALSE	TRUE	2.07768	TRUE
Genus:Treponema	1.3422	-1.7955	FALSE	FALSE	8.81571	FALSE
Genus:Trichococcus	-2.77861	1.60217	TRUE	FALSE	61.8571	TRUE
Genus:Trueperella	1.54506	1.67325	FALSE	TRUE	4.49359	TRUE
Genus:Turicibacter	-3.44637	-2.08379	TRUE	FALSE	13.4504	TRUE
Genus:Vagococcus	-1.03943	-0.543394	FALSE	FALSE	1.08338	FALSE
Genus:Variovorax	-1.64114	-1.67326	FALSE	FALSE	4.54595	FALSE
Genus:Veillonella	2.53949	1.77931	TRUE	TRUE	7.3141	TRUE
Genus:Victivallis	0.411264	-0.98294	FALSE	FALSE	1.64499	FALSE
Genus:Wautersiella	0.156432	0.503704	FALSE	TRUE	0.260196	TRUE
Genus:Weissella	-0.107099	-0.139772	FALSE	FALSE	0.0223551	FALSE
Genus:Wohlfahrtiimonas	-1.44897	-1.71696	FALSE	FALSE	3.25343	FALSE
Genus:YRC22	0.0187112	-0.236973	FALSE	FALSE	0.0599098	FALSE
Kingdom:Bacteria	-0.112525	-0.858883	FALSE	FALSE	0.921589	FALSE
Kingdom:Unassigned	0.110714	0.528696	FALSE	FALSE	0.286073	FALSE
Order:Acholeplasmatales	-1.4799	-1.70363	FALSE	FALSE	3.73233	FALSE
Order:Bacteroidales	1.73486	-0.268898	FALSE	FALSE	3.95054	FALSE
Order:Clostridiales	-0.206381	-0.14681	FALSE	FALSE	0.0444203	FALSE
Order:CW040	1.01638	-1.2496	FALSE	FALSE	3.27492	FALSE
Order:GMD14H09	0.857745	1.75489	FALSE	FALSE	3.26911	FALSE
Order:Lactobacillales	0.675863	1.67958	FALSE	FALSE	3.28035	FALSE
Order:ML615J-28	-1.0994	-0.820749	TRUE	FALSE	1.30954	TRUE
Order:RF32	-0.40578	-1.44693	TRUE	FALSE	2.1841	TRUE
Order:RF39	-0.82617	-0.840816	FALSE	FALSE	0.935056	FALSE
Order:Rhizobiales	-0.568632	-0.423653	FALSE	FALSE	0.426552	FALSE
Order:Rickettsiales	-0.373204	2.015	FALSE	TRUE	4.6498	TRUE
Order:Streptophyta	0.902519	-0.0805499	FALSE	FALSE	1.32792	FALSE
Order:Tremblayales	-0.57752	3.25688	FALSE	FALSE	22.752	TRUE
Order:YS2	1.00196	2.41323	FALSE	FALSE	5.83363	FALSE
Phylum:WPS-2	-0.429255	0.393072	FALSE	FALSE	0.768614	FALSE
