# Supplementary material for: Ceftiofur treatment of sows results in long-term alterations in the nasal microbiota of the offspring that can be ameliorated by inoculation of nasal colonizers
Source: Anim Microbiome. 2023 Oct 20;5:53. doi: 10.1186/s42523-023-00275-3 (PMC10588210; doi:10.1186/s42523-023-00275-3)
Supplement: Supplementary file 9 — Additional file 9. Table S5. Total number of AMR genes, unique genes and gene families at D21 and D49 in the different study groups. Pregnant sows were treated with ceftiofur or remained untreated. A group of piglets born to treated sows remained nontreated (TS group), while piglets born to non-treated sows were treated with ceftiofur (TP group). A group of piglets were inoculated with selected colonizers of the upper respiratory tract either born to ceftiofur-treated sows (TS-IP) and to non-treated sows (IP group). As control, piglets born to non-treated sows remained non-treated. [file 42523_2023_275_MOESM9_ESM.xlsx]

## Sheet: Hoja1
Table S5.	Total number of AMR genes, unique genes and gene families at D21 and D49 in the different study groups.
Group	D21			D49
	Total AMR	Unique genes	Gene family	Total AMR	Unique genes	Gene family
Control	29	14	9	128	45	18
TS	65	31	17	133	34	17
TP	45	21	13	80	55	20
IP	45	19	13	100	38	17
TS-IP	43	23	13	125	46	18
